# Supplementary material for: Preliminary Analysis of Placental DNA Methylation Profiles in Piglets with Extreme Birth Weight Variations
Source: Animals (Basel). 2025 Jul 23;15(15):2168. doi: 10.3390/ani15152168 (PMC12345441; doi:10.3390/ani15152168)
Supplement: Supplementary file 1 [file animals-15-02168-s001.zip]

Archive with 6 entries (6 files):
- Table S1ú║Summary of the mapping of sequencing data.xlsx
- Table S2ú║The gene expression of identified DEGs.xlsx
- Table S3ú║GO and KEGG enrichment analysis of the DEGs.xlsx
- Table S4ú║Identification of DMRs.xlsx
- Table S5ú║Identification and functional enrichment analysis of DE-DMGs.xlsx
- Table S6ú║All primer used in this study.xlsx
