# Supplementary material for: Preliminary Analysis of Placental DNA Methylation Profiles in Piglets with Extreme Birth Weight Variations
Source: Animals (Basel). 2025 Jul 23;15(15):2168. doi: 10.3390/ani15152168 (PMC12345441; doi:10.3390/ani15152168)
Supplement: Supplementary file 1 [file animals-15-02168-s001.zip › Table S1ú║Summary of the mapping of sequencing data.xlsx]

## Sheet: Sheet1
Additional file 1: Table S1. Summary of the mapping of sequencing data
Sample_ID	Sequencing Type	Raw Reads	Clean Reads	BS Conversion Rate(%)
Normal_1	RNA-seq	57676812	56354652	-
Normal_2	RNA-seq	60706670	59302592	-
Weak_1	RNA-seq	66684434	65184104	-
Weak_2	RNA-seq	60977114	59232696	-
Normal_1	WGBS	306100493	297165668	99.696
Normal_2	WGBS	318838132	308976991	99.687
Weak_1	WGBS	306185828	297007928	99.649
Weak_2	WGBS	306302012	298704538	99.622
