# Supplementary material for: Preliminary Analysis of Placental DNA Methylation Profiles in Piglets with Extreme Birth Weight Variations
Source: Animals (Basel). 2025 Jul 23;15(15):2168. doi: 10.3390/ani15152168 (PMC12345441; doi:10.3390/ani15152168)
Supplement: Supplementary file 1 [file animals-15-02168-s001.zip › Table S2ú║The gene expression of identified DEGs.xlsx]

## Sheet: DEGs
Additional file 2: Table S2. The identificaiton of DEGs and DASGs
gene_id	N_1	N_2	W_1	W_2	log2FoldChange	pvalue	padj	gene_name	gene_chr	gene_start	gene_end	gene_strand	gene_length	gene_biotype	gene_description	Family
ENSSSCG00000010479	392.195	968.529	6.15066	5.63043	6.85002	8.51801e-20	1.32446e-15	RBP4	14	105037464	105044765	-	1511	protein_coding	- && sp|P27485|RET4_PIG Retinol-binding protein 4 OS=Sus scrofa OX=9823 GN=RBP4 PE=1 SV=2 && PF00061:Lipocalin / cytosolic fatty-acid binding protein family	-
ENSSSCG00000040746	2150.07	1287.17	23585.7	35422.2	-4.10149	3.21874e-17	2.50241e-13	LRP2	15	75565303	75716694	-	15208	protein_coding	- && sp|C0HL13|LRP2_PIG Low-density lipoprotein receptor-related protein 2 OS=Sus scrofa OX=9823 GN=LRP2 PE=1 SV=1 && PF00058:Low-density lipoprotein receptor repeat class B|PF00057:Low-density lipoprotein receptor domain class A|PF07645:Calcium-binding EGF domain|PF12662:Complement Clr-like EGF-like|PF14670:Coagulation Factor Xa inhibitory site	-
ENSSSCG00000039009	10.5052	11.6223	202.972	221.839	-4.26425	8.42302e-13	3.7166e-09	-	1	229581650	229666383	-	3801	protein_coding	- && sp|Q8WUY3|PRUN2_HUMAN Protein prune homolog 2 OS=Homo sapiens OX=9606 GN=PRUNE2 PE=1 SV=3 && PF13716:Divergent CRAL/TRIO domain|PF12496:Bcl2-/adenovirus E1B nineteen kDa-interacting protein 2	-
ENSSSCG00000039983	2347.92	2681.86	287.031	152.022	3.51715	9.561e-13	3.7166e-09	GJA4	6	91045394	91048162	+	1835	protein_coding	- && sp|A4IFL1|CXA4_BOVIN Gap junction alpha-4 protein OS=Bos taurus OX=9913 GN=GJA4 PE=2 SV=1 && PF00029:Connexin	-
ENSSSCG00000017607	1414.7	1211.63	172.218	199.317	2.82187	5.99943e-12	1.58665e-08	TMEM100	12	32008012	32014009	-	3168	protein_coding	- && sp|Q2KIC8|TM100_BOVIN Transmembrane protein 100 OS=Bos taurus OX=9913 GN=TMEM100 PE=2 SV=1 && PF16311:Transmembrane protein 100	-
ENSSSCG00000006286	827.287	1619.38	88.1594	38.2869	4.27177	6.12253e-12	1.58665e-08	-	4	81281499	81299262	+	3870	protein_coding	- && sp|P98110|LYAM2_PIG E-selectin OS=Sus scrofa OX=9823 GN=SELE PE=2 SV=1 && PF00084:Sushi repeat (SCR repeat)|PF00059:Lectin C-type domain	-
ENSSSCG00000009644	1337.67	1942.87	11916.9	33106.9	-3.77872	3.8561e-10	7.50208e-07	ADAM28	14	8375212	8438615	+	3789	protein_coding	- && sp|Q9UKQ2|ADA28_HUMAN Disintegrin and metalloproteinase domain-containing protein 28 OS=Homo sapiens OX=9606 GN=ADAM28 PE=1 SV=3 && PF00200:Disintegrin|PF08516:ADAM cysteine-rich|PF01421:Reprolysin (M12B) family zinc metalloprotease|PF01562:Reprolysin family propeptide	-
ENSSSCG00000038439	3508.75	2223.74	314.709	432.417	2.94007	3.85984e-10	7.50208e-07	PRX	6	48675418	48685851	-	5025	protein_coding	- && sp|E1BM58|PRAX_BOVIN Periaxin OS=Bos taurus OX=9913 GN=PRX PE=1 SV=3 && PF02389:Cornifin (SPRR) family	-
ENSSSCG00000022948	183.842	164.65	14.3515	13.513	3.64403	1.79056e-09	2.78414e-06	SLC7A9	6	42669093	42714267	-	2057	protein_coding	- && sp|P82251|BAT1_HUMAN b(0,+)-type amino acid transporter 1 OS=Homo sapiens OX=9606 GN=SLC7A9 PE=1 SV=1 && PF13520:Amino acid permease	-
ENSSSCG00000031144	3193.59	2534.64	560.735	407.643	2.56421	2.15512e-09	3.04636e-06	RAMP3	18	50319797	50366739	-	6529	protein_coding	- && sp|Q7YS88|RAMP3_PIG Receptor activity-modifying protein 3 OS=Sus scrofa OX=9823 GN=RAMP3 PE=2 SV=1 && PF04901:Receptor activity modifying family	-
ENSSSCG00000029592	305.527	173.367	1809.32	14403.8	-5.08108	4.62109e-09	5.98778e-06	GPRC5A	5	59565799	59586600	-	2074	protein_coding	- && sp|Q8BHL4|RAI3_MOUSE Retinoic acid-induced protein 3 OS=Mus musculus OX=10090 GN=Gprc5a PE=1 SV=1 && PF00003:7 transmembrane sweet-taste receptor of 3 GCPR	-
ENSSSCG00000034102	179.464	237.29	18.452	5.63043	4.10212	1.51894e-08	1.81677e-05	DGAT2	9	10032128	10068437	+	3944	protein_coding	- && sp|Q70VZ8|DGAT2_BOVIN Diacylglycerol O-acyltransferase 2 OS=Bos taurus OX=9913 GN=DGAT2 PE=2 SV=1 && PF03982:Diacylglycerol acyltransferase	-
ENSSSCG00000037539	38.5192	14.5279	275.755	343.456	-3.53961	3.50279e-08	3.40406e-05	SORCS2	8	3207098	3760393	-	6700	protein_coding	- && sp|Q96PQ0|SORC2_HUMAN VPS10 domain-containing receptor SorCS2 OS=Homo sapiens OX=9606 GN=SORCS2 PE=1 SV=3 && PF15902:Sortilin, neurotensin receptor 3,|PF00801:PKD domain|PF15901:Sortilin, neurotensin receptor 3, C-terminal	-
ENSSSCG00000004565	40.27	90.0732	451.048	2948.1	-4.70577	4.99109e-08	4.56509e-05	CA12	1	108649271	108710651	+	4003	protein_coding	- && sp|O43570|CAH12_HUMAN Carbonic anhydrase 12 OS=Homo sapiens OX=9606 GN=CA12 PE=1 SV=1 && PF00194:Eukaryotic-type carbonic anhydrase	-
ENSSSCG00000023611	369.434	468.768	1823.67	1957.14	-2.17355	6.70467e-08	5.78507e-05	TNXB	7	24088873	24150596	-	13697	protein_coding	- && sp|P22105|TENX_HUMAN Tenascin-X OS=Homo sapiens OX=9606 GN=TNXB PE=1 SV=5 && PF00041:Fibronectin type III domain|PF00147:Fibrinogen beta and gamma chains, C-terminal globular domain|PF18720:Tenascin EGF domain	-
ENSSSCG00000013252	56.9033	39.7097	288.056	587.817	-3.17867	7.24976e-08	5.78507e-05	F2	2	15791455	15819137	-	3821	protein_coding	- && sp|Q19AZ8|THRB_PIG Prothrombin OS=Sus scrofa OX=9823 GN=F2 PE=2 SV=1 && PF09396:Thrombin light chain|PF00594:Vitamin K-dependent carboxylation/gamma-carboxyglutamic (GLA) domain|PF00051:Kringle domain|PF00089:Trypsin	-
ENSSSCG00000004233	8700.08	7207.79	33284.3	31800.7	-2.03257	7.44109e-08	5.78507e-05	SMPDL3A	1	39848648	39868731	-	3425	protein_coding	- && sp|Q92484|ASM3A_HUMAN Acid sphingomyelinase-like phosphodiesterase 3a OS=Homo sapiens OX=9606 GN=SMPDL3A PE=1 SV=2 && PF00149:Calcineurin-like phosphoesterase	-
ENSSSCG00000016277	494.621	364.167	77.9083	57.4304	2.66464	8.58872e-08	6.35933e-05	NMUR1	15	132217223	132228645	-	3236	protein_coding	- && sp|Q9HB89|NMUR1_HUMAN Neuromedin-U receptor 1 OS=Homo sapiens OX=9606 GN=NMUR1 PE=2 SV=1 && PF00001:7 transmembrane receptor (rhodopsin family)	-
ENSSSCG00000015507	2.62631	2.90559	41.0044	335.574	-6.08992	9.51458e-08	6.72464e-05	TNN	9	117137250	117243815	+	5198	protein_coding	- && sp|Q80Z71|TENN_MOUSE Tenascin-N OS=Mus musculus OX=10090 GN=Tnn PE=1 SV=2 && PF00147:Fibrinogen beta and gamma chains, C-terminal globular domain|PF00041:Fibronectin type III domain	-
ENSSSCG00000006140	562.905	310.898	2403.88	12240.6	-4.06672	1.36752e-07	8.85985e-05	CA2	4	51193756	51211259	-	2725	protein_coding	- && sp|P00918|CAH2_HUMAN Carbonic anhydrase 2 OS=Homo sapiens OX=9606 GN=CA2 PE=1 SV=2 && PF00194:Eukaryotic-type carbonic anhydrase	-
ENSSSCG00000017296	9861.78	7325.95	1856.47	1024.74	2.57651	1.46496e-07	9.11145e-05	ACE	12	15394487	15414703	-	4522	protein_coding	- && sp|P12822|ACE_RABIT Angiotensin-converting enzyme OS=Oryctolagus cuniculus OX=9986 GN=ACE PE=1 SV=3 && PF01401:Angiotensin-converting enzyme	-
ENSSSCG00000006455	260.004	429.058	54.3308	37.1609	2.91074	2.21068e-07	0.000132207	-	4	92394593	92412141	+	2647	protein_coding	- && sp|O43866|CD5L_HUMAN CD5 antigen-like OS=Homo sapiens OX=9606 GN=CD5L PE=1 SV=1 && PF00530:Scavenger receptor cysteine-rich domain	-
ENSSSCG00000032557	15.7578	24.2132	150.691	199.317	-3.1336	2.57537e-07	0.000148313	LDHB	2	12988755	12990035	-	1281	protein_coding	- && sp|P00336|LDHB_PIG L-lactate dehydrogenase B chain OS=Sus scrofa OX=9823 GN=LDHB PE=1 SV=3 && PF00056:lactate/malate dehydrogenase, NAD binding domain|PF02866:lactate/malate dehydrogenase, alpha/beta C-terminal domain	-
ENSSSCG00000025698	1727.23	1243.59	5823.65	85448.6	-4.94122	3.7105e-07	0.000204308	SERPINE1	3	8863695	8871547	+	2976	protein_coding	- && sp|P79335|PAI1_PIG Plasminogen activator inhibitor 1 OS=Sus scrofa OX=9823 GN=SERPINE1 PE=2 SV=1 && PF00079:Serpin (serine protease inhibitor)	-
ENSSSCG00000038929	435.092	346.733	1573.54	20422.7	-4.81421	3.8105e-07	0.000204308	CEMIP	7	49622539	49792543	+	7383	protein_coding	- && sp|Q8WUJ3|CEMIP_HUMAN Cell migration-inducing and hyaluronan-binding protein OS=Homo sapiens OX=9606 GN=CEMIP PE=1 SV=2 && PF10162:G8 domain|PF15711:Interleukin-like EMT inducer|PF13330:Mucin-2 protein WxxW repeating region	-
ENSSSCG00000015175	212.731	182.083	1006.66	781.504	-2.17906	4.00192e-07	0.000207419	VWA5A	9	51052174	51100045	+	9164	protein_coding	- && sp|O00534|VMA5A_HUMAN von Willebrand factor A domain-containing protein 5A OS=Homo sapiens OX=9606 GN=VWA5A PE=1 SV=2 && PF08487:Vault protein inter-alpha-trypsin domain|PF13519:von Willebrand factor type A domain	-
ENSSSCG00000017470	140.07	40.6782	717.577	1476.3	-3.59969	4.28444e-07	0.000214899	TNS4	12	21924226	21952189	+	3764	protein_coding	- && sp|Q32PJ7|TENS4_BOVIN Tensin-4 OS=Bos taurus OX=9913 GN=TNS4 PE=2 SV=2 && PF00017:SH2 domain|PF08416:Phosphotyrosine-binding domain	-
ENSSSCG00000017367	119.935	87.1676	5.12555	0	5.29943	4.67649e-07	0.000220622	MPP2	12	19239668	19268011	+	4474	protein_coding	- && sp|D3ZAA9|MPP2_RAT MAGUK p55 subfamily member 2 OS=Rattus norvegicus OX=10116 GN=Mpp2 PE=1 SV=2 && PF00625:Guanylate kinase|PF07653:Variant SH3 domain|PF00595:PDZ domain|PF02828:L27 domain	-
ENSSSCG00000010967	12.2561	8.71676	74.833	449.309	-4.64042	4.68232e-07	0.000220622	CCL27	10	32138232	32138974	+	397	protein_coding	- && sp|Q9Z1X0|CCL27_MOUSE C-C motif chemokine 27 OS=Mus musculus OX=10090 GN=Ccl27 PE=2 SV=2 && PF00048:Small cytokines (intecrine/chemokine), interleukin-8 like	-
ENSSSCG00000008723	109.429	123.003	752.431	484.217	-2.41208	4.9995e-07	0.000228639	HTRA3	8	2793799	2820184	-	2856	protein_coding	- && sp|P83110|HTRA3_HUMAN Serine protease HTRA3 OS=Homo sapiens OX=9606 GN=HTRA3 PE=1 SV=2 && PF13365:Trypsin-like peptidase domain|PF07648:Kazal-type serine protease inhibitor domain|PF17820:PDZ domain|PF00219:Insulin-like growth factor binding protein	-
ENSSSCG00000036452	16.6333	6.7797	102.511	307.422	-4.12276	5.34406e-07	0.000237414	LRRC17	9	103062667	103094350	+	2168	protein_coding	- && sp|Q8N6Y2|LRC17_HUMAN Leucine-rich repeat-containing protein 17 OS=Homo sapiens OX=9606 GN=LRRC17 PE=2 SV=1 && PF13855:Leucine rich repeat	-
ENSSSCG00000027820	383.441	364.167	75.8581	41.6652	2.66689	6.11478e-07	0.000264108	CD200	13	147465863	147486141	-	9688	protein_coding	- && sp|P41217|OX2G_HUMAN OX-2 membrane glycoprotein OS=Homo sapiens OX=9606 GN=CD200 PE=1 SV=4 && PF00047:Immunoglobulin domain	-
ENSSSCG00000015217	1253.62	645.04	4578.14	10666.3	-3.00508	6.49962e-07	0.000265954	-	9	52854247	52861019	+	1216	protein_coding	- && sp|P83106|PIP1_PIG Protein PIP-1 OS=Sus scrofa OX=9823 PE=2 SV=1 && -	-
ENSSSCG00000034656	20.135	11.6223	110.712	343.456	-3.83385	7.40276e-07	0.000295142	RTN4R	14	51579046	51602968	-	1756	protein_coding	- && sp|Q99M75|RTN4R_RAT Reticulon-4 receptor OS=Rattus norvegicus OX=10116 GN=Rtn4r PE=1 SV=2 && PF13855:Leucine rich repeat	-
ENSSSCG00000031889	3239.11	4374.84	946.176	582.187	2.31642	7.84685e-07	0.000305027	SOX7	14	13938388	13945166	-	3020	protein_coding	- && sp|Q9BT81|SOX7_HUMAN Transcription factor SOX-7 OS=Homo sapiens OX=9606 GN=SOX7 PE=1 SV=1 && PF12067:Sox 17/18 central domain|PF00505:HMG (high mobility group) box	-
ENSSSCG00000008115	31.5157	9.68529	69.7075	2487.53	-5.95331	8.94005e-07	0.000339046	-	3	46223613	46242047	-	1351	protein_coding	- && sp|Q3ZBY0|MAL_BOVIN Myelin and lymphocyte protein OS=Bos taurus OX=9913 GN=MAL PE=2 SV=1 && PF01284:Membrane-associating domain	-
ENSSSCG00000010400	1362.18	766.106	156.842	216.209	2.51287	9.24689e-07	0.000342333	MSMB	14	90533103	90582765	-	1047	protein_coding	- && sp|O02826|MSMB_PIG Beta-microseminoprotein OS=Sus scrofa OX=9823 GN=MSMB PE=1 SV=1 && PF05825:Beta-microseminoprotein (PSP-94)	-
ENSSSCG00000009045	41.1455	38.7412	207.072	247.739	-2.50863	1.05428e-06	0.000371308	HHIP	8	83583739	83679136	-	9620	protein_coding	- && sp|Q96QV1|HHIP_HUMAN Hedgehog-interacting protein OS=Homo sapiens OX=9606 GN=HHIP PE=1 SV=3 && PF03024:Folate receptor family|PF07995:Glucose / Sorbosone dehydrogenase	-
ENSSSCG00000001419	6.12805	10.6538	56.381	435.796	-4.87773	1.0746e-06	0.000371308	SLC44A4	7	23958942	23977482	-	3566	protein_coding	- && sp|A5PF08|CTL4_PIG Choline transporter-like protein 4 OS=Sus scrofa OX=9823 GN=SLC44A4 PE=3 SV=1 && PF04515:Plasma-membrane choline transporter	-
ENSSSCG00000040681	89.2945	94.9158	269.604	6500.9	-5.19984	1.14182e-06	0.000385141	FABP4	4	55096404	55101896	+	1554	protein_coding	- && sp|O97788|FABP4_PIG Fatty acid-binding protein, adipocyte OS=Sus scrofa OX=9823 GN=FABP4 PE=1 SV=3 && PF00061:Lipocalin / cytosolic fatty-acid binding protein family	-
ENSSSCG00000013339	1763.13	1298.8	389.542	269.135	2.21646	1.18824e-06	0.000385141	ANO3	2	33618005	33905069	-	6716	protein_coding	- && sp|Q9BYT9|ANO3_HUMAN Anoctamin-3 OS=Homo sapiens OX=9606 GN=ANO3 PE=2 SV=2 && PF04547:Calcium-activated chloride channel|PF16178:Dimerisation domain of Ca+-activated chloride-channel, anoctamin	-
ENSSSCG00000030300	348.423	256.66	52.2806	58.5565	2.44956	1.18894e-06	0.000385141	-	6	18645153	18646033	+	398	protein_coding	- && - && -	-
ENSSSCG00000003699	140.945	61.9858	498.203	2843.37	-4.04061	1.26916e-06	0.000401692	GREB1L	6	106419943	106691625	+	6495	protein_coding	- && sp|Q9C091|GRB1L_HUMAN GREB1-like protein OS=Homo sapiens OX=9606 GN=GREB1L PE=1 SV=2 && PF15782:Gene regulated by oestrogen in breast cancer	-
ENSSSCG00000023125	166.333	105.57	15.3766	13.513	3.23376	1.2917e-06	0.000401692	CNTNAP4	6	11317848	11589300	-	4811	protein_coding	- && sp|Q9C0A0|CNTP4_HUMAN Contactin-associated protein-like 4 OS=Homo sapiens OX=9606 GN=CNTNAP4 PE=1 SV=3 && PF00754:F5/8 type C domain|PF02210:Laminin G domain	-
ENSSSCG00000008038	4753.62	4405.84	1165.55	1378.33	1.84831	1.32857e-06	0.000402888	NHERF2	3	39942367	39952825	-	2772	protein_coding	- && sp|Q15599|NHRF2_HUMAN Na(+)/H(+) exchange regulatory cofactor NHE-RF2 OS=Homo sapiens OX=9606 GN=SLC9A3R2 PE=1 SV=2 && PF09007:EBP50, C-terminal|PF00595:PDZ domain	-
ENSSSCG00000022312	318.659	190.8	974.879	9999.65	-4.42886	1.34736e-06	0.000402888	RHPN2	6	42820568	42891346	-	3267	protein_coding	- && sp|A4FUC9|RHPN2_BOVIN Rhophilin-2 OS=Bos taurus OX=9913 GN=RHPN2 PE=2 SV=1 && PF02185:Hr1 repeat|PF03097:BRO1-like domain	-
ENSSSCG00000015277	1518.01	1200.98	319.834	163.283	2.49191	1.39384e-06	0.00040892	SOX13	9	64731969	64780942	+	4580	protein_coding	- && sp|Q9UN79|SOX13_HUMAN Transcription factor SOX-13 OS=Homo sapiens OX=9606 GN=SOX13 PE=1 SV=3 && PF00505:HMG (high mobility group) box	-
ENSSSCG00000061460	953.35	572.401	154.792	83.3304	2.6787	1.51499e-06	0.000429704	LPAR6	11	19219077	19220347	+	1271	protein_coding	- && sp|Q4G072|LPAR6_RAT Lysophosphatidic acid receptor 6 OS=Rattus norvegicus OX=10116 GN=Lpar6 PE=2 SV=1 && PF00001:7 transmembrane receptor (rhodopsin family)	-
ENSSSCG00000056057	230.24	159.807	18.452	31.5304	2.96832	1.51995e-06	0.000429704	CABP1	14	40563159	40587970	+	2156	protein_coding	- && sp|Q9NZU7|CABP1_HUMAN Calcium-binding protein 1 OS=Homo sapiens OX=9606 GN=CABP1 PE=1 SV=5 && PF13499:EF-hand domain pair	-
ENSSSCG00000015886	209.229	81.3564	680.673	4957.03	-4.27749	1.56218e-06	0.000433755	ITGB6	15	67041522	67175234	-	5206	protein_coding	- && sp|Q1RPR6|ITB6_PIG Integrin beta-6 OS=Sus scrofa OX=9823 GN=ITGB6 PE=2 SV=1 && PF17205:Integrin plexin domain|PF18372:Integrin beta epidermal growth factor like domain 1|PF07965:Integrin beta tail domain|PF00362:Integrin beta chain VWA domain	-
ENSSSCG00000034689	901.699	878.456	214.248	110.356	2.45414	1.60585e-06	0.000438058	GPIHBP1	4	1254565	1256577	-	730	protein_coding	- && sp|Q8IV16|HDBP1_HUMAN Glycosylphosphatidylinositol-anchored high density lipoprotein-binding protein 1 OS=Homo sapiens OX=9606 GN=GPIHBP1 PE=1 SV=2 && -	-
ENSSSCG00000036575	641.694	576.275	128.139	55.1782	2.73014	1.65628e-06	0.000442631	USHBP1	2	60411629	60422554	+	2618	protein_coding	- && sp|Q8N6Y0|USBP1_HUMAN Usher syndrome type-1C protein-binding protein 1 OS=Homo sapiens OX=9606 GN=USHBP1 PE=1 SV=1 && PF10506:PDZ domain of MCC-2 bdg protein for Usher syndrome	-
ENSSSCG00000028048	1437.47	1432.45	340.336	159.904	2.51954	1.67954e-06	0.000442631	ARHGEF15	12	53495453	53506352	+	4190	protein_coding	- && sp|O94989|ARHGF_HUMAN Rho guanine nucleotide exchange factor 15 OS=Homo sapiens OX=9606 GN=ARHGEF15 PE=1 SV=4 && PF00621:RhoGEF domain	-
ENSSSCG00000015241	3.50174	1.93706	26.6529	271.387	-5.76721	1.8782e-06	0.000486736	TMEM45B	9	56584818	56614182	+	1875	protein_coding	- && sp|Q3T130|TM45B_BOVIN Transmembrane protein 45B OS=Bos taurus OX=9913 GN=TMEM45B PE=2 SV=1 && PF04819:Family of unknown function (DUF716)	-
ENSSSCG00000001567	65.6577	67.797	1.02511	2.25217	5.36564	2.1534e-06	0.000548906	CPNE5	7	32409688	32508380	-	3994	protein_coding	- && sp|Q9HCH3|CPNE5_HUMAN Copine-5 OS=Homo sapiens OX=9606 GN=CPNE5 PE=1 SV=2 && PF00168:C2 domain|PF07002:Copine	-
ENSSSCG00000035372	8.75436	0	86.1092	287.152	-5.39291	2.19657e-06	0.000550878	PSCA	4	1479879	1482354	-	898	protein_coding	- && sp|O43653|PSCA_HUMAN Prostate stem cell antigen OS=Homo sapiens OX=9606 GN=PSCA PE=1 SV=2 && PF00021:u-PAR/Ly-6 domain	-
ENSSSCG00000006933	132.191	182.083	615.066	804.026	-2.17539	2.40644e-06	0.000593932	CLCA1	4	129620874	129655385	-	3425	protein_coding	- && sp|Q9TUB5|CLCA1_PIG Calcium-activated chloride channel regulator 1 OS=Sus scrofa OX=9823 GN=CLCA1 PE=2 SV=1 && PF08434:Calcium-activated chloride channel N terminal|PF13519:von Willebrand factor type A domain	-
ENSSSCG00000030513	20.135	30.0244	120.963	675.652	-3.99036	2.63504e-06	0.000640192	CFAP74	6	63976346	64024562	-	4488	protein_coding	- && sp|Q9C0B2|CFA74_HUMAN Cilia- and flagella-associated protein 74 OS=Homo sapiens OX=9606 GN=CFAP74 PE=2 SV=3 && -	-
ENSSSCG00000031300	209.229	223.73	34.8537	43.9174	2.45989	2.75699e-06	0.000659516	-	6	163084682	163216256	+	814	protein_coding	- && sp|Q09LZ8|CBPC6_MOUSE Cytosolic carboxypeptidase 6 OS=Mus musculus OX=10090 GN=Agbl4 PE=1 SV=1 && PF00246:Zinc carboxypeptidase	-
ENSSSCG00000060730	927.087	992.742	278.83	227.47	1.92253	3.04256e-06	0.000716799	SOX17	4	76854150	76857148	-	2424	protein_coding	- && sp|Q9H6I2|SOX17_HUMAN Transcription factor SOX-17 OS=Homo sapiens OX=9606 GN=SOX17 PE=1 SV=1 && PF12067:Sox 17/18 central domain|PF00505:HMG (high mobility group) box	-
ENSSSCG00000054196	15.7578	10.6538	85.0841	235.352	-3.59689	3.41852e-06	0.000793352	-	7	114722537	114729864	+	1507	protein_coding	- && sp|Q7YRF4|COX8C_EULFU Cytochrome c oxidase subunit 8C, mitochondrial OS=Eulemur fulvus fulvus OX=40322 GN=COX8C PE=3 SV=1 && -	-
ENSSSCG00000013902	7.87892	3.87412	44.0797	271.387	-4.73892	3.67741e-06	0.000840882	-	2	59558973	59564298	+	739	protein_coding	- && - && -	-
ENSSSCG00000036135	28085.7	27950.8	86235.3	92656.7	-1.67465	4.08684e-06	0.000920961	COL1A1	12	26379090	26397004	-	6083	protein_coding	- && sp|Q9XSJ7|CO1A1_CANLF Collagen alpha-1(I) chain OS=Canis lupus familiaris OX=9615 GN=COL1A1 PE=2 SV=1 && PF00093:von Willebrand factor type C domain|PF01391:Collagen triple helix repeat (20 copies)|PF01410:Fibrillar collagen C-terminal domain	-
ENSSSCG00000038610	584.791	263.44	1929.26	3967.2	-2.79694	4.26507e-06	0.000947394	INHBB	15	30999520	31004405	-	2432	protein_coding	- && sp|P04088|INHBB_PIG Inhibin beta B chain OS=Sus scrofa OX=9823 GN=INHBB PE=1 SV=2 && PF00019:Transforming growth factor beta like domain	-
ENSSSCG00000040535	81.4155	141.405	12.3013	7.88261	3.45899	4.40427e-06	0.000964535	LY6E	4	1337196	1340786	+	1039	protein_coding	- && sp|Q16553|LY6E_HUMAN Lymphocyte antigen 6E OS=Homo sapiens OX=9606 GN=LY6E PE=1 SV=1 && PF00021:u-PAR/Ly-6 domain	-
ENSSSCG00000009231	305.527	145.279	727.828	9138.19	-4.45163	4.68677e-06	0.00101215	CDS1	8	133959247	134041258	-	5073	protein_coding	- && sp|Q92903|CDS1_HUMAN Phosphatidate cytidylyltransferase 1 OS=Homo sapiens OX=9606 GN=CDS1 PE=1 SV=2 && PF01148:Cytidylyltransferase family	-
ENSSSCG00000037935	1127.56	1311.39	333.161	356.969	1.82136	4.88965e-06	0.0010414	CYYR1	13	189957611	190066539	-	3636	protein_coding	- && sp|Q96J86|CYYR1_HUMAN Cysteine and tyrosine-rich protein 1 OS=Homo sapiens OX=9606 GN=CYYR1 PE=2 SV=1 && PF10873:Cysteine and tyrosine-rich protein 1	-
ENSSSCG00000002512	417.583	99.7585	1186.05	10196.7	-4.45922	4.9562e-06	0.0010414	DEGS2	7	121058105	121076328	-	1464	protein_coding	- && sp|Q6QHC5|DEGS2_HUMAN Sphingolipid delta(4)-desaturase/C4-monooxygenase DES2 OS=Homo sapiens OX=9606 GN=DEGS2 PE=1 SV=2 && PF00487:Fatty acid desaturase|PF08557:Sphingolipid Delta4-desaturase (DES)	-
ENSSSCG00000016848	4657.32	3880.9	959.503	341.204	2.71433	5.08793e-06	0.00104186	EGFLAM	16	23509491	23606924	+	3421	protein_coding	- && sp|A3KN33|EGFLA_BOVIN Pikachurin OS=Bos taurus OX=9913 GN=EGFLAM PE=2 SV=1 && PF02210:Laminin G domain|PF00054:Laminin G domain	-
ENSSSCG00000001229	6432.7	5094.46	1762.16	1311.89	1.90676	5.09237e-06	0.00104186	-	7	22938248	22942725	+	2909	protein_coding	- && sp|P13752|HA1A_BOVIN BOLA class I histocompatibility antigen, alpha chain BL3-6 OS=Bos taurus OX=9913 PE=2 SV=1 && PF07654:Immunoglobulin C1-set domain|PF00129:Class I Histocompatibility antigen, domains alpha 1 and 2	-
ENSSSCG00000032857	23.6368	17.4335	34.8537	2038.22	-5.65679	5.46298e-06	0.0010893	S100A12	4	96225691	96227127	+	459	protein_coding	- && sp|P80310|S10AC_PIG Protein S100-A12 OS=Sus scrofa OX=9823 GN=S100A12 PE=1 SV=2 && PF01023:S-100/ICaBP type calcium binding domain	-
ENSSSCG00000035937	2.62631	22.2762	224.499	189.183	-4.06451	5.50177e-06	0.0010893	DPT	4	82287730	82319366	+	1246	protein_coding	- && sp|Q07507|DERM_HUMAN Dermatopontin OS=Homo sapiens OX=9606 GN=DPT PE=1 SV=2 && PF14704:Dermatopontin	-
ENSSSCG00000015850	300.274	572.401	1744.74	5243.06	-3.0015	5.62592e-06	0.0010893	DUSP4	15	55491087	55508455	+	5326	protein_coding	- && sp|Q13115|DUS4_HUMAN Dual specificity protein phosphatase 4 OS=Homo sapiens OX=9606 GN=DUSP4 PE=1 SV=1 && PF00782:Dual specificity phosphatase, catalytic domain|PF00581:Rhodanese-like domain	-
ENSSSCG00000007189	421.96	253.755	1239.36	6285.82	-3.47702	5.70365e-06	0.0010893	SDCBP2	17	33961617	33985964	+	6234	protein_coding	- && sp|Q9H190|SDCB2_HUMAN Syntenin-2 OS=Homo sapiens OX=9606 GN=SDCBP2 PE=1 SV=2 && PF17820:PDZ domain|PF00595:PDZ domain	-
ENSSSCG00000033608	1229.99	1106.06	3616.59	5554.99	-1.97303	5.74457e-06	0.0010893	LOXL2	14	7435867	7540704	-	4650	protein_coding	- && sp|A6H737|LOXL2_BOVIN Lysyl oxidase homolog 2 OS=Bos taurus OX=9913 GN=LOXL2 PE=2 SV=1 && PF01186:Lysyl oxidase|PF00530:Scavenger receptor cysteine-rich domain	-
ENSSSCG00000004894	175.963	94.9158	381.341	6043.71	-4.56765	6.2028e-06	0.00116202	SERPINB5	1	158167646	158195796	-	2675	protein_coding	- && sp|P36952|SPB5_HUMAN Serpin B5 OS=Homo sapiens OX=9606 GN=SERPINB5 PE=1 SV=2 && PF00079:Serpin (serine protease inhibitor)	-
ENSSSCG00000022089	81.4155	36.8041	226.549	1787.1	-4.08907	6.93928e-06	0.0012694	ADGRF4	7	42404491	42426340	+	2390	protein_coding	- && sp|Q8IZF3|AGRF4_HUMAN Adhesion G protein-coupled receptor F4 OS=Homo sapiens OX=9606 GN=ADGRF4 PE=1 SV=3 && PF00002:7 transmembrane receptor (Secretin family)|PF01825:GPCR proteolysis site, GPS, motif	-
ENSSSCG00000013513	583.916	498.792	113.787	39.413	2.81886	7.51376e-06	0.00134866	PLIN5	2	74300619	74314315	+	3459	protein_coding	- && sp|B0FJL7|PLIN5_SHEEP Perilipin-5 OS=Ovis aries OX=9940 GN=Plin5 PE=2 SV=1 && PF13855:Leucine rich repeat|PF03036:Perilipin family	-
ENSSSCG00000003894	92.7962	30.0244	254.227	2076.5	-4.24477	7.57249e-06	0.00134866	CYP4B1	6	164718444	164737552	-	1725	protein_coding	- && sp|P13584|CP4B1_HUMAN Cytochrome P450 4B1 OS=Homo sapiens OX=9606 GN=CYP4B1 PE=1 SV=2 && PF00067:Cytochrome P450	-
ENSSSCG00000004962	889.443	858.117	158.892	38.2869	3.1459	7.63275e-06	0.00134866	CORO2B	1	166465953	166608363	+	8216	protein_coding	- && sp|Q9UQ03|COR2B_HUMAN Coronin-2B OS=Homo sapiens OX=9606 GN=CORO2B PE=1 SV=4 && PF08953:Domain of unknown function (DUF1899)|PF16300:Type of WD40 repeat	-
ENSSSCG00000002329	120.81	118.161	420.295	1794.98	-3.21239	8.09048e-06	0.00141347	MAP3K9	7	94303085	94380259	-	4203	protein_coding	- && sp|P80192|M3K9_HUMAN Mitogen-activated protein kinase kinase kinase 9 OS=Homo sapiens OX=9606 GN=MAP3K9 PE=1 SV=3 && PF14604:Variant SH3 domain|PF00069:Protein kinase domain	-
ENSSSCG00000002456	1563.53	730.271	8133.22	4848.93	-2.5006	8.34115e-06	0.00144107	CHGA	7	114345305	114358075	+	2181	protein_coding	- && sp|P04404|CMGA_PIG Chromogranin-A (Fragment) OS=Sus scrofa OX=9823 GN=CHGA PE=1 SV=2 && PF01271:Granin (chromogranin or secretogranin)	-
ENSSSCG00000008021	785.266	648.914	189.645	100.222	2.30566	8.67608e-06	0.00148247	TMEM204	3	40342961	40355726	-	1601	protein_coding	- && sp|Q0IIE5|TM204_BOVIN Transmembrane protein 204 OS=Bos taurus OX=9913 GN=TMEM204 PE=2 SV=1 && -	-
ENSSSCG00000013909	70.0349	83.2935	288.056	483.091	-2.33056	8.84848e-06	0.00149549	CRLF1	2	59222367	59233720	+	1775	protein_coding	- && sp|Q9JM58|CRLF1_MOUSE Cytokine receptor-like factor 1 OS=Mus musculus OX=10090 GN=Crlf1 PE=1 SV=1 && PF09067:Erythropoietin receptor, ligand binding|PF00041:Fibronectin type III domain	-
ENSSSCG00000006935	12.2561	9.68529	67.6572	194.813	-3.57741	9.24987e-06	0.00154652	CLCA2	4	129670638	129704846	-	3264	protein_coding	- && sp|Q9UQC9|CLCA2_HUMAN Calcium-activated chloride channel regulator 2 OS=Homo sapiens OX=9606 GN=CLCA2 PE=1 SV=2 && PF08434:Calcium-activated chloride channel N terminal	-
ENSSSCG00000032833	1208.98	769.98	203.997	68.6913	2.85819	9.4272e-06	0.0015594	CD320	2	70965672	70970288	+	1148	protein_coding	- && sp|A6QNY1|CD320_BOVIN CD320 antigen OS=Bos taurus OX=9913 GN=CD320 PE=2 SV=2 && PF00057:Low-density lipoprotein receptor domain class A	-
ENSSSCG00000008155	36.7683	9.68529	205.022	239.856	-3.25346	1.08448e-05	0.00175651	SLC9A4	3	51687642	51749636	-	2584	protein_coding	- && sp|Q6AI14|SL9A4_HUMAN Sodium/hydrogen exchanger 4 OS=Homo sapiens OX=9606 GN=SLC9A4 PE=2 SV=2 && PF00999:Sodium/hydrogen exchanger family|PF16644:Regulatory region of Na+/H+ exchanger NHE binds to calmodulin	-
ENSSSCG00000021902	752.875	180.146	2711.42	7266.64	-3.41845	1.10423e-05	0.00177007	GABRP	16	53205553	53228714	-	3244	protein_coding	- && sp|Q5EA06|GBRP_BOVIN Gamma-aminobutyric acid receptor subunit pi OS=Bos taurus OX=9913 GN=GABRP PE=2 SV=1 && PF02931:Neurotransmitter-gated ion-channel ligand binding domain|PF02932:Neurotransmitter-gated ion-channel transmembrane region	-
ENSSSCG00000038067	70.9103	55.2061	3.07533	0	5.31478	1.22777e-05	0.00192834	-	2	75178673	75185774	+	4870	protein_coding	- && sp|O75264|SIM24_HUMAN Small integral membrane protein 24 OS=Homo sapiens OX=9606 GN=SMIM24 PE=2 SV=2 && PF15807:Membrane-associated protein 117 kDa, PDZK1-interacting protein 1	-
ENSSSCG00000023028	2101.05	2093.96	628.392	335.574	2.12122	1.34113e-05	0.00206468	JAM2	13	189165975	189275839	+	5720	protein_coding	- && sp|P57087|JAM2_HUMAN Junctional adhesion molecule B OS=Homo sapiens OX=9606 GN=JAM2 PE=1 SV=1 && -	-
ENSSSCG00000017792	66.5331	48.4264	210.148	927.895	-3.30641	1.37658e-05	0.00209848	CORO6	12	45806004	45814574	-	2791	protein_coding	- && sp|Q920M5|CORO6_MOUSE Coronin-6 OS=Mus musculus OX=10090 GN=Coro6 PE=1 SV=1 && PF08953:Domain of unknown function (DUF1899)|PF16300:Type of WD40 repeat	-
ENSSSCG00000050527	189.094	214.045	39.9793	15.7652	2.84925	1.49065e-05	0.00225031	-	7	54175661	54182199	-	6539	protein_coding	- && sp|Q96S97|MYADM_HUMAN Myeloid-associated differentiation marker OS=Homo sapiens OX=9606 GN=MYADM PE=1 SV=2 && PF01284:Membrane-associating domain	-
ENSSSCG00000009347	241.62	174.335	42.0295	40.5391	2.33295	1.64242e-05	0.00245558	-	11	9427037	9479228	+	4236	protein_coding	- && sp|Q8WP17|KLOT_MACFA Klotho OS=Macaca fascicularis OX=9541 GN=KL PE=2 SV=1 && PF00232:Glycosyl hydrolase family 1	-
ENSSSCG00000040579	87.5436	96.8529	12.3013	10.1348	3.03651	1.67488e-05	0.00248026	ZNF683	6	83758979	83765855	-	1633	protein_coding	- && sp|Q8IZ20|ZN683_HUMAN Tissue-resident T-cell transcription regulator protein ZNF683 OS=Homo sapiens OX=9606 GN=ZNF683 PE=1 SV=3 && PF00096:Zinc finger, C2H2 type	-
ENSSSCG00000004890	0.875436	4.84264	35.8788	134.004	-4.913	1.74804e-05	0.00256418	SERPINB2	1	157872212	157886602	-	1744	protein_coding	- && sp|P05120|PAI2_HUMAN Plasminogen activator inhibitor 2 OS=Homo sapiens OX=9606 GN=SERPINB2 PE=1 SV=2 && PF00079:Serpin (serine protease inhibitor)	-
ENSSSCG00000002788	629.438	412.593	129.164	67.5652	2.40381	1.79453e-05	0.00260631	EXOC3L1	6	27827350	27832452	-	2687	protein_coding	- && sp|Q0VCR8|EX3L1_BOVIN Exocyst complex component 3-like protein OS=Bos taurus OX=9913 GN=EXOC3L1 PE=2 SV=1 && PF06046:Exocyst complex component Sec6	-
ENSSSCG00000034364	607.552	544.313	1683.23	2443.61	-1.84092	1.81029e-05	0.00260631	SPECC1	12	59466791	59654192	-	7427	protein_coding	- && sp|Q5M775|CYTSB_HUMAN Cytospin-B OS=Homo sapiens OX=9606 GN=SPECC1 PE=1 SV=1 && PF00307:Calponin homology (CH) domain	-
ENSSSCG00000017925	40.27	52.3006	235.775	200.443	-2.23801	1.84826e-05	0.00263198	SLC16A11	12	52439418	52442435	-	2330	protein_coding	- && sp|Q8NCK7|MOT11_HUMAN Monocarboxylate transporter 11 OS=Homo sapiens OX=9606 GN=SLC16A11 PE=1 SV=1 && PF07690:Major Facilitator Superfamily	-
ENSSSCG00000013119	716.982	895.889	2400.81	3317.45	-1.826	1.86197e-05	0.00263198	STX3	2	11696913	11740744	-	6622	protein_coding	- && sp|Q64704|STX3_MOUSE Syntaxin-3 OS=Mus musculus OX=10090 GN=Stx3 PE=1 SV=1 && PF00804:Syntaxin|PF05739:SNARE domain	-
ENSSSCG00000015399	9.62979	7.74823	36.904	345.709	-4.45843	1.88265e-05	0.00263724	SEMA3E	9	96682246	96941072	+	5525	protein_coding	- && sp|O15041|SEM3E_HUMAN Semaphorin-3E OS=Homo sapiens OX=9606 GN=SEMA3E PE=1 SV=1 && PF00047:Immunoglobulin domain|PF01403:Sema domain	-
ENSSSCG00000010464	718.733	699.278	2148.63	8008.73	-2.84054	1.96307e-05	0.00272534	PPP1R3C	14	103273405	103278762	-	3336	protein_coding	- && sp|Q0VCR4|PPR3C_BOVIN Protein phosphatase 1 regulatory subunit 3C OS=Bos taurus OX=9913 GN=PPP1R3C PE=2 SV=1 && PF03370:Carbohydrate/starch-binding module (family 21)	-
ENSSSCG00000004016	190.845	141.405	33.8286	22.5217	2.55743	2.05805e-05	0.00283191	-	1	1527441	1550812	-	2919	protein_coding	- && sp|Q4R918|KIF25_MACFA Kinesin-like protein KIF25 OS=Macaca fascicularis OX=9541 GN=KIF25 PE=1 SV=1 && PF00225:Kinesin motor domain	-
ENSSSCG00000016925	2773.38	2094.93	781.134	577.682	1.84093	2.08992e-05	0.00285055	PLK2	16	37299119	37305114	-	2779	protein_coding	- && sp|Q5R4L1|PLK2_PONAB Serine/threonine-protein kinase PLK2 OS=Pongo abelii OX=9601 GN=PLK2 PE=3 SV=1 && PF00659:POLO box duplicated region|PF00069:Protein kinase domain	-
ENSSSCG00000036893	6.12805	5.81117	38.9542	170.039	-4.12796	2.17364e-05	0.00293895	PTHLH	5	45751292	45763415	+	1415	protein_coding	- && sp|P58073|PTHR_BOVIN Parathyroid hormone-related protein OS=Bos taurus OX=9913 GN=PTHLH PE=2 SV=1 && PF01279:Parathyroid hormone family	-
ENSSSCG00000005203	3717.1	1762.72	651.97	373.861	2.41714	2.19547e-05	0.00294287	IL33	1	215899436	215941840	-	3312	protein_coding	- && sp|O97863|IL33_CANLF Interleukin-33 OS=Canis lupus familiaris OX=9615 GN=IL33 PE=2 SV=1 && PF15095:Interleukin 33	-
ENSSSCG00000008601	482.365	415.499	1300.86	7130.38	-3.2311	2.31707e-05	0.00307933	SDC1	3	117987557	118011884	+	3161	protein_coding	- && sp|P18827|SDC1_HUMAN Syndecan-1 OS=Homo sapiens OX=9606 GN=SDC1 PE=1 SV=3 && PF01034:Syndecan domain	-
ENSSSCG00000028552	203.101	151.091	563.81	2146.32	-2.93539	2.35808e-05	0.00310726	BHLHE41	5	47686404	47692762	+	5088	protein_coding	- && sp|Q9C0J9|BHE41_HUMAN Class E basic helix-loop-helix protein 41 OS=Homo sapiens OX=9606 GN=BHLHE41 PE=1 SV=1 && PF00010:Helix-loop-helix DNA-binding domain|PF07527:Hairy Orange	-
ENSSSCG00000017951	165.457	101.696	21.5273	9.00869	3.12301	2.43665e-05	0.00317697	ATP1B2	12	52925693	52932635	+	3056	protein_coding	- && sp|P14415|AT1B2_HUMAN Sodium/potassium-transporting ATPase subunit beta-2 OS=Homo sapiens OX=9606 GN=ATP1B2 PE=1 SV=3 && PF00287:Sodium / potassium ATPase beta chain	-
ENSSSCG00000001455	2372.43	1594.2	558.685	288.278	2.22718	2.45184e-05	0.00317697	-	7	24901555	24914016	-	1442	protein_coding	- && sp|P18470|HB2D_CANLF DLA class II histocompatibility antigen, DR-1 beta chain OS=Canis lupus familiaris OX=9615 PE=2 SV=1 && PF07654:Immunoglobulin C1-set domain|PF00969:Class II histocompatibility antigen, beta domain	-
ENSSSCG00000012075	28.8894	30.9929	146.591	156.526	-2.34005	2.60027e-05	0.00333967	FAM3B	13	204752196	204796777	+	2775	protein_coding	- && sp|Q9D309|FAM3B_MOUSE Protein FAM3B OS=Mus musculus OX=10090 GN=Fam3b PE=1 SV=1 && PF15711:Interleukin-like EMT inducer	-
ENSSSCG00000039731	698.598	516.226	1861.6	5652.96	-2.6288	2.62036e-05	0.00333967	-	2	102425580	102437858	-	6586	protein_coding	- && sp|P12309|GLRX1_PIG Glutaredoxin-1 OS=Sus scrofa OX=9823 GN=GLRX PE=1 SV=2 && PF00462:Glutaredoxin	-
ENSSSCG00000037483	874.56	822.281	278.83	238.73	1.71282	2.68528e-05	0.00339459	RFTN2	15	101433845	101500880	-	3160	protein_coding	- && sp|Q52LD8|RFTN2_HUMAN Raftlin-2 OS=Homo sapiens OX=9606 GN=RFTN2 PE=1 SV=3 && PF15250:Raftlin	-
ENSSSCG00000008963	37.6437	30.0244	127.114	485.343	-3.17675	2.71834e-05	0.00340867	AREG	8	70417923	70428102	+	3721	protein_coding	- && sp|P15514|AREG_HUMAN Amphiregulin OS=Homo sapiens OX=9606 GN=AREG PE=1 SV=2 && -	-
ENSSSCG00000017189	9.62979	16.465	33.8286	650.878	-4.71541	2.89565e-05	0.00360195	GALR2	12	5359582	5363095	-	1331	protein_coding	- && sp|O08726|GALR2_RAT Galanin receptor type 2 OS=Rattus norvegicus OX=10116 GN=Galr2 PE=2 SV=1 && PF00001:7 transmembrane receptor (rhodopsin family)	-
ENSSSCG00000001456	1636.19	1130.27	384.416	405.391	1.80862	2.94217e-05	0.00363078	-	7	24953494	24967506	+	2135	protein_coding	- && sp|P15981|HA2D_PIG SLA class II histocompatibility antigen, DQ haplotype D alpha chain OS=Sus scrofa OX=9823 PE=2 SV=1 && PF00993:Class II histocompatibility antigen, alpha domain|PF07654:Immunoglobulin C1-set domain	-
ENSSSCG00000038966	1340.29	819.375	2444.89	31557.5	-3.97671	3.17572e-05	0.00388813	KRT7	5	17555728	17570581	+	1615	protein_coding	- && sp|Q29S21|K2C7_BOVIN Keratin, type II cytoskeletal 7 OS=Bos taurus OX=9913 GN=KRT7 PE=2 SV=1 && PF16208:Keratin type II head|PF00038:Intermediate filament protein	-
ENSSSCG00000038192	174.212	136.563	32.8035	23.6478	2.45886	3.23501e-05	0.00389998	-	Y	3812169	3972870	-	1921	protein_coding	- && sp|P23352|KALM_HUMAN Anosmin-1 OS=Homo sapiens OX=9606 GN=ANOS1 PE=1 SV=3 && PF00095:WAP-type (Whey Acidic Protein) 'four-disulfide core'|PF17869:Anosmin cysteine rich domain|PF00041:Fibronectin type III domain	-
ENSSSCG00000015930	81.4155	128.814	178.369	4786.99	-4.56206	3.23557e-05	0.00389998	DHRS9	15	75507588	75534481	+	2805	protein_coding	- && sp|Q8HYR6|DHRS9_BOVIN Dehydrogenase/reductase SDR family member 9 OS=Bos taurus OX=9913 GN=DHRS9 PE=2 SV=1 && PF00106:short chain dehydrogenase	-
ENSSSCG00000001252	99.7997	84.262	5.12555	13.513	3.31395	3.32578e-05	0.00397789	UBD	7	22501130	22503094	-	697	protein_coding	- && sp|O15205|UBD_HUMAN Ubiquitin D OS=Homo sapiens OX=9606 GN=UBD PE=1 SV=2 && PF00240:Ubiquitin family	-
ENSSSCG00000004236	169.835	125.909	403.893	2910.93	-3.48622	3.4542e-05	0.00406889	PKIB	1	39913760	40022713	-	2061	protein_coding	- && sp|Q9C010|IPKB_HUMAN cAMP-dependent protein kinase inhibitor beta OS=Homo sapiens OX=9606 GN=PKIB PE=1 SV=1 && PF02827:cAMP-dependent protein kinase inhibitor	-
ENSSSCG00000027992	281.015	189.832	606.865	5168.74	-3.61644	3.58789e-05	0.0041946	MST1R	13	32409555	32421920	-	4151	protein_coding	- && sp|Q04912|RON_HUMAN Macrophage-stimulating protein receptor OS=Homo sapiens OX=9606 GN=MST1R PE=1 SV=3 && PF07714:Protein tyrosine and serine/threonine kinase|PF01403:Sema domain|PF01437:Plexin repeat|PF01833:IPT/TIG domain	-
ENSSSCG00000009642	1328.91	665.379	103.536	234.226	2.5628	3.68347e-05	0.0042742	STC1	14	7950434	7961566	-	2795	protein_coding	- && sp|Q9N0T1|STC1_BOVIN Stanniocalcin-1 OS=Bos taurus OX=9913 GN=STC1 PE=2 SV=2 && PF03298:Stanniocalcin family	-
ENSSSCG00000045434	270.51	261.503	67.6572	32.6565	2.40403	3.73948e-05	0.00430704	-	16	23489933	23491221	+	186	protein_coding	- && sp|A3KN33|EGFLA_BOVIN Pikachurin OS=Bos taurus OX=9913 GN=EGFLAM PE=2 SV=1 && -	-
ENSSSCG00000009245	421.085	426.153	115.837	128.374	1.79495	3.90041e-05	0.00443873	SCD5	8	135507296	135634021	+	2514	protein_coding	- && sp|Q2KIA4|SCD5_BOVIN Stearoyl-CoA desaturase 5 OS=Bos taurus OX=9913 GN=SCD5 PE=2 SV=1 && PF00487:Fatty acid desaturase	-
ENSSSCG00000025795	203.101	195.643	50.2304	36.0348	2.20679	3.95975e-05	0.00443873	CSF3R	6	92550161	92565477	-	3110	protein_coding	- && sp|Q99062|CSF3R_HUMAN Granulocyte colony-stimulating factor receptor OS=Homo sapiens OX=9606 GN=CSF3R PE=1 SV=1 && PF00041:Fibronectin type III domain|PF06328:Ig-like C2-type domain	-
ENSSSCG00000026516	469.234	361.261	1216.81	1923.36	-1.9185	3.96939e-05	0.00443873	EPHB3	13	122467588	122488292	+	5654	protein_coding	- && sp|P54753|EPHB3_HUMAN Ephrin type-B receptor 3 OS=Homo sapiens OX=9606 GN=EPHB3 PE=1 SV=2 && PF00041:Fibronectin type III domain|PF07714:Protein tyrosine and serine/threonine kinase|PF01404:Ephrin receptor ligand binding domain|PF14575:Ephrin type-A receptor 2 transmembrane domain|PF07699:Putative ephrin-receptor like|PF00536:SAM domain (Sterile alpha motif)	-
ENSSSCG00000006002	2965.1	1221.31	4183.47	79166.1	-4.31536	4.02454e-05	0.00443873	CCN3	4	19505701	19514406	-	2291	protein_coding	- && sp|P48745|CCN3_HUMAN CCN family member 3 OS=Homo sapiens OX=9606 GN=CCN3 PE=1 SV=1 && PF19035:CCN3 Nov like TSP1 domain|PF00219:Insulin-like growth factor binding protein|PF00007:Cystine-knot domain|PF00093:von Willebrand factor type C domain	-
ENSSSCG00000014448	98.9242	74.5767	277.805	975.191	-2.85162	4.02509e-05	0.00443873	ARSI	2	151314507	151320814	-	2714	protein_coding	- && sp|Q32KH7|ARSI_CANLF Arylsulfatase I OS=Canis lupus familiaris OX=9615 GN=ARSI PE=2 SV=2 && PF00884:Sulfatase	-
ENSSSCG00000005494	151.45	417.436	1116.34	3299.43	-2.95683	4.0603e-05	0.00444603	TNC	1	255533238	255630376	-	8155	protein_coding	- && sp|P24821|TENA_HUMAN Tenascin OS=Homo sapiens OX=9606 GN=TNC PE=1 SV=3 && PF00041:Fibronectin type III domain|PF18720:Tenascin EGF domain|PF00147:Fibrinogen beta and gamma chains, C-terminal globular domain	-
ENSSSCG00000028923	454.351	398.065	1023.06	9144.95	-3.57628	4.1065e-05	0.00446518	SCNN1B	3	22832262	22902063	-	2557	protein_coding	- && sp|A5D7U4|SCNNB_BOVIN Amiloride-sensitive sodium channel subunit beta OS=Bos taurus OX=9913 GN=SCNN1B PE=2 SV=1 && PF00858:Amiloride-sensitive sodium channel	-
ENSSSCG00000009445	68.284	54.2376	4.10044	5.63043	3.65963	4.14217e-05	0.00447268	PCDH8	11	26127401	26132123	-	4043	protein_coding	- && sp|O95206|PCDH8_HUMAN Protocadherin-8 OS=Homo sapiens OX=9606 GN=PCDH8 PE=1 SV=2 && PF00028:Cadherin domain|PF08266:Cadherin-like	-
ENSSSCG00000017578	632.065	457.146	1553.04	6759.9	-2.93195	4.17891e-05	0.00448123	ITGA3	12	26235258	26269324	+	4464	protein_coding	- && sp|F1MMS9|ITA3_BOVIN Integrin alpha-3 OS=Bos taurus OX=9913 GN=ITGA3 PE=3 SV=1 && PF01839:FG-GAP repeat|PF08441:Integrin alpha	-
ENSSSCG00000003403	25.3876	10.6538	53.3057	674.526	-4.33284	4.31389e-05	0.0045943	CENPS	6	70701694	70711717	+	735	protein_coding	- && sp|Q2TBR7|CENPS_BOVIN Centromere protein S OS=Bos taurus OX=9913 GN=CENPS PE=2 SV=1 && PF15630:CENP-S protein	-
ENSSSCG00000008153	171.585	122.035	458.224	1344.55	-2.6176	4.37379e-05	0.00462005	SLC9A2	3	51535798	51623057	-	2880	protein_coding	- && sp|P50482|SL9A2_RABIT Sodium/hydrogen exchanger 2 OS=Oryctolagus cuniculus OX=9986 GN=SLC9A2 PE=2 SV=1 && PF00999:Sodium/hydrogen exchanger family|PF16644:Regulatory region of Na+/H+ exchanger NHE binds to calmodulin	-
ENSSSCG00000036787	1797.27	1358.85	499.228	488.722	1.67569	4.47168e-05	0.00464909	APOLD1	5	59667585	59673649	-	4278	protein_coding	- && sp|Q96LR9|APLD1_HUMAN Apolipoprotein L domain-containing protein 1 OS=Homo sapiens OX=9606 GN=APOLD1 PE=2 SV=2 && PF05461:Apolipoprotein L	-
ENSSSCG00000014012	2620.18	2323.5	665.296	228.596	2.46697	4.48494e-05	0.00464909	GFPT2	2	78285203	78328285	+	3026	protein_coding	- && sp|Q08DQ2|GFPT2_BOVIN Glutamine--fructose-6-phosphate aminotransferase [isomerizing] 2 OS=Bos taurus OX=9913 GN=GFPT2 PE=2 SV=1 && PF13522:Glutamine amidotransferase domain|PF01380:SIS domain	-
ENSSSCG00000012238	773.01	527.848	192.721	138.509	1.97311	4.56974e-05	0.00470563	TSPAN7	X	34522933	34660212	+	1700	protein_coding	- && sp|P41732|TSN7_HUMAN Tetraspanin-7 OS=Homo sapiens OX=9606 GN=TSPAN7 PE=1 SV=2 && PF00335:Tetraspanin family	-
ENSSSCG00000010201	29.7648	26.1503	74.833	790.513	-3.95131	4.60936e-05	0.0047152	RASGEF1A	14	61426439	61517745	-	2047	protein_coding	- && sp|Q8N9B8|RGF1A_HUMAN Ras-GEF domain-containing family member 1A OS=Homo sapiens OX=9606 GN=RASGEF1A PE=2 SV=2 && PF00617:RasGEF domain|PF00618:RasGEF N-terminal motif	-
ENSSSCG00000006525	19.2596	10.6538	23.5775	929.022	-4.99108	4.67851e-05	0.00475465	-	4	94626271	94631482	+	3061	protein_coding	- && sp|Q8WML4|MUC1_BOVIN Mucin-1 OS=Bos taurus OX=9913 GN=MUC1 PE=1 SV=1 && PF01390:SEA domain	-
ENSSSCG00000029756	459.604	453.272	1284.46	3124.89	-2.27198	4.80163e-05	0.00480618	ADGRG2	X	15371805	15463619	-	3115	protein_coding	- && sp|Q8CJ11|AGRG2_RAT Adhesion G-protein coupled receptor G2 OS=Rattus norvegicus OX=10116 GN=Adgrg2 PE=1 SV=1 && PF01825:GPCR proteolysis site, GPS, motif|PF00002:7 transmembrane receptor (Secretin family)	-
ENSSSCG00000001716	565.532	366.104	128.139	99.0956	2.03519	4.81584e-05	0.00480618	RCAN2	7	40980527	41282835	-	2925	protein_coding	- && sp|Q3ZC15|RCAN2_BOVIN Calcipressin-2 OS=Bos taurus OX=9913 GN=RCAN2 PE=2 SV=1 && PF04847:Calcipressin	-
ENSSSCG00000038180	298.524	467.799	80.9837	23.6478	2.8694	4.82194e-05	0.00480618	ADAMTS3	8	68675070	68948414	-	6109	protein_coding	- && sp|O15072|ATS3_HUMAN A disintegrin and metalloproteinase with thrombospondin motifs 3 OS=Homo sapiens OX=9606 GN=ADAMTS3 PE=1 SV=4 && PF01421:Reprolysin (M12B) family zinc metalloprotease|PF19030:Thrombospondin type 1 domain|PF17771:ADAM cysteine-rich domain|PF00090:Thrombospondin type 1 domain|PF05986:ADAM-TS Spacer 1|PF01562:Reprolysin family propeptide	-
ENSSSCG00000016034	21287.1	24028.2	59819.3	86188.4	-1.68797	4.87866e-05	0.00483174	COL3A1	15	93526603	93596363	+	5357	protein_coding	- && sp|P08121|CO3A1_MOUSE Collagen alpha-1(III) chain OS=Mus musculus OX=10090 GN=Col3a1 PE=1 SV=4 && PF00093:von Willebrand factor type C domain|PF01391:Collagen triple helix repeat (20 copies)|PF01410:Fibrillar collagen C-terminal domain	-
ENSSSCG00000000531	384.316	343.828	103.536	54.0522	2.20618	5.12829e-05	0.00502873	BICD1	5	41897382	42143620	-	10897	protein_coding	- && sp|Q96G01|BICD1_HUMAN Protein bicaudal D homolog 1 OS=Homo sapiens OX=9606 GN=BICD1 PE=1 SV=3 && PF09730:Microtubule-associated protein Bicaudal-D	-
ENSSSCG00000017738	689.843	636.323	190.67	83.3304	2.27369	5.14224e-05	0.00502873	ADAP2	12	42817669	42849922	-	3898	protein_coding	- && sp|Q8R2V5|ADAP2_MOUSE Arf-GAP with dual PH domain-containing protein 2 OS=Mus musculus OX=10090 GN=Adap2 PE=1 SV=1 && PF01412:Putative GTPase activating protein for Arf|PF00169:PH domain	-
ENSSSCG00000015126	74.412	10.6538	124.038	2155.33	-4.74206	5.18733e-05	0.00503194	TRIM29	9	47256317	47284006	-	2998	protein_coding	- && sp|Q14134|TRI29_HUMAN Tripartite motif-containing protein 29 OS=Homo sapiens OX=9606 GN=TRIM29 PE=1 SV=2 && PF00643:B-box zinc finger	-
ENSSSCG00000015045	1.75087	2.90559	17.4269	145.265	-5.13301	5.21025e-05	0.00503194	NCAM1	9	40628631	40960591	+	9750	protein_coding	- && sp|P31836|NCAM1_BOVIN Neural cell adhesion molecule 1 OS=Bos taurus OX=9913 GN=NCAM1 PE=1 SV=1 && PF13927:Immunoglobulin domain|PF07679:Immunoglobulin I-set domain|PF00041:Fibronectin type III domain	-
ENSSSCG00000036033	65.6577	112.349	453.099	335.574	-2.14912	5.32126e-05	0.00510743	THRB	13	10900724	11359544	-	7083	protein_coding	- && sp|P10828|THB_HUMAN Thyroid hormone receptor beta OS=Homo sapiens OX=9606 GN=THRB PE=1 SV=2 && PF00105:Zinc finger, C4 type (two domains)|PF00104:Ligand-binding domain of nuclear hormone receptor	-
ENSSSCG00000024596	1419.96	1532.21	4019.46	13642.5	-2.58079	5.44511e-05	0.00516852	NOCT	8	87885420	87909241	-	2980	protein_coding	- && sp|Q9ET55|NOCT_RAT Nocturnin OS=Rattus norvegicus OX=10116 GN=Noct PE=2 SV=2 && PF03372:Endonuclease/Exonuclease/phosphatase family	-
ENSSSCG00000023526	1638.82	1602.92	514.605	247.739	2.08774	5.45139e-05	0.00516852	RAPGEF3	5	78101299	78134105	-	3896	protein_coding	- && sp|O95398|RPGF3_HUMAN Rap guanine nucleotide exchange factor 3 OS=Homo sapiens OX=9606 GN=RAPGEF3 PE=1 SV=6 && PF00027:Cyclic nucleotide-binding domain|PF00610:Domain found in Dishevelled, Egl-10, and Pleckstrin (DEP)|PF00617:RasGEF domain|PF00618:RasGEF N-terminal motif	-
ENSSSCG00000008664	499.874	162.713	1593.02	2352.4	-2.57344	5.51455e-05	0.00519294	LRATD1	3	122716040	122731791	-	4064	protein_coding	- && sp|Q96KN4|LRAT1_HUMAN Protein LRATD1 OS=Homo sapiens OX=9606 GN=LRATD1 PE=1 SV=2 && -	-
ENSSSCG00000002032	1198.47	426.153	2626.33	13956.7	-3.3514	5.58093e-05	0.00519294	SLC7A8	7	75854882	75921931	+	4824	protein_coding	- && sp|Q9N1Q4|LAT2_RABIT Large neutral amino acids transporter small subunit 2 OS=Oryctolagus cuniculus OX=9986 GN=SLC7A8 PE=1 SV=1 && PF13520:Amino acid permease	-
ENSSSCG00000032735	172.461	84.262	478.726	869.339	-2.39137	5.58178e-05	0.00519294	INAVA	10	23392099	23412712	+	2089	protein_coding	- && sp|Q7TN12|INAVA_MOUSE Innate immunity activator protein OS=Mus musculus OX=10090 GN=Inava PE=2 SV=1 && PF11819:Cytohesin Ubiquitin Protein Inducing Domain	-
ENSSSCG00000029230	1256.25	753.515	2984.09	9506.42	-2.63562	5.61074e-05	0.00519294	ECM1	4	98615778	98621836	-	2286	protein_coding	- && sp|Q16610|ECM1_HUMAN Extracellular matrix protein 1 OS=Homo sapiens OX=9606 GN=ECM1 PE=1 SV=2 && PF05782:Extracellular matrix protein 1 (ECM1)	-
ENSSSCG00000029257	987.492	507.509	2519.72	4432.28	-2.21705	5.771e-05	0.00524964	-	2	149556794	149570136	-	897	protein_coding	- && sp|P26461|IACS_PIG Sperm-associated acrosin inhibitor OS=Sus scrofa OX=9823 PE=1 SV=2 && -	-
ENSSSCG00000000795	135.693	208.234	36.904	19.1435	2.61319	5.79339e-05	0.00524964	ADAMTS20	5	74503116	74672733	-	7904	protein_coding	- && sp|P59511|ATS20_MOUSE A disintegrin and metalloproteinase with thrombospondin motifs 20 OS=Mus musculus OX=10090 GN=Adamts20 PE=2 SV=2 && PF17771:ADAM cysteine-rich domain|PF19030:Thrombospondin type 1 domain|PF08685:GON domain|PF00090:Thrombospondin type 1 domain|PF01562:Reprolysin family propeptide|PF01421:Reprolysin (M12B) family zinc metalloprotease|PF05986:ADAM-TS Spacer 1	-
ENSSSCG00000004968	106.803	35.8356	303.433	869.339	-3.03759	5.79795e-05	0.00524964	PAQR5	1	167154660	167231039	+	1492	protein_coding	- && sp|Q9NXK6|PAQR5_HUMAN Membrane progestin receptor gamma OS=Homo sapiens OX=9606 GN=PAQR5 PE=1 SV=2 && PF03006:Haemolysin-III related	-
ENSSSCG00000028969	386.943	205.328	457.199	12027.7	-4.39765	5.83007e-05	0.00524964	SLC26A4	9	107365814	107431062	+	4962	protein_coding	- && sp|O43511|S26A4_HUMAN Pendrin OS=Homo sapiens OX=9606 GN=SLC26A4 PE=1 SV=1 && PF00916:Sulfate permease family|PF01740:STAS domain	-
ENSSSCG00000015911	9.62979	2.90559	557.66	10.1348	-5.49569	5.84081e-05	0.00524964	SCN3A	15	71717334	71824160	-	8688	protein_coding	- && sp|Q9NY46|SCN3A_HUMAN Sodium channel protein type 3 subunit alpha OS=Homo sapiens OX=9606 GN=SCN3A PE=1 SV=2 && PF06512:Sodium ion transport-associated|PF11933:Cytoplasmic domain of voltage-gated Na+ ion channel|PF00520:Ion transport protein	-
ENSSSCG00000036566	633.816	544.313	961.553	19712.1	-4.1332	6.1101e-05	0.00544942	LY6G6C	7	23829791	23832770	-	897	protein_coding	- && sp|O95867|LY66C_HUMAN Lymphocyte antigen 6 complex locus protein G6c OS=Homo sapiens OX=9606 GN=LY6G6C PE=1 SV=1 && -	-
ENSSSCG00000060225	431.59	252.786	858.017	6597.74	-3.44531	6.13318e-05	0.00544942	CIDEA	6	97253074	97267405	-	956	protein_coding	- && sp|O70302|CIDEA_MOUSE Cell death activator CIDE-A OS=Mus musculus OX=10090 GN=Cidea PE=1 SV=2 && PF02017:CIDE-N domain	-
ENSSSCG00000007239	746.747	706.058	232.7	126.122	2.01655	6.18939e-05	0.00546811	CCM2L	17	35671092	35691614	+	3855	protein_coding	- && sp|Q9NUG4|CCM2L_HUMAN Cerebral cavernous malformations 2 protein-like OS=Homo sapiens OX=9606 GN=CCM2L PE=1 SV=3 && PF16545:Cerebral cavernous malformation protein, harmonin-homology	-
ENSSSCG00000037416	3837.91	4416.49	1197.33	1532.6	1.59637	6.49156e-05	0.00567938	CLIC5	7	40682907	40863886	-	5057	protein_coding	- && sp|P35526|CLIC5_BOVIN Chloride intracellular channel protein 5 OS=Bos taurus OX=9913 GN=CLIC5 PE=2 SV=1 && PF13409:Glutathione S-transferase, N-terminal domain|PF13410:Glutathione S-transferase, C-terminal domain	-
ENSSSCG00000022693	166.333	30.0244	5.12555	0	5.23345	6.50157e-05	0.00567938	LBX1	14	112284261	112286216	-	1279	protein_coding	- && sp|P52954|LBX1_HUMAN Transcription factor LBX1 OS=Homo sapiens OX=9606 GN=LBX1 PE=1 SV=2 && PF00046:Homeodomain	-
ENSSSCG00000027922	5.25261	0.968529	61.5066	51.8	-4.16522	6.72775e-05	0.00584412	UNC5CL	7	36332201	36347175	-	3408	protein_coding	- && sp|Q8IV45|UN5CL_HUMAN UNC5C-like protein OS=Homo sapiens OX=9606 GN=UNC5CL PE=1 SV=2 && PF17217:UPA domain|PF00531:Death domain|PF00791:ZU5 domain	-
ENSSSCG00000001025	2909.07	2306.07	5485.36	57222.1	-3.58785	6.91804e-05	0.00597604	DSP	7	4862649	4915623	+	9702	protein_coding	- && sp|P15924|DESP_HUMAN Desmoplakin OS=Homo sapiens OX=9606 GN=DSP PE=1 SV=3 && PF00681:Plectin repeat|PF18373:Spectrin like domain|PF17902:SH3 domain	-
ENSSSCG00000044108	16.6333	52.3006	96.3603	1078.79	-4.09321	7.09628e-05	0.00609614	-	14	61633081	61638561	+	1777	protein_coding	- && sp|Q9D2W0|FXYD4_MOUSE FXYD domain-containing ion transport regulator 4 OS=Mus musculus OX=10090 GN=Fxyd4 PE=3 SV=1 && PF02038:ATP1G1/PLM/MAT8 family	-
ENSSSCG00000015200	3830.03	3473.14	1271.14	703.804	1.88653	7.23471e-05	0.00616261	ESAM	9	51983023	51992393	-	1855	protein_coding	- && sp|Q96AP7|ESAM_HUMAN Endothelial cell-selective adhesion molecule OS=Homo sapiens OX=9606 GN=ESAM PE=1 SV=1 && PF07686:Immunoglobulin V-set domain|PF13927:Immunoglobulin domain	-
ENSSSCG00000037950	156.703	96.8529	283.955	3014.53	-3.70104	7.25292e-05	0.00616261	NIPAL1	8	37936847	37962908	+	4663	protein_coding	- && sp|Q6NVV3|NIPA3_HUMAN Magnesium transporter NIPA3 OS=Homo sapiens OX=9606 GN=NIPAL1 PE=2 SV=1 && PF05653:Magnesium transporter NIPA	-
ENSSSCG00000007383	583.04	583.054	149.666	47.2956	2.56383	7.31532e-05	0.00618185	TOMM34	17	47352160	47376503	-	1931	protein_coding	- && sp|Q15785|TOM34_HUMAN Mitochondrial import receptor subunit TOM34 OS=Homo sapiens OX=9606 GN=TOMM34 PE=1 SV=2 && PF00515:Tetratricopeptide repeat	-
ENSSSCG00000011080	5.25261	6.7797	36.904	129.5	-3.79117	7.41838e-05	0.00623505	SPAG6	10	52494755	52571990	-	3641	protein_coding	- && sp|Q9JLI7|SPAG6_MOUSE Sperm-associated antigen 6 OS=Mus musculus OX=10090 GN=Spag6 PE=1 SV=1 && PF00514:Armadillo/beta-catenin-like repeat	-
ENSSSCG00000016959	380.815	413.562	980.005	5815.11	-3.09658	7.52221e-05	0.00628833	MARVELD2	16	47530068	47563482	+	4334	protein_coding	- && sp|Q8N4S9|MALD2_HUMAN MARVEL domain-containing protein 2 OS=Homo sapiens OX=9606 GN=MARVELD2 PE=1 SV=2 && PF07303:Occludin homology domain|PF01284:Membrane-associating domain	-
ENSSSCG00000006383	182.091	210.171	36.904	7.88261	3.12408	7.73896e-05	0.00642337	VANGL2	4	90051277	90080635	-	6031	protein_coding	- && sp|Q9ULK5|VANG2_HUMAN Vang-like protein 2 OS=Homo sapiens OX=9606 GN=VANGL2 PE=1 SV=2 && PF06638:Strabismus protein	-
ENSSSCG00000022739	1068.91	865.865	2324.95	14799	-3.14574	7.82984e-05	0.00642337	DSG2	6	115400243	115454340	+	5852	protein_coding	- && sp|Q14126|DSG2_HUMAN Desmoglein-2 OS=Homo sapiens OX=9606 GN=DSG2 PE=1 SV=2 && PF00028:Cadherin domain	-
ENSSSCG00000013403	1515.38	1161.27	452.073	280.396	1.86922	7.83514e-05	0.00642337	GALNT18	2	47862863	48231106	+	3728	protein_coding	- && sp|Q6P9A2|GLT18_HUMAN Polypeptide N-acetylgalactosaminyltransferase 18 OS=Homo sapiens OX=9606 GN=GALNT18 PE=2 SV=2 && PF00652:Ricin-type beta-trefoil lectin domain|PF00535:Glycosyl transferase family 2	-
ENSSSCG00000035101	834.29	873.613	2022.54	13220.3	-3.15781	7.849e-05	0.00642337	KLF5	11	45369810	45388314	+	3214	protein_coding	- && sp|Q13887|KLF5_HUMAN Krueppel-like factor 5 OS=Homo sapiens OX=9606 GN=KLF5 PE=1 SV=2 && PF00096:Zinc finger, C2H2 type	-
ENSSSCG00000034213	484.116	486.201	156.842	93.4652	1.95354	8.02261e-05	0.00649729	ACER2	1	203386791	203414972	-	2514	protein_coding	- && sp|Q8VD53|ACER2_MOUSE Alkaline ceramidase 2 OS=Mus musculus OX=10090 GN=Acer2 PE=1 SV=1 && PF05875:Ceramidase	-
ENSSSCG00000022721	31.5157	30.0244	36.904	1551.75	-4.68992	8.14576e-05	0.00652878	CDH16	6	27589184	27598987	-	2974	protein_coding	- && sp|O75309|CAD16_HUMAN Cadherin-16 OS=Homo sapiens OX=9606 GN=CDH16 PE=1 SV=1 && PF00028:Cadherin domain	-
ENSSSCG00000009278	188.219	114.286	30.7533	23.6478	2.47418	8.28224e-05	0.00660413	FGF9	11	1554763	1582408	+	1174	protein_coding	- && sp|Q95L12|FGF9_PIG Fibroblast growth factor 9 OS=Sus scrofa OX=9823 GN=FGF9 PE=2 SV=1 && PF00167:Fibroblast growth factor	-
ENSSSCG00000001483	80.5401	58.1117	208.097	792.765	-2.85076	8.75707e-05	0.00692821	FAM83B	7	26058168	26137655	-	7813	protein_coding	- && sp|Q5T0W9|FA83B_HUMAN Protein FAM83B OS=Homo sapiens OX=9606 GN=FAM83B PE=1 SV=1 && PF07894:FAM83 A-H	-
ENSSSCG00000017885	1.75087	6.7797	26.6529	170.039	-4.53873	8.78935e-05	0.00692821	SMTNL2	12	50582629	50602700	-	2257	protein_coding	- && sp|Q2KI85|SMTL2_BOVIN Smoothelin-like protein 2 OS=Bos taurus OX=9913 GN=SMTNL2 PE=2 SV=1 && PF00307:Calponin homology (CH) domain	-
ENSSSCG00000024431	84.9173	33.8985	225.524	677.904	-2.92461	8.82235e-05	0.00692821	ATG9B	18	6200639	6208286	+	2828	protein_coding	- && sp|Q6EBV9|ATG9B_MOUSE Autophagy-related protein 9B OS=Mus musculus OX=10090 GN=Atg9b PE=2 SV=2 && PF04109:Autophagy protein Apg9	-
ENSSSCG00000010370	2174.58	1987.42	5004.59	27786.2	-2.97793	8.9686e-05	0.00700767	-	14	88314606	88337948	-	6943	protein_coding	- && sp|Q95L54|ANXA8_BOVIN Annexin A8 OS=Bos taurus OX=9913 GN=ANXA8 PE=2 SV=1 && PF00191:Annexin	-
ENSSSCG00000016983	248.624	173.367	593.539	1954.89	-2.59391	9.09072e-05	0.00706758	STC2	16	50989433	51004481	+	4247	protein_coding	- && sp|O76061|STC2_HUMAN Stanniocalcin-2 OS=Homo sapiens OX=9606 GN=STC2 PE=1 SV=1 && PF03298:Stanniocalcin family	-
ENSSSCG00000017759	89.2945	85.2305	255.252	771.369	-2.55596	9.23392e-05	0.00714319	ALDOC	12	44822780	44827597	-	2707	protein_coding	- && sp|Q9GKW3|ALDOC_MACFA Fructose-bisphosphate aldolase C OS=Macaca fascicularis OX=9541 GN=ALDOC PE=2 SV=3 && PF00274:Fructose-bisphosphate aldolase class-I	-
ENSSSCG00000059089	18.3842	14.5279	62.5317	266.883	-3.32108	9.51619e-05	0.00732511	VSIG1	X	88500715	88534961	+	2360	protein_coding	- && sp|Q29RR6|VSIG1_BOVIN V-set and immunoglobulin domain-containing protein 1 OS=Bos taurus OX=9913 GN=VSIG1 PE=2 SV=1 && PF07686:Immunoglobulin V-set domain|PF13927:Immunoglobulin domain	-
ENSSSCG00000037634	20.135	20.3391	86.1092	168.913	-2.65471	9.80915e-05	0.00750705	FOXA1	7	62471249	62479220	+	5665	protein_coding	- && sp|P35582|FOXA1_MOUSE Hepatocyte nuclear factor 3-alpha OS=Mus musculus OX=10090 GN=Foxa1 PE=1 SV=2 && PF08430:Forkhead N-terminal region|PF00250:Forkhead domain|PF09354:HNF3 C-terminal domain	-
ENSSSCG00000004033	89.2945	88.1361	253.202	865.961	-2.65675	9.85859e-05	0.00750705	AGPAT4	1	6772417	6883551	+	2021	protein_coding	- && sp|Q5E9R2|PLCD_BOVIN 1-acyl-sn-glycerol-3-phosphate acyltransferase delta OS=Bos taurus OX=9913 GN=AGPAT4 PE=2 SV=1 && PF01553:Acyltransferase|PF16076:Acyltransferase C-terminus	-
ENSSSCG00000017533	309.904	170.461	54.3308	23.6478	2.62018	9.89739e-05	0.00750705	HOXB2	12	24797225	24799303	-	1261	protein_coding	- && sp|P14652|HXB2_HUMAN Homeobox protein Hox-B2 OS=Homo sapiens OX=9606 GN=HOXB2 PE=1 SV=1 && PF00046:Homeodomain	-
ENSSSCG00000016548	3201.47	3192.27	850.841	1221.8	1.62534	9.97112e-05	0.00752626	-	18	17444339	17494877	+	6182	protein_coding	- && sp|Q52S86|PODXL_CANLF Podocalyxin OS=Canis lupus familiaris OX=9615 GN=PODXL PE=1 SV=1 && PF06365:CD34/Podocalyxin family	-
ENSSSCG00000032860	231.99	238.258	628.392	1995.43	-2.48004	0.000100248	0.00753019	IFNLR1	6	81894642	81914071	-	4327	protein_coding	- && sp|Q8IU57|INLR1_HUMAN Interferon lambda receptor 1 OS=Homo sapiens OX=9606 GN=IFNLR1 PE=1 SV=1 && -	-
ENSSSCG00000057415	44.6472	7.74823	50.2304	1414.36	-4.80239	0.00010253	0.00762795	DSC3	6	114916767	114963609	-	6970	protein_coding	- && sp|Q28060|DSC3_BOVIN Desmocollin-3 OS=Bos taurus OX=9913 GN=DSC3 PE=2 SV=1 && PF00028:Cadherin domain|PF01049:Cadherin cytoplasmic region|PF08758:Cadherin prodomain like	-
ENSSSCG00000017379	45.5227	29.0559	132.239	355.843	-2.70806	0.000104668	0.00774989	ETV4	12	19531603	19548301	+	2740	protein_coding	- && sp|P43268|ETV4_HUMAN ETS translocation variant 4 OS=Homo sapiens OX=9606 GN=ETV4 PE=1 SV=3 && PF00178:Ets-domain|PF04621:PEA3 subfamily ETS-domain transcription factor N terminal domain	-
ENSSSCG00000007549	11.3807	10.6538	37.9291	278.143	-3.84122	0.000106454	0.0078448	CYP2W1	3	642471	648909	+	2147	protein_coding	- && sp|Q8TAV3|CP2W1_HUMAN Cytochrome P450 2W1 OS=Homo sapiens OX=9606 GN=CYP2W1 PE=1 SV=2 && PF00067:Cytochrome P450	-
ENSSSCG00000015907	132.191	126.877	319.834	1860.3	-3.07282	0.000107472	0.00788249	GALNT3	15	72293614	72342435	-	3877	protein_coding	- && sp|Q14435|GALT3_HUMAN Polypeptide N-acetylgalactosaminyltransferase 3 OS=Homo sapiens OX=9606 GN=GALNT3 PE=1 SV=2 && PF00652:Ricin-type beta-trefoil lectin domain|PF00535:Glycosyl transferase family 2	-
ENSSSCG00000017389	5745.49	5062.5	1661.7	615.969	2.24629	0.000110383	0.00805797	RAMP2	12	20092196	20094469	-	810	protein_coding	- && sp|O60895|RAMP2_HUMAN Receptor activity-modifying protein 2 OS=Homo sapiens OX=9606 GN=RAMP2 PE=1 SV=2 && PF04901:Receptor activity modifying family	-
ENSSSCG00000016830	158.454	285.716	686.824	1485.31	-2.29029	0.000111173	0.00807772	PRLR	16	20618875	20810140	-	9827	protein_coding	- && sp|Q6JTA8|PRLR_PIG Prolactin receptor OS=Sus scrofa OX=9823 GN=PRLR PE=2 SV=2 && PF09067:Erythropoietin receptor, ligand binding	-
ENSSSCG00000004822	3135.81	1959.33	800.611	414.4	2.06792	0.000113286	0.00819291	ALDH1A3	1	139451049	139491511	+	6363	protein_coding	- && sp|P47895|AL1A3_HUMAN Aldehyde dehydrogenase family 1 member A3 OS=Homo sapiens OX=9606 GN=ALDH1A3 PE=1 SV=2 && PF00171:Aldehyde dehydrogenase family	-
ENSSSCG00000033657	57.7788	100.727	11.2762	5.63043	3.22081	0.000120322	0.00866151	GREM1	1	136617105	136629292	+	3871	protein_coding	- && sp|O60565|GREM1_HUMAN Gremlin-1 OS=Homo sapiens OX=9606 GN=GREM1 PE=1 SV=1 && PF03045:DAN domain	-
ENSSSCG00000032715	205.727	136.563	470.525	1672.24	-2.64567	0.000123838	0.00879656	CERS6	15	74927130	75261554	+	6917	protein_coding	- && sp|Q6ZMG9|CERS6_HUMAN Ceramide synthase 6 OS=Homo sapiens OX=9606 GN=CERS6 PE=1 SV=1 && PF03798:TLC domain|PF00046:Homeodomain	-
ENSSSCG00000013023	338.794	369.009	98.4105	113.735	1.73869	0.000123895	0.00879656	RASGRP2	2	7422846	7440404	+	2800	protein_coding	- && sp|Q7LDG7|GRP2_HUMAN RAS guanyl-releasing protein 2 OS=Homo sapiens OX=9606 GN=RASGRP2 PE=1 SV=1 && PF00617:RasGEF domain|PF13499:EF-hand domain pair|PF00618:RasGEF N-terminal motif|PF00130:Phorbol esters/diacylglycerol binding domain (C1 domain)	-
ENSSSCG00000027505	49.0244	48.4264	99.4357	1176.76	-3.71079	0.000126332	0.00890856	ESYT3	13	79245836	79297334	+	4925	protein_coding	- && sp|A0FGR9|ESYT3_HUMAN Extended synaptotagmin-3 OS=Homo sapiens OX=9606 GN=ESYT3 PE=1 SV=1 && PF00168:C2 domain|PF17047:Synaptotagmin-like mitochondrial-lipid-binding domain	-
ENSSSCG00000017747	661.829	666.348	1679.13	2779.18	-1.74697	0.000126768	0.00890856	RAB11FIP4	12	43364140	43474241	-	5078	protein_coding	- && sp|Q86YS3|RFIP4_HUMAN Rab11 family-interacting protein 4 OS=Homo sapiens OX=9606 GN=RAB11FIP4 PE=1 SV=1 && PF09457:FIP domain	-
ENSSSCG00000003078	9.62979	14.5279	43.0546	266.883	-3.68295	0.000128046	0.00890856	CEACAM19	6	51182432	51203807	+	1862	protein_coding	- && sp|Q7Z692|CEA19_HUMAN Carcinoembryonic antigen-related cell adhesion molecule 19 OS=Homo sapiens OX=9606 GN=CEACAM19 PE=2 SV=2 && PF07686:Immunoglobulin V-set domain	-
ENSSSCG00000021519	903.45	917.197	330.085	209.452	1.75406	0.000128337	0.00890856	CPNE2	6	19046795	19096107	+	2387	protein_coding	- && sp|Q96FN4|CPNE2_HUMAN Copine-2 OS=Homo sapiens OX=9606 GN=CPNE2 PE=1 SV=3 && PF07002:Copine|PF00168:C2 domain	-
ENSSSCG00000009442	244.247	139.468	18.452	0	4.3669	0.000130824	0.0090142	CNMD	11	25961926	25994651	-	2257	protein_coding	- && sp|P17404|CNMD_BOVIN Leukocyte cell-derived chemotaxin 1 OS=Bos taurus OX=9913 GN=CNMD PE=1 SV=2 && PF04089:BRICHOS domain	-
ENSSSCG00000015403	1005	778.697	208.097	45.0435	2.81549	0.000131504	0.0090142	HGF	9	98438143	98513564	+	8184	protein_coding	- && sp|Q76BS1|HGF_BOVIN Hepatocyte growth factor OS=Bos taurus OX=9913 GN=HGF PE=2 SV=1 && PF00089:Trypsin|PF00024:PAN domain|PF00051:Kringle domain	-
ENSSSCG00000024802	153.201	136.563	360.839	1788.23	-2.8905	0.000131598	0.0090142	MACC1	9	89102621	89210281	-	4132	protein_coding	- && sp|Q6ZN28|MACC1_HUMAN Metastasis-associated in colon cancer protein 1 OS=Homo sapiens OX=9606 GN=MACC1 PE=1 SV=2 && -	-
ENSSSCG00000025993	487.618	77.4823	787.284	9018.83	-4.11677	0.000133459	0.00909126	SGPP2	15	124318955	124462851	+	4747	protein_coding	- && sp|Q8IWX5|SGPP2_HUMAN Sphingosine-1-phosphate phosphatase 2 OS=Homo sapiens OX=9606 GN=SGPP2 PE=1 SV=1 && PF01569:PAP2 superfamily	-
ENSSSCG00000009844	457.853	237.29	74.833	83.3304	2.13663	0.000133893	0.00909126	HSPB8	14	33626120	33640792	-	1933	protein_coding	- && sp|Q5EAC9|HSPB8_BOVIN Heat shock protein beta-8 OS=Bos taurus OX=9913 GN=HSPB8 PE=2 SV=1 && PF00011:Hsp20/alpha crystallin family	-
ENSSSCG00000015618	4483.11	5407.3	12462.3	25597.1	-1.94415	0.000134903	0.00912005	LAMB3	9	133311834	133351197	+	4452	protein_coding	- && sp|Q13751|LAMB3_HUMAN Laminin subunit beta-3 OS=Homo sapiens OX=9606 GN=LAMB3 PE=1 SV=1 && PF00053:Laminin EGF domain|PF00055:Laminin N-terminal (Domain VI)	-
ENSSSCG00000011895	2389.06	2641.18	609.94	128.374	2.76781	0.000141115	0.00949866	PLA1A	13	140638521	140665961	-	1991	protein_coding	- && sp|Q5E9H0|PLA1A_BOVIN Phospholipase A1 member A OS=Bos taurus OX=9913 GN=PLA1A PE=2 SV=1 && PF00151:Lipase	-
ENSSSCG00000010792	7.00349	0	41.0044	147.517	-4.72826	0.000148508	0.00995327	-	14	141326057	141329944	+	622	protein_coding	- && sp|Q96NZ9|PRAP1_HUMAN Proline-rich acidic protein 1 OS=Homo sapiens OX=9606 GN=PRAP1 PE=1 SV=2 && PF15314:Proline-rich acidic protein 1, pregnancy-specific uterine	-
ENSSSCG00000033260	12.2561	9.68529	30.7533	322.061	-4.00525	0.000150588	0.0100422	TNNI2	2	1251527	1253893	+	735	protein_coding	- && sp|P27768|TNNI2_RAT Troponin I, fast skeletal muscle OS=Rattus norvegicus OX=10116 GN=Tnni2 PE=1 SV=2 && PF00992:Troponin	-
ENSSSCG00000004980	250.375	325.426	763.707	1797.23	-2.15308	0.000151127	0.0100422	THSD4	1	168751582	169323977	+	5222	protein_coding	- && sp|Q6ZMP0|THSD4_HUMAN Thrombospondin type-1 domain-containing protein 4 OS=Homo sapiens OX=9606 GN=THSD4 PE=2 SV=2 && PF05986:ADAM-TS Spacer 1|PF19030:Thrombospondin type 1 domain|PF08686:PLAC (protease and lacunin) domain	-
ENSSSCG00000028518	34.142	22.2762	0	0	7.15789	0.000152723	0.0100517	-	3	79488507	79489280	-	774	protein_coding	- && sp|Q29RJ0|KCD18_BOVIN BTB/POZ domain-containing protein KCTD18 OS=Bos taurus OX=9913 GN=KCTD18 PE=2 SV=1 && PF02214:BTB/POZ domain	-
ENSSSCG00000015556	1346.42	928.819	2345.45	19386.7	-3.2557	0.000153394	0.0100517	LAMC2	9	124435807	124495351	+	5104	protein_coding	- && sp|Q8HZI9|LAMC2_HORSE Laminin subunit gamma-2 OS=Equus caballus OX=9796 GN=LAMC2 PE=2 SV=1 && PF00052:Laminin B (Domain IV)|PF00053:Laminin EGF domain	-
ENSSSCG00000022417	0	0	2.05022	108.104	-8.34411	0.000153737	0.0100517	HNF1B	12	39143121	39201631	-	3199	protein_coding	- && sp|Q03365|HNF1B_PIG Hepatocyte nuclear factor 1-beta OS=Sus scrofa OX=9823 GN=HNF1B PE=1 SV=1 && PF04814:Hepatocyte nuclear factor 1 (HNF-1), N terminus|PF04812:Hepatocyte nuclear factor 1 (HNF-1), beta isoform C terminus	-
ENSSSCG00000008202	678.463	482.327	1192.2	10025.5	-3.27252	0.000153855	0.0100517	CNNM4	3	56814832	56858453	-	4721	protein_coding	- && sp|Q6P4Q7|CNNM4_HUMAN Metal transporter CNNM4 OS=Homo sapiens OX=9606 GN=CNNM4 PE=1 SV=3 && PF01595:Cyclin M transmembrane N-terminal domain	-
ENSSSCG00000009784	107.679	125.909	336.236	484.217	-1.81256	0.000159629	0.0103853	ABCB9	14	29904174	29935560	+	5332	protein_coding	- && sp|Q9NP78|ABCB9_HUMAN ABC-type oligopeptide transporter ABCB9 OS=Homo sapiens OX=9606 GN=ABCB9 PE=1 SV=1 && PF00664:ABC transporter transmembrane region|PF00005:ABC transporter	-
ENSSSCG00000058816	6940.45	4500.75	10750.3	113494	-3.44086	0.000160512	0.0103992	KRT19	12	21115448	21119107	+	1580	protein_coding	- && sp|P08728|K1C19_BOVIN Keratin, type I cytoskeletal 19 OS=Bos taurus OX=9913 GN=KRT19 PE=2 SV=1 && PF00038:Intermediate filament protein	-
ENSSSCG00000035859	666.207	889.109	1719.11	10657.3	-2.99233	0.000165899	0.0106594	WNT5A	13	37344699	37367207	-	7006	protein_coding	- && sp|Q27Q52|WNT5A_RABIT Protein Wnt-5a OS=Oryctolagus cuniculus OX=9986 GN=WNT5A PE=2 SV=1 && PF00110:wnt family	-
ENSSSCG00000040337	263.506	96.8529	485.902	2961.61	-3.25749	0.000168391	0.010775	-	6	147177031	147257814	-	6813	protein_coding	- && sp|Q0VCP1|KAD4_BOVIN Adenylate kinase 4, mitochondrial OS=Bos taurus OX=9913 GN=AK4 PE=2 SV=1 && PF00406:Adenylate kinase|PF05191:Adenylate kinase, active site lid	-
ENSSSCG00000000252	8832.27	11103.2	20570.9	150806	-3.10376	0.000171126	0.010905	KRT8	5	18167553	18180404	-	1888	protein_coding	- && sp|P05786|K2C8_BOVIN Keratin, type II cytoskeletal 8 OS=Bos taurus OX=9913 GN=KRT8 PE=2 SV=3 && PF16208:Keratin type II head|PF00038:Intermediate filament protein	-
ENSSSCG00000062085	99.7997	84.262	234.75	1048.39	-2.80092	0.00017712	0.0112199	-	4	785029	798563	+	11913	protein_coding	- && sp|P58107|EPIPL_HUMAN Epiplakin OS=Homo sapiens OX=9606 GN=EPPK1 PE=1 SV=3 && PF00681:Plectin repeat	-
ENSSSCG00000015923	379.939	354.482	115.837	117.113	1.65669	0.000178324	0.0112257	NOSTRIN	15	75283925	75346894	+	1867	protein_coding	- && sp|Q2KJB5|NOSTN_BOVIN Nostrin OS=Bos taurus OX=9913 GN=NOSTRIN PE=1 SV=1 && PF00611:Fes/CIP4, and EFC/F-BAR homology domain|PF14604:Variant SH3 domain	-
ENSSSCG00000005122	4287.88	5964.2	1700.66	746.595	2.06651	0.000179536	0.0112565	TEK	1	195937432	196051980	-	6621	protein_coding	- && sp|Q02763|TIE2_HUMAN Angiopoietin-1 receptor OS=Homo sapiens OX=9606 GN=TEK PE=1 SV=2 && PF10430:Tie-2 Ig-like domain 1|PF00041:Fibronectin type III domain|PF07714:Protein tyrosine and serine/threonine kinase	-
ENSSSCG00000012352	14.8824	10.6538	34.8537	334.448	-3.85191	0.000187112	0.0116532	KLF8	X	48663361	48748546	+	4155	protein_coding	- && sp|O95600|KLF8_HUMAN Krueppel-like factor 8 OS=Homo sapiens OX=9606 GN=KLF8 PE=1 SV=2 && -	-
ENSSSCG00000032446	163.706	302.181	613.016	2529.19	-2.75394	0.000187363	0.0116532	C1orf116	9	67648161	67661372	-	3747	protein_coding	- && sp|A5D7K1|SARG_BOVIN Specifically androgen-regulated gene protein OS=Bos taurus OX=9913 GN=SARG PE=2 SV=1 && PF15385:Specifically androgen-regulated gene protein	-
ENSSSCG00000026409	3.50174	1.93706	58.4313	31.5304	-4.03936	0.000190009	0.0117707	TYR	9	22517047	22604290	+	1946	protein_coding	- && sp|Q8MIU0|TYRO_BOVIN Tyrosinase OS=Bos taurus OX=9913 GN=TYR PE=2 SV=2 && PF00264:Common central domain of tyrosinase	-
ENSSSCG00000002366	6899.31	5325.94	14574	52190.7	-2.44921	0.000197492	0.0121375	NPC2	7	97730516	97740331	-	1581	protein_coding	- && sp|O97763|NPC2_PIG NPC intracellular cholesterol transporter 2 OS=Sus scrofa OX=9823 GN=NPC2 PE=1 SV=1 && PF02221:ML domain	-
ENSSSCG00000000232	4474.35	4372.91	1470.01	564.169	2.12058	0.000199921	0.0122385	ACVRL1	5	17268130	17286276	+	6119	protein_coding	- && sp|Q5RAN0|ACVL1_PONAB Serine/threonine-protein kinase receptor R3 OS=Pongo abelii OX=9601 GN=ACVRL1 PE=2 SV=1 && PF07714:Protein tyrosine and serine/threonine kinase|PF08515:Transforming growth factor beta type I GS-motif	-
ENSSSCG00000033412	1463.73	298.307	2961.54	15475.8	-3.38718	0.000205391	0.012524	B4GALNT3	5	67772426	67860989	+	4969	protein_coding	- && sp|Q6L9W6|B4GN3_HUMAN Beta-1,4-N-acetylgalactosaminyltransferase 3 OS=Homo sapiens OX=9606 GN=B4GALNT3 PE=1 SV=2 && PF07691:PA14 domain|PF05679:Chondroitin N-acetylgalactosaminyltransferase	-
ENSSSCG00000031738	84.0418	90.0732	16.4018	13.513	2.53914	0.00020975	0.0127399	COL24A1	4	129905327	130242358	+	6564	protein_coding	- && sp|Q17RW2|COOA1_HUMAN Collagen alpha-1(XXIV) chain OS=Homo sapiens OX=9606 GN=COL24A1 PE=1 SV=2 && PF01410:Fibrillar collagen C-terminal domain|PF01391:Collagen triple helix repeat (20 copies)	-
ENSSSCG00000035983	284.517	186.926	534.082	3127.14	-2.95689	0.000213848	0.0129382	TPPP3	6	28045438	28046998	-	1144	protein_coding	- && sp|Q3ZCC8|TPPP3_BOVIN Tubulin polymerization-promoting protein family member 3 OS=Bos taurus OX=9913 GN=TPPP3 PE=1 SV=1 && PF05517:p25-alpha	-
ENSSSCG00000027860	1006.75	804.847	316.759	164.409	1.91198	0.000221805	0.013254	ERAP2	2	103510441	103564437	+	7960	protein_coding	- && sp|A6QPT7|ERAP2_BOVIN Endoplasmic reticulum aminopeptidase 2 OS=Bos taurus OX=9913 GN=ERAP2 PE=2 SV=1 && PF11838:ERAP1-like C-terminal domain|PF17900:Peptidase M1 N-terminal domain|PF01433:Peptidase family M1 domain	-
ENSSSCG00000005055	1069.78	1169.98	1972.31	20314.6	-3.31477	0.000222255	0.013254	LGALS3	1	184478710	184497951	+	6012	protein_coding	- && sp|P17931|LEG3_HUMAN Galectin-3 OS=Homo sapiens OX=9606 GN=LGALS3 PE=1 SV=5 && PF00337:Galactoside-binding lectin	-
ENSSSCG00000037195	496.372	212.108	83.0339	33.7826	2.59868	0.000222476	0.013254	FOXF2	7	715001	720104	+	2312	protein_coding	- && sp|Q12947|FOXF2_HUMAN Forkhead box protein F2 OS=Homo sapiens OX=9606 GN=FOXF2 PE=1 SV=2 && PF00250:Forkhead domain	-
ENSSSCG00000002671	106.803	222.762	651.97	647.5	-1.98031	0.000226054	0.0134157	ATP2C2	6	4237440	4313247	-	6460	protein_coding	- && sp|O75185|AT2C2_HUMAN Calcium-transporting ATPase type 2C member 2 OS=Homo sapiens OX=9606 GN=ATP2C2 PE=1 SV=3 && PF00690:Cation transporter/ATPase, N-terminus|PF00122:E1-E2 ATPase|PF00689:Cation transporting ATPase, C-terminus|PF00702:haloacid dehalogenase-like hydrolase	-
ENSSSCG00000062012	23.6368	14.5279	99.4357	108.104	-2.43928	0.000227341	0.0134408	-	6	45213716	45217839	-	1961	protein_coding	- && sp|F1MJR8|TEX14_BOVIN Inactive serine/threonine-protein kinase TEX14 OS=Bos taurus OX=9913 GN=TEX14 PE=3 SV=2 && -	-
ENSSSCG00000035987	2555.4	2403.89	799.586	280.396	2.19875	0.00023442	0.0138068	EHD3	3	108100401	108134906	-	6982	protein_coding	- && sp|Q9NZN3|EHD3_HUMAN EH domain-containing protein 3 OS=Homo sapiens OX=9606 GN=EHD3 PE=1 SV=2 && PF16880:N-terminal EH-domain containing protein|PF00350:Dynamin family|PF18150:Domain of unknown function (DUF5600)|PF12763:Cytoskeletal-regulatory complex EF hand	-
ENSSSCG00000017204	6225.22	7232.97	15269	60915.7	-2.50102	0.000236	0.0138474	ITGB4	12	5651292	5685611	-	6223	protein_coding	- && sp|Q64632|ITB4_RAT Integrin beta-4 OS=Rattus norvegicus OX=10116 GN=Itgb4 PE=1 SV=1 && PF00362:Integrin beta chain VWA domain|PF00041:Fibronectin type III domain|PF03160:Calx-beta domain|PF18372:Integrin beta epidermal growth factor like domain 1|PF17205:Integrin plexin domain|PF07965:Integrin beta tail domain	-
ENSSSCG00000024800	1643.19	1513.81	3355.18	18426.2	-2.78644	0.000238247	0.0139267	DSC2	6	114980601	115021305	-	6862	protein_coding	- && sp|Q02487|DSC2_HUMAN Desmocollin-2 OS=Homo sapiens OX=9606 GN=DSC2 PE=1 SV=1 && PF01049:Cadherin cytoplasmic region|PF08758:Cadherin prodomain like|PF00028:Cadherin domain	-
ENSSSCG00000001963	441.22	314.772	708.351	6498.65	-3.25284	0.000239361	0.0139394	EGLN3	7	65805522	65833529	+	3204	protein_coding	- && sp|Q9H6Z9|EGLN3_HUMAN Prolyl hydroxylase EGLN3 OS=Homo sapiens OX=9606 GN=EGLN3 PE=1 SV=1 && PF13640:2OG-Fe(II) oxygenase superfamily	-
ENSSSCG00000021359	386.943	411.625	849.816	4895.1	-2.84676	0.000243624	0.0141347	CDC42EP3	3	102538586	102567796	+	11924	protein_coding	- && sp|Q9UKI2|BORG2_HUMAN Cdc42 effector protein 3 OS=Homo sapiens OX=9606 GN=CDC42EP3 PE=1 SV=1 && PF00786:P21-Rho-binding domain|PF14957:Cdc42 effector	-
ENSSSCG00000011850	3.50174	4.84264	9.22599	5347.79	-9.32715	0.00024686	0.0142692	-	13	134192534	134248036	+	3540	protein_coding	- && sp|Q99102|MUC4_HUMAN Mucin-4 OS=Homo sapiens OX=9606 GN=MUC4 PE=1 SV=4 && PF06119:Nidogen-like|PF00094:von Willebrand factor type D domain	-
ENSSSCG00000004921	964.73	664.411	1878	8223.81	-2.63233	0.000250217	0.0143777	ATP8B1	1	162936581	163061612	+	4348	protein_coding	- && sp|O43520|AT8B1_HUMAN Phospholipid-transporting ATPase IC OS=Homo sapiens OX=9606 GN=ATP8B1 PE=1 SV=3 && PF00122:E1-E2 ATPase|PF13246:Cation transport ATPase (P-type)|PF16209:Phospholipid-translocating ATPase N-terminal|PF16212:Phospholipid-translocating P-type ATPase C-terminal	-
ENSSSCG00000023014	146.198	161.744	37.9291	13.513	2.57631	0.000251476	0.0143777	-	12	19270975	19296812	-	5979	protein_coding	- && sp|A5D7B2|CLM9_BOVIN CMRF35-like molecule 9 OS=Bos taurus OX=9913 GN=CD300LG PE=2 SV=2 && PF07686:Immunoglobulin V-set domain	-
ENSSSCG00000021158	3417.7	2199.53	877.494	328.817	2.21897	0.00025151	0.0143777	MCF2L	11	78408056	78505493	+	6025	protein_coding	- && sp|O15068|MCF2L_HUMAN Guanine nucleotide exchange factor DBS OS=Homo sapiens OX=9606 GN=MCF2L PE=1 SV=2 && PF00169:PH domain|PF13716:Divergent CRAL/TRIO domain|PF00435:Spectrin repeat|PF00621:RhoGEF domain	-
ENSSSCG00000027621	2221.86	1425.67	641.719	488.722	1.68994	0.000258381	0.0147163	NDUFA4L2	5	22535740	22548882	-	1995	protein_coding	- && sp|Q3SZ44|NUA4L_BOVIN NADH dehydrogenase [ubiquinone] 1 alpha subcomplex subunit 4-like 2 OS=Bos taurus OX=9913 GN=NDUFA4L2 PE=3 SV=1 && -	-
ENSSSCG00000001782	1138.94	1073.13	339.311	439.174	1.50697	0.000263689	0.0149639	ABHD17C	7	49540879	49599319	+	2238	protein_coding	- && sp|A5PKD9|AB17C_BOVIN Alpha/beta hydrolase domain-containing protein 17C OS=Bos taurus OX=9913 GN=ABHD17C PE=2 SV=1 && PF12146:Serine aminopeptidase, S33	-
ENSSSCG00000040885	10.5052	19.3706	21.5273	582.187	-4.33835	0.000266515	0.0150692	-	7	23823393	23825112	-	940	protein_coding	- && sp|Q8K1T6|LY66E_MOUSE Lymphocyte antigen 6G6e OS=Mus musculus OX=10090 GN=Ly6g6e PE=1 SV=1 && PF01064:Activin types I and II receptor domain	-
ENSSSCG00000028331	102.426	72.6397	705.276	236.478	-2.42722	0.00027002	0.0151943	IL1R2	3	52367437	52406334	-	1672	protein_coding	- && sp|P27930|IL1R2_HUMAN Interleukin-1 receptor type 2 OS=Homo sapiens OX=9606 GN=IL1R2 PE=1 SV=1 && PF00047:Immunoglobulin domain|PF18452:Immunoglobulin domain|PF13895:Immunoglobulin domain	-
ENSSSCG00000013425	819.408	500.729	1302.91	10203.5	-3.12358	0.00027068	0.0151943	MISP	2	77602142	77619087	-	7939	protein_coding	- && sp|Q8IVT2|MISP_HUMAN Mitotic interactor and substrate of PLK1 OS=Homo sapiens OX=9606 GN=MISP PE=1 SV=1 && PF15304:A-kinase anchor protein 2 C-terminus	-
ENSSSCG00000013598	2688.46	1916.72	768.832	316.43	2.08489	0.000276075	0.015403	KANK3	2	70938787	70953543	+	3508	protein_coding	- && sp|Q6NY19|KANK3_HUMAN KN motif and ankyrin repeat domain-containing protein 3 OS=Homo sapiens OX=9606 GN=KANK3 PE=1 SV=1 && PF12796:Ankyrin repeats (3 copies)|PF13857:Ankyrin repeats (many copies)|PF12075:KN motif	-
ENSSSCG00000001751	3.50174	0	35.8788	55.1782	-4.66434	0.000278073	0.015403	CHRNA5	7	47383792	47425841	-	1965	protein_coding	- && sp|Q8SPU7|ACHA5_BOVIN Neuronal acetylcholine receptor subunit alpha-5 OS=Bos taurus OX=9913 GN=CHRNA5 PE=2 SV=1 && PF02932:Neurotransmitter-gated ion-channel transmembrane region|PF02931:Neurotransmitter-gated ion-channel ligand binding domain	-
ENSSSCG00000013366	5564.27	5401.49	10835.4	70620.3	-2.89301	0.000278183	0.015403	LDHA	2	40814169	40826715	-	1742	protein_coding	- && sp|P00339|LDHA_PIG L-lactate dehydrogenase A chain OS=Sus scrofa OX=9823 GN=LDHA PE=1 SV=3 && PF02866:lactate/malate dehydrogenase, alpha/beta C-terminal domain|PF00056:lactate/malate dehydrogenase, NAD binding domain	-
ENSSSCG00000052676	102.426	50.3635	11.2762	6.75652	3.07882	0.000278361	0.015403	MAB21L2	8	78385764	78386843	-	1080	protein_coding	- && sp|Q8BPP1|MB212_MOUSE Protein mab-21-like 2 OS=Mus musculus OX=10090 GN=Mab21l2 PE=2 SV=1 && PF03281:Mab-21 protein	-
ENSSSCG00000006890	249.499	279.905	87.1343	64.1869	1.80545	0.00028317	0.0156135	ABCA4	4	123202753	123331144	+	7101	protein_coding	- && sp|P78363|ABCA4_HUMAN Retinal-specific phospholipid-transporting ATPase ABCA4 OS=Homo sapiens OX=9606 GN=ABCA4 PE=1 SV=3 && PF00005:ABC transporter|PF12698:ABC-2 family transporter protein	-
ENSSSCG00000023837	8311.39	8521.12	3552.01	2867.02	1.39079	0.000288247	0.0157815	WFDC1	6	4333731	4399237	-	1395	protein_coding	- && sp|Q9HC57|WFDC1_HUMAN WAP four-disulfide core domain protein 1 OS=Homo sapiens OX=9606 GN=WFDC1 PE=2 SV=2 && PF00095:WAP-type (Whey Acidic Protein) 'four-disulfide core'	-
ENSSSCG00000006582	1293.02	913.323	2056.37	17050.1	-3.11429	0.000292353	0.0159502	S100A14	4	96027639	96029869	+	1180	protein_coding	- && sp|Q9HCY8|S10AE_HUMAN Protein S100-A14 OS=Homo sapiens OX=9606 GN=S100A14 PE=1 SV=1 && PF01023:S-100/ICaBP type calcium binding domain	-
ENSSSCG00000016857	6199.84	6021.34	13283.4	56020.6	-2.50355	0.000296742	0.016112	DAB2	16	24590645	24646122	-	4560	protein_coding	- && sp|P98082|DAB2_HUMAN Disabled homolog 2 OS=Homo sapiens OX=9606 GN=DAB2 PE=1 SV=3 && PF00640:Phosphotyrosine interaction domain (PTB/PID)	-
ENSSSCG00000020864	172.461	204.36	510.505	601.33	-1.5612	0.000297391	0.016112	VDR	5	78205810	78266475	-	4006	protein_coding	- && sp|A3RGC1|VDR_PIG Vitamin D3 receptor OS=Sus scrofa OX=9823 GN=VDR PE=2 SV=1 && PF00105:Zinc finger, C4 type (two domains)|PF00104:Ligand-binding domain of nuclear hormone receptor	-
ENSSSCG00000035724	1267.63	291.527	1968.21	15491.6	-3.48506	0.000300664	0.0161377	-	17	47798477	47807770	+	689	protein_coding	- && sp|Q29100|UPTI_PIG Uterine plasmin/trypsin inhibitor OS=Sus scrofa OX=9823 PE=1 SV=1 && PF00014:Kunitz/Bovine pancreatic trypsin inhibitor domain	-
ENSSSCG00000005751	4519.87	5004.39	11082.5	15140.2	-1.46114	0.00030098	0.0161377	COL5A1	1	273971971	274085111	+	7960	protein_coding	- && sp|P20908|CO5A1_HUMAN Collagen alpha-1(V) chain OS=Homo sapiens OX=9606 GN=COL5A1 PE=1 SV=3 && PF01391:Collagen triple helix repeat (20 copies)|PF01410:Fibrillar collagen C-terminal domain	-
ENSSSCG00000017561	299.399	330.268	781.134	1064.15	-1.55116	0.000304848	0.0162784	ABCC3	12	26920821	26978363	+	6672	protein_coding	- && sp|O15438|MRP3_HUMAN ATP-binding cassette sub-family C member 3 OS=Homo sapiens OX=9606 GN=ABCC3 PE=1 SV=3 && PF00664:ABC transporter transmembrane region|PF00005:ABC transporter	-
ENSSSCG00000001725	9864.41	9853.81	3958.97	2263.43	1.66392	0.000306699	0.0162784	ADGRF5	7	41640257	41769232	-	6479	protein_coding	- && sp|Q8IZF2|AGRF5_HUMAN Adhesion G protein-coupled receptor F5 OS=Homo sapiens OX=9606 GN=ADGRF5 PE=1 SV=3 && PF13927:Immunoglobulin domain|PF00002:7 transmembrane receptor (Secretin family)|PF01390:SEA domain|PF01825:GPCR proteolysis site, GPS, motif	-
ENSSSCG00000026943	119.059	90.0732	23.5775	12.387	2.53541	0.000306744	0.0162784	MRAP2	1	53256006	53318107	+	2293	protein_coding	- && sp|Q96G30|MRAP2_HUMAN Melanocortin-2 receptor accessory protein 2 OS=Homo sapiens OX=9606 GN=MRAP2 PE=1 SV=2 && PF15183:Melanocortin-2 receptor accessory protein family	-
ENSSSCG00000033262	10756.5	7051.86	3045.6	1338.92	2.02198	0.000309902	0.01639	CD74	2	151402211	151409833	-	1805	protein_coding	- && sp|P04233|HG2A_HUMAN HLA class II histocompatibility antigen gamma chain OS=Homo sapiens OX=9606 GN=CD74 PE=1 SV=3 && PF00086:Thyroglobulin type-1 repeat|PF09307:CLIP, MHC2 interacting|PF08831:Class II MHC-associated invariant chain trimerisation domain	-
ENSSSCG00000011872	23.6368	15.4965	71.7577	195.939	-2.77083	0.000312101	0.0164115	SEMA5B	13	137455346	137590831	+	7276	protein_coding	- && sp|Q9P283|SEM5B_HUMAN Semaphorin-5B OS=Homo sapiens OX=9606 GN=SEMA5B PE=2 SV=4 && PF01403:Sema domain|PF00090:Thrombospondin type 1 domain|PF01437:Plexin repeat|PF05786:Condensin complex subunit 2	-
ENSSSCG00000015273	2095.79	1528.34	3731.4	21547.7	-2.8022	0.00031268	0.0164115	ATP2B4	9	64336499	64445663	+	8912	protein_coding	- && sp|D3K0R6|AT2B4_BOVIN Plasma membrane calcium-transporting ATPase 4 OS=Bos taurus OX=9913 GN=ATP2B4 PE=1 SV=2 && PF00689:Cation transporting ATPase, C-terminus|PF00122:E1-E2 ATPase|PF12424:Plasma membrane calcium transporter ATPase C terminal|PF00690:Cation transporter/ATPase, N-terminus|PF13246:Cation transport ATPase (P-type)	-
ENSSSCG00000022140	63.0314	100.727	273.704	324.313	-1.86987	0.000313559	0.0164115	TMPRSS11E	8	65969359	66014444	-	3688	protein_coding	- && sp|Q9UL52|TM11E_HUMAN Transmembrane protease serine 11E OS=Homo sapiens OX=9606 GN=TMPRSS11E PE=1 SV=2 && PF01390:SEA domain|PF00089:Trypsin	-
ENSSSCG00000006735	643.445	443.586	1256.78	4859.06	-2.492	0.00031453	0.0164115	PTGFRN	4	103745181	103793138	-	5889	protein_coding	- && sp|Q9P2B2|FPRP_HUMAN Prostaglandin F2 receptor negative regulator OS=Homo sapiens OX=9606 GN=PTGFRN PE=1 SV=2 && PF07686:Immunoglobulin V-set domain	-
ENSSSCG00000039793	1069.78	1155.45	2596.6	4958.16	-1.7634	0.000316665	0.0164677	PATJ	6	150245497	150605544	-	8379	protein_coding	- && sp|E2QYC9|INADL_CANLF InaD-like protein OS=Canis lupus familiaris OX=9615 GN=PATJ PE=1 SV=3 && PF00595:PDZ domain|PF09045:L27_2	-
ENSSSCG00000017298	554.151	551.093	1295.74	2852.38	-1.90799	0.000328029	0.0169453	TANC2	12	15453241	15813469	-	7191	protein_coding	- && sp|Q9HCD6|TANC2_HUMAN Protein TANC2 OS=Homo sapiens OX=9606 GN=TANC2 PE=1 SV=3 && PF12796:Ankyrin repeats (3 copies)	-
ENSSSCG00000022292	1119.68	1614.54	3453.6	5069.64	-1.64033	0.00033309	0.0171497	NPL	9	124093604	124132860	+	4163	protein_coding	- && sp|Q9BEC7|NPL_PIG N-acetylneuraminate lyase OS=Sus scrofa OX=9823 GN=NPL PE=1 SV=1 && PF00701:Dihydrodipicolinate synthetase family	-
ENSSSCG00000006748	26.2631	31.9615	97.3854	209.452	-2.39791	0.000342263	0.0175639	TSPAN2	4	105503119	105542126	+	4486	protein_coding	- && sp|O60636|TSN2_HUMAN Tetraspanin-2 OS=Homo sapiens OX=9606 GN=TSPAN2 PE=1 SV=2 && PF00335:Tetraspanin family	-
ENSSSCG00000038767	481.49	430.027	1012.81	3906.39	-2.43197	0.000347582	0.0177781	MBP	1	147590865	147685290	+	12141	protein_coding	- && sp|P81558|MBP_PIG Myelin basic protein OS=Sus scrofa OX=9823 GN=MBP PE=1 SV=1 && PF01669:Myelin basic protein	-
ENSSSCG00000030274	249.499	189.832	65.607	56.3043	1.84914	0.000349903	0.0178382	PPEF1	X	15138350	15251228	+	2656	protein_coding	- && sp|O14829|PPE1_HUMAN Serine/threonine-protein phosphatase with EF-hands 1 OS=Homo sapiens OX=9606 GN=PPEF1 PE=1 SV=1 && PF08321:PPP5 TPR repeat region|PF00149:Calcineurin-like phosphoesterase|PF13499:EF-hand domain pair	-
ENSSSCG00000032644	733.615	1077.97	323.935	264.63	1.62159	0.000364791	0.0185364	HLX	10	10264244	10269879	+	2337	protein_coding	- && sp|A7MB54|HLX_BOVIN H2.0-like homeobox protein OS=Bos taurus OX=9913 GN=HLX PE=2 SV=1 && PF00046:Homeodomain	-
ENSSSCG00000023525	110.305	132.688	22.5524	3.37826	3.21846	0.00036685	0.0185803	TMEM26	14	64877935	64925505	-	4915	protein_coding	- && sp|Q6ZUK4|TMM26_HUMAN Transmembrane protein 26 OS=Homo sapiens OX=9606 GN=TMEM26 PE=1 SV=1 && PF09772:Transmembrane protein 26	-
ENSSSCG00000015872	206.603	245.038	584.313	720.695	-1.53096	0.000373011	0.0188226	GPD2	15	63619762	63728633	+	6227	protein_coding	- && sp|A6QLU1|GPDM_BOVIN Glycerol-3-phosphate dehydrogenase, mitochondrial OS=Bos taurus OX=9913 GN=GPD2 PE=2 SV=1 && PF01266:FAD dependent oxidoreductase|PF13499:EF-hand domain pair|PF16901:C-terminal domain of alpha-glycerophosphate oxidase	-
ENSSSCG00000016516	920.958	845.526	1902.6	7709.19	-2.44387	0.000374054	0.0188226	ATP6V0A4	18	10919422	10966410	+	1886	protein_coding	- && sp|Q9HBG4|VPP4_HUMAN V-type proton ATPase 116 kDa subunit a isoform 4 OS=Homo sapiens OX=9606 GN=ATP6V0A4 PE=1 SV=2 && PF01496:V-type ATPase 116kDa subunit family	-
ENSSSCG00000005944	6754.86	5732.72	10719.6	93938.2	-3.06711	0.000379772	0.0190486	NDRG1	4	8014446	8069335	+	3051	protein_coding	- && sp|Q3SYX0|NDRG1_BOVIN Protein NDRG1 OS=Bos taurus OX=9913 GN=NDRG1 PE=2 SV=1 && PF03096:Ndr family	-
ENSSSCG00000030960	21.8859	25.1818	0	0	6.89554	0.000389338	0.0193567	-	4	81228597	81235933	+	1842	protein_coding	- && sp|P98110|LYAM2_PIG E-selectin OS=Sus scrofa OX=9823 GN=SELE PE=2 SV=1 && PF00059:Lectin C-type domain	-
ENSSSCG00000017297	2919.58	2836.82	1210.65	1054.02	1.3458	0.000389649	0.0193567	CYB561	12	15436803	15447100	+	3219	protein_coding	- && sp|Q95245|CY561_PIG Transmembrane ascorbate-dependent reductase CYB561 OS=Sus scrofa OX=9823 GN=CYB561 PE=2 SV=1 && -	-
ENSSSCG00000010772	106.803	83.2935	174.269	1561.88	-3.19069	0.000391447	0.0193841	ADAM8	14	141221198	141232306	-	3220	protein_coding	- && sp|P78325|ADAM8_HUMAN Disintegrin and metalloproteinase domain-containing protein 8 OS=Homo sapiens OX=9606 GN=ADAM8 PE=1 SV=2 && PF00200:Disintegrin|PF01421:Reprolysin (M12B) family zinc metalloprotease|PF01562:Reprolysin family propeptide|PF08516:ADAM cysteine-rich	-
ENSSSCG00000056685	474.486	534.628	1161.45	3015.66	-2.04937	0.000395004	0.0194981	PLCXD2	13	148033704	148087744	-	7535	protein_coding	- && sp|B2RXA1|PLCX2_MOUSE PI-PLC X domain-containing protein 2 OS=Mus musculus OX=10090 GN=Plcxd2 PE=2 SV=1 && -	-
ENSSSCG00000023162	262.631	188.863	437.722	3055.07	-2.95137	0.000398604	0.0195543	CDH3	6	18191664	18235862	-	2481	protein_coding	- && sp|P22223|CADH3_HUMAN Cadherin-3 OS=Homo sapiens OX=9606 GN=CDH3 PE=1 SV=2 && PF00028:Cadherin domain|PF01049:Cadherin cytoplasmic region	-
ENSSSCG00000035582	799.273	791.288	1826.75	3192.46	-1.65784	0.000398658	0.0195543	GIPC2	6	135077638	135217785	-	6949	protein_coding	- && sp|Q1JQD4|GIPC2_BOVIN PDZ domain-containing protein GIPC2 OS=Bos taurus OX=9913 GN=GIPC2 PE=2 SV=1 && PF00595:PDZ domain	-
ENSSSCG00000016067	1093.42	718.648	1736.54	11918.5	-2.91365	0.000404723	0.0197894	STK17B	15	100029994	100066238	-	4499	protein_coding	- && sp|O94768|ST17B_HUMAN Serine/threonine-protein kinase 17B OS=Homo sapiens OX=9606 GN=STK17B PE=1 SV=1 && PF00069:Protein kinase domain	-
ENSSSCG00000000712	37722.5	37124.7	15812.3	9890.42	1.54201	0.000409434	0.019957	VWF	5	64519186	65002452	+	12336	protein_coding	- && sp|Q28833|VWF_PIG von Willebrand factor (Fragment) OS=Sus scrofa OX=9823 GN=VWF PE=2 SV=2 && PF00092:von Willebrand factor type A domain|PF16164:VWA N-terminal|PF00094:von Willebrand factor type D domain|PF01826:Trypsin Inhibitor like cysteine rich domain|PF08742:C8 domain|PF00093:von Willebrand factor type C domain	-
ENSSSCG00000032698	175.087	149.153	252.177	2993.14	-3.32306	0.000419087	0.0202372	TPPP	16	79542928	79556382	+	8105	protein_coding	- && sp|Q27957|TPPP_BOVIN Tubulin polymerization-promoting protein OS=Bos taurus OX=9913 GN=TPPP PE=1 SV=1 && PF05517:p25-alpha	-
ENSSSCG00000006871	1994.24	1920.59	3986.65	18788.8	-2.54044	0.00042508	0.020463	SLC35A3	4	118103006	118153159	-	6236	protein_coding	- && sp|Q6YC49|S35A3_BOVIN UDP-N-acetylglucosamine transporter OS=Bos taurus OX=9913 GN=SLC35A3 PE=2 SV=1 && PF04142:Nucleotide-sugar transporter	-
ENSSSCG00000028905	1222.11	1103.15	2592.5	7292.54	-2.0878	0.000427111	0.0204974	TNIK	13	109643895	110052236	-	8855	protein_coding	- && sp|P83510|TNIK_MOUSE Traf2 and NCK-interacting protein kinase OS=Mus musculus OX=10090 GN=Tnik PE=1 SV=2 && PF00780:CNH domain|PF00069:Protein kinase domain	-
ENSSSCG00000008165	0.875436	5.81117	36.904	65.313	-3.95397	0.000430774	0.0206096	RFX8	3	52841111	52909214	+	2018	protein_coding	- && sp|Q6ZV50|RFX8_HUMAN DNA-binding protein RFX8 OS=Homo sapiens OX=9606 GN=RFX8 PE=2 SV=2 && PF02257:RFX DNA-binding domain	-
ENSSSCG00000021084	3666.33	1507.03	4934.88	42085.2	-3.18407	0.000438065	0.0208941	S100A6	4	96098525	96099684	+	629	protein_coding	- && sp|Q2EN75|S10A6_PIG Protein S100-A6 OS=Sus scrofa OX=9823 GN=S100A6 PE=3 SV=1 && -	-
ENSSSCG00000005638	68.284	24.2132	183.495	333.322	-2.47902	0.000439486	0.0208978	LCN2	1	268609887	268614644	+	1252	protein_coding	- && sp|P80188|NGAL_HUMAN Neutrophil gelatinase-associated lipocalin OS=Homo sapiens OX=9606 GN=LCN2 PE=1 SV=2 && PF00061:Lipocalin / cytosolic fatty-acid binding protein family	-
ENSSSCG00000008745	836.917	837.777	259.353	74.3217	2.32625	0.000446971	0.0211889	PROM1	8	11215663	11317312	-	4803	protein_coding	- && sp|O43490|PROM1_HUMAN Prominin-1 OS=Homo sapiens OX=9606 GN=PROM1 PE=1 SV=1 && PF05478:Prominin	-
ENSSSCG00000003255	12.2561	11.6223	31.7784	245.487	-3.53631	0.000456388	0.0214201	CACNG8	6	56156205	56175002	-	2612	protein_coding	- && sp|Q8VHW5|CCG8_RAT Voltage-dependent calcium channel gamma-8 subunit OS=Rattus norvegicus OX=10116 GN=Cacng8 PE=1 SV=1 && PF00822:PMP-22/EMP/MP20/Claudin family	-
ENSSSCG00000036964	771.259	653.757	1650.43	2720.63	-1.61685	0.000457569	0.0214201	FAM83H	4	892041	907517	+	6248	protein_coding	- && sp|Q148V8|FA83H_MOUSE Protein FAM83H OS=Mus musculus OX=10090 GN=Fam83h PE=1 SV=1 && PF07894:FAM83 A-H	-
ENSSSCG00000020837	20.135	7.74823	21.5273	485.343	-4.18076	0.000458424	0.0214201	-	6	49437337	49460607	+	4941	protein_coding	- && sp|P13688|CEAM1_HUMAN Carcinoembryonic antigen-related cell adhesion molecule 1 OS=Homo sapiens OX=9606 GN=CEACAM1 PE=1 SV=2 && PF07686:Immunoglobulin V-set domain|PF13927:Immunoglobulin domain	-
ENSSSCG00000023298	727.487	1612.6	3723.2	4996.45	-1.89784	0.000460085	0.0214201	SRXN1	17	34582440	34589300	+	2476	protein_coding	- && sp|Q9BYN0|SRXN1_HUMAN Sulfiredoxin-1 OS=Homo sapiens OX=9606 GN=SRXN1 PE=1 SV=2 && PF02195:ParB-like nuclease domain	-
ENSSSCG00000003921	323.036	283.779	100.461	46.1696	2.047	0.000460114	0.0214201	ZSWIM5	6	166138170	166325988	+	5687	protein_coding	- && sp|Q9P217|ZSWM5_HUMAN Zinc finger SWIM domain-containing protein 5 OS=Homo sapiens OX=9606 GN=ZSWIM5 PE=2 SV=2 && -	-
ENSSSCG00000021906	956.851	1100.25	389.542	191.435	1.82338	0.000481451	0.0223465	SYT7	2	9947925	10012496	+	5417	protein_coding	- && sp|O43581|SYT7_HUMAN Synaptotagmin-7 OS=Homo sapiens OX=9606 GN=SYT7 PE=1 SV=3 && PF00168:C2 domain	-
ENSSSCG00000012034	1153.82	1006.3	350.588	109.23	2.23116	0.000483432	0.0223717	TIAM1	13	194774497	195005089	-	7554	protein_coding	- && sp|Q13009|TIAM1_HUMAN Rho guanine nucleotide exchange factor TIAM1 OS=Homo sapiens OX=9606 GN=TIAM1 PE=1 SV=2 && PF00169:PH domain|PF00621:RhoGEF domain|PF18385:T-lymphoma invasion and metastasis CC-Ex domain|PF00595:PDZ domain|PF02196:Raf-like Ras-binding domain	-
ENSSSCG00000028997	1358.68	877.487	350.588	113.735	2.26711	0.000489921	0.0226047	HOXA9	18	45408375	45411509	+	2057	protein_coding	- && sp|P31269|HXA9_HUMAN Homeobox protein Hox-A9 OS=Homo sapiens OX=9606 GN=HOXA9 PE=1 SV=4 && PF00046:Homeodomain|PF04617:Hox9 activation region	-
ENSSSCG00000003374	145.322	37.7726	181.444	1985.29	-3.5639	0.000510633	0.0234213	ESPN	6	67284079	67316591	+	5519	protein_coding	- && sp|B1AK53|ESPN_HUMAN Espin OS=Homo sapiens OX=9606 GN=ESPN PE=1 SV=1 && PF12796:Ankyrin repeats (3 copies)	-
ENSSSCG00000030271	22.7613	19.3706	135.314	78.8261	-2.34537	0.000513792	0.0234969	GSTO2	14	115217879	115251435	+	6580	protein_coding	- && sp|Q9H4Y5|GSTO2_HUMAN Glutathione S-transferase omega-2 OS=Homo sapiens OX=9606 GN=GSTO2 PE=1 SV=1 && PF13417:Glutathione S-transferase, N-terminal domain	-
ENSSSCG00000032525	200.475	194.674	476.676	771.369	-1.6589	0.000515374	0.0235002	-	1	16022399	16026536	+	1475	protein_coding	- && sp|Q8TD07|RAE1E_HUMAN Retinoic acid early transcript 1E OS=Homo sapiens OX=9606 GN=RAET1E PE=1 SV=1 && PF00129:Class I Histocompatibility antigen, domains alpha 1 and 2	-
ENSSSCG00000016859	1282.51	900.732	233.725	25.9	3.07081	0.000519324	0.0235536	C7	16	25846860	25903980	+	3722	protein_coding	- && sp|Q9TUQ3|CO7_PIG Complement component C7 OS=Sus scrofa OX=9823 GN=C7 PE=1 SV=1 && PF18434:Kazal-type serine protease inhibitor domain|PF00084:Sushi repeat (SCR repeat)|PF01823:MAC/Perforin domain	-
ENSSSCG00000012996	534.016	316.709	132.239	117.113	1.77056	0.000519575	0.0235536	CDC42EP2	2	6895847	6904040	-	3699	protein_coding	- && sp|Q08DN6|BORG1_BOVIN Cdc42 effector protein 2 OS=Bos taurus OX=9913 GN=CDC42EP2 PE=2 SV=1 && PF00786:P21-Rho-binding domain|PF14957:Cdc42 effector	-
ENSSSCG00000001100	429.839	330.268	887.745	1962.77	-1.90666	0.000523651	0.0236693	CARMIL1	7	20036944	20353420	+	5130	protein_coding	- && sp|Q5VZK9|CARL1_HUMAN F-actin-uncapping protein LRRC16A OS=Homo sapiens OX=9606 GN=CARMIL1 PE=1 SV=1 && PF16000:CARMIL C-terminus|PF17888:Carmil pleckstrin homology domain	-
ENSSSCG00000027206	351.925	400.971	851.866	2146.32	-1.99351	0.000525582	0.0236877	PARD6B	17	52195041	52213843	+	3743	protein_coding	- && sp|Q9BYG5|PAR6B_HUMAN Partitioning defective 6 homolog beta OS=Homo sapiens OX=9606 GN=PARD6B PE=1 SV=1 && PF00595:PDZ domain|PF00564:PB1 domain	-
ENSSSCG00000010837	91.0453	59.0803	14.3515	6.75652	2.82423	0.000542687	0.024388	FAM177B	10	11491455	11501712	+	2471	protein_coding	- && sp|A6PVY3|F177B_HUMAN Protein FAM177B OS=Homo sapiens OX=9606 GN=FAM177B PE=2 SV=1 && PF14774:FAM177 family	-
ENSSSCG00000035805	211.855	99.7585	587.388	564.169	-1.8847	0.00054638	0.0244468	DLK1	7	121565854	121576654	+	4410	protein_coding	- && sp|P80370|DLK1_HUMAN Protein delta homolog 1 OS=Homo sapiens OX=9606 GN=DLK1 PE=1 SV=3 && PF00008:EGF-like domain	-
ENSSSCG00000001770	4695.84	4310.92	9890.26	20235.8	-1.74191	0.00054714	0.0244468	CTSH	7	48083572	48106072	-	2852	protein_coding	- && sp|O46427|CATH_PIG Pro-cathepsin H OS=Sus scrofa OX=9823 GN=CTSH PE=1 SV=1 && PF08246:Cathepsin propeptide inhibitor domain (I29)|PF00112:Papain family cysteine protease	-
ENSSSCG00000003965	19.2596	4.84264	80.9837	106.978	-2.95426	0.000551591	0.024575	-	6	168765539	168870281	-	10572	protein_coding	- && sp|Q8BVF4|CCD30_MOUSE Coiled-coil domain-containing protein 30 OS=Mus musculus OX=10090 GN=Ccdc30 PE=1 SV=1 && PF15742:Domain of unknown function (DUF4686)	-
ENSSSCG00000055181	606.677	557.873	226.549	132.878	1.69515	0.000555673	0.0246862	HECW2	15	100092882	100498157	-	5325	protein_coding	- && sp|Q9P2P5|HECW2_HUMAN E3 ubiquitin-protein ligase HECW2 OS=Homo sapiens OX=9606 GN=HECW2 PE=1 SV=2 && PF16562:N-terminal domain of E3 ubiquitin-protein ligase HECW1 and 2|PF00168:C2 domain|PF00632:HECT-domain (ubiquitin-transferase)|PF00397:WW domain|PF18436:Helical box domain of E3 ubiquitin-protein ligase HECW1	-
ENSSSCG00000034360	88.419	76.5138	287.031	236.478	-1.66608	0.000562402	0.0249139	CELSR2	4	110819428	110845132	-	10596	protein_coding	- && sp|Q9R0M0|CELR2_MOUSE Cadherin EGF LAG seven-pass G-type receptor 2 OS=Mus musculus OX=10090 GN=Celsr2 PE=1 SV=3 && PF02210:Laminin G domain|PF01825:GPCR proteolysis site, GPS, motif|PF00002:7 transmembrane receptor (Secretin family)|PF00053:Laminin EGF domain|PF16489:GPCR-Autoproteolysis INducing (GAIN) domain|PF00008:EGF-like domain|PF00028:Cadherin domain	-
ENSSSCG00000028294	32.3911	42.6153	97.3854	379.491	-2.6687	0.000568219	0.0251001	CATSPER3	2	137139749	137175305	+	1333	protein_coding	- && sp|Q86XQ3|CTSR3_HUMAN Cation channel sperm-associated protein 3 OS=Homo sapiens OX=9606 GN=CATSPER3 PE=2 SV=1 && PF00520:Ion transport protein	-
ENSSSCG00000052357	96.2979	57.1432	14.3515	5.63043	2.93368	0.000570049	0.0251096	LTB	7	23704841	23706745	-	1339	protein_coding	- && sp|Q9TSV8|TNFC_PIG Lymphotoxin-beta (Fragment) OS=Sus scrofa OX=9823 GN=LTB PE=3 SV=1 && -	-
ENSSSCG00000032113	350.174	353.513	119.938	50.6739	2.04222	0.000573449	0.0251175	-	6	56528808	56538019	+	2152	protein_coding	- && sp|Q8WY07|CTR3_HUMAN Cationic amino acid transporter 3 OS=Homo sapiens OX=9606 GN=SLC7A3 PE=1 SV=1 && PF13520:Amino acid permease|PF13906:C-terminus of AA_permease	-
ENSSSCG00000039488	502.5	611.142	1280.36	2151.95	-1.62391	0.000574171	0.0251175	SPON2	8	447180	450538	-	1235	protein_coding	- && sp|Q9WV75|SPON2_RAT Spondin-2 OS=Rattus norvegicus OX=10116 GN=Spon2 PE=2 SV=1 && PF19028:Spondin-like TSP1 domain|PF06468:Spondin_N	-
ENSSSCG00000002385	1590.67	1547.71	4034.83	3621.49	-1.28664	0.000575074	0.0251175	TGFB3	7	99133879	99162232	-	3428	protein_coding	- && sp|P15203|TGFB3_PIG Transforming growth factor beta-3 proprotein OS=Sus scrofa OX=9823 GN=TGFB3 PE=2 SV=1 && PF00688:TGF-beta propeptide|PF00019:Transforming growth factor beta like domain	-
ENSSSCG00000015237	3275.88	3375.32	1266.01	528.135	1.89008	0.000577677	0.0251605	FLI1	9	55612901	55749778	+	3241	protein_coding	- && sp|Q01543|FLI1_HUMAN Friend leukemia integration 1 transcription factor OS=Homo sapiens OX=9606 GN=FLI1 PE=1 SV=1 && PF00178:Ets-domain|PF02198:Sterile alpha motif (SAM)/Pointed domain	-
ENSSSCG00000026945	7.87892	0.968529	20.5022	161.03	-4.34435	0.000581777	0.0252683	LRRC2	13	29478114	29536539	-	3464	protein_coding	- && sp|Q9BYS8|LRRC2_HUMAN Leucine-rich repeat-containing protein 2 OS=Homo sapiens OX=9606 GN=LRRC2 PE=2 SV=2 && PF13855:Leucine rich repeat	-
ENSSSCG00000013393	2185.96	1475.07	701.175	404.265	1.7274	0.000588414	0.0254854	SPON1	2	44967986	45299677	-	5423	protein_coding	- && sp|Q9HCB6|SPON1_HUMAN Spondin-1 OS=Homo sapiens OX=9606 GN=SPON1 PE=1 SV=2 && PF19028:Spondin-like TSP1 domain|PF06468:Spondin_N|PF02014:Reeler domain|PF00090:Thrombospondin type 1 domain	-
ENSSSCG00000052048	138.319	157.87	43.0546	20.2696	2.22169	0.000596416	0.0257602	ECE2	13	122165152	122179498	+	3344	protein_coding	- && sp|P0DPD6|ECE2_HUMAN Endothelin-converting enzyme 2 OS=Homo sapiens OX=9606 GN=ECE2 PE=1 SV=1 && PF05649:Peptidase family M13|PF01431:Peptidase family M13	-
ENSSSCG00000023784	860.553	145.279	974.879	12231.6	-3.71459	0.000600126	0.0258486	SEMA3C	9	99251715	99433224	+	5387	protein_coding	- && sp|Q5RE75|SEM3C_PONAB Semaphorin-3C OS=Pongo abelii OX=9601 GN=SEMA3C PE=2 SV=1 && PF01403:Sema domain	-
ENSSSCG00000003825	3.50174	0.968529	13.3264	96.8435	-4.60595	0.000606457	0.0260492	-	6	152431435	152467338	+	7727	protein_coding	- && sp|P51589|CP2J2_HUMAN Cytochrome P450 2J2 OS=Homo sapiens OX=9606 GN=CYP2J2 PE=1 SV=2 && PF00067:Cytochrome P450	-
ENSSSCG00000002847	798.397	472.642	1322.39	6203.61	-2.56573	0.000609533	0.0261092	GPT2	6	37625436	37669663	-	4084	protein_coding	- && sp|Q8TD30|ALAT2_HUMAN Alanine aminotransferase 2 OS=Homo sapiens OX=9606 GN=GPT2 PE=1 SV=1 && PF00155:Aminotransferase class I and II	-
ENSSSCG00000014004	496.372	492.013	1096.87	2395.19	-1.82081	0.000615666	0.0262561	PLPP2	2	77945841	77957313	+	1386	protein_coding	- && sp|Q2HJ61|PLPP2_BOVIN Phospholipid phosphatase 2 OS=Bos taurus OX=9913 GN=PLPP2 PE=2 SV=1 && PF01569:PAP2 superfamily	-
ENSSSCG00000011440	9726.09	10820.4	3556.11	1105.82	2.1398	0.000616341	0.0262561	SEMA3G	13	34574200	34585660	-	4726	protein_coding	- && sp|Q9NS98|SEM3G_HUMAN Semaphorin-3G OS=Homo sapiens OX=9606 GN=SEMA3G PE=1 SV=1 && PF00047:Immunoglobulin domain|PF01403:Sema domain	-
ENSSSCG00000021255	142.696	159.807	269.604	1972.9	-2.89002	0.000623345	0.0264586	ADA	17	47044497	47072245	-	4352	protein_coding	- && sp|P00813|ADA_HUMAN Adenosine deaminase OS=Homo sapiens OX=9606 GN=ADA PE=1 SV=3 && PF00962:Adenosine/AMP deaminase	-
ENSSSCG00000057268	34.142	32.93	1.02511	2.25217	4.37054	0.00062606	0.0264586	CD52	6	83723756	83726912	+	1767	protein_coding	- && sp|Q28896|CD52_CANLF CAMPATH-1 antigen OS=Canis lupus familiaris OX=9615 GN=CD52 PE=2 SV=1 && -	-
ENSSSCG00000009132	189.094	174.335	58.4313	32.6565	1.99383	0.000626199	0.0264586	ENPEP	8	111748514	111858510	-	3687	protein_coding	- && sp|Q95334|AMPE_PIG Glutamyl aminopeptidase OS=Sus scrofa OX=9823 GN=ENPEP PE=1 SV=1 && PF01433:Peptidase family M1 domain|PF11838:ERAP1-like C-terminal domain|PF17900:Peptidase M1 N-terminal domain	-
ENSSSCG00000052017	16.6333	11.6223	83.0339	70.9435	-2.44335	0.000634247	0.0266656	TUBA3C	14	50652053	50657350	+	1519	protein_coding	- && sp|P0DPH7|TBA3C_HUMAN Tubulin alpha-3C chain OS=Homo sapiens OX=9606 GN=TUBA3C PE=1 SV=1 && PF03953:Tubulin C-terminal domain|PF00091:Tubulin/FtsZ family, GTPase domain	-
ENSSSCG00000032803	1758.75	2304.13	4174.25	16045.6	-2.3152	0.000637191	0.0266656	CYP2S1	6	49221763	49235330	+	2650	protein_coding	- && sp|Q9DBX6|CP2S1_MOUSE Cytochrome P450 2S1 OS=Mus musculus OX=10090 GN=Cyp2s1 PE=1 SV=1 && PF00067:Cytochrome P450	-
ENSSSCG00000009222	4872.68	5599.07	1902.6	679.03	2.01998	0.00063789	0.0266656	SPARCL1	8	131386973	131431200	+	3068	protein_coding	- && sp|Q14515|SPRL1_HUMAN SPARC-like protein 1 OS=Homo sapiens OX=9606 GN=SPARCL1 PE=1 SV=2 && PF10591:Secreted protein acidic and rich in cysteine Ca binding region|PF09289:Follistatin/Osteonectin-like EGF domain|PF00050:Kazal-type serine protease inhibitor domain	-
ENSSSCG00000029456	341.42	379.663	824.188	1370.45	-1.60568	0.000637957	0.0266656	SLC7A1	11	6538045	6604658	-	6405	protein_coding	- && sp|P30825|SL7A1_HUMAN High affinity cationic amino acid transporter 1 OS=Homo sapiens OX=9606 GN=SLC7A1 PE=1 SV=1 && PF13520:Amino acid permease|PF13906:C-terminus of AA_permease	-
ENSSSCG00000024736	646.072	673.128	1641.2	1595.66	-1.29497	0.00064167	0.0267489	ACP4	6	55536904	55541968	+	1659	protein_coding	- && sp|Q9BZG2|PPAT_HUMAN Testicular acid phosphatase OS=Homo sapiens OX=9606 GN=ACP4 PE=1 SV=1 && PF00328:Histidine phosphatase superfamily (branch 2)	-
ENSSSCG00000001988	842.169	943.347	372.115	281.522	1.44938	0.000644614	0.0267997	ADCY4	7	74956220	74972196	+	3446	protein_coding	- && sp|Q8NFM4|ADCY4_HUMAN Adenylate cyclase type 4 OS=Homo sapiens OX=9606 GN=ADCY4 PE=1 SV=1 && PF00211:Adenylate and Guanylate cyclase catalytic domain|PF06327:Domain of Unknown Function (DUF1053)|PF16214:Adenylyl cyclase N-terminal extracellular and transmembrane region	-
ENSSSCG00000006290	182.966	258.597	526.906	1164.37	-1.93755	0.000651432	0.027011	SLC19A2	4	81510098	81536464	+	3582	protein_coding	- && sp|O60779|S19A2_HUMAN Thiamine transporter 1 OS=Homo sapiens OX=9606 GN=SLC19A2 PE=1 SV=2 && PF01770:Reduced folate carrier	-
ENSSSCG00000000657	885.941	939.473	293.181	81.0782	2.28509	0.000653962	0.0270297	-	5	62187297	62204900	-	1424	protein_coding	- && sp|Q0H8B9|CL2DB_RAT C-type lectin domain family 2 member D11 OS=Rattus norvegicus OX=10116 GN=Clec2d11 PE=1 SV=1 && PF00059:Lectin C-type domain	-
ENSSSCG00000006489	119.059	69.7341	240.901	688.039	-2.29759	0.000657098	0.0270297	TMEM79	4	93762177	93768633	-	2127	protein_coding	- && sp|Q5E9U3|TMM79_BOVIN Transmembrane protein 79 OS=Bos taurus OX=9913 GN=TMEM79 PE=2 SV=1 && -	-
ENSSSCG00000033456	594.421	548.187	1141.97	4825.28	-2.38465	0.000660868	0.027113	GPR157	6	69557701	69581643	-	2741	protein_coding	- && sp|Q5UAW9|GP157_HUMAN G-protein coupled receptor 157 OS=Homo sapiens OX=9606 GN=GPR157 PE=2 SV=2 && PF00002:7 transmembrane receptor (Secretin family)	-
ENSSSCG00000012257	3429.08	3231.98	1182.98	389.626	2.08234	0.000671986	0.0274245	-	X	38929232	39006214	+	3200	protein_coding	- && sp|Q6Q2J0|AOFA_PIG Amine oxidase [flavin-containing] A OS=Sus scrofa OX=9823 GN=MAOA PE=2 SV=1 && PF01593:Flavin containing amine oxidoreductase	-
ENSSSCG00000032702	400.95	411.625	831.364	3209.35	-2.31395	0.000674506	0.0274552	CXADR	13	182134566	182185950	+	3111	protein_coding	- && sp|Q9R066|CXAR_RAT Coxsackievirus and adenovirus receptor homolog OS=Rattus norvegicus OX=10116 GN=Cxadr PE=1 SV=2 && PF07686:Immunoglobulin V-set domain	-
ENSSSCG00000038420	1644.07	2560.79	3926.17	22905.7	-2.67383	0.000682601	0.0276063	PERP	1	26301252	26317868	+	2039	protein_coding	- && sp|Q96FX8|PERP_HUMAN p53 apoptosis effector related to PMP-22 OS=Homo sapiens OX=9606 GN=PERP PE=1 SV=1 && PF00822:PMP-22/EMP/MP20/Claudin family	-
ENSSSCG00000011695	839.543	751.578	290.106	115.987	1.96925	0.000683279	0.0276063	AGTR1	13	88934868	88983105	+	5278	protein_coding	- && sp|P30555|AGTR1_PIG Type-1 angiotensin II receptor OS=Sus scrofa OX=9823 GN=AGTR1 PE=2 SV=1 && PF00001:7 transmembrane receptor (rhodopsin family)	-
ENSSSCG00000029248	53.4016	27.1188	3.07533	0	4.67471	0.000683545	0.0276063	-	2	8609821	8628446	-	1865	protein_coding	- && sp|Q63ZE4|S22AA_HUMAN Solute carrier family 22 member 10 OS=Homo sapiens OX=9606 GN=SLC22A10 PE=2 SV=2 && PF07690:Major Facilitator Superfamily	-
ENSSSCG00000016715	1152.95	858.117	2255.24	4786.99	-1.80795	0.000690512	0.0278155	OSBPL3	18	47298328	47491245	+	6685	protein_coding	- && sp|Q9H4L5|OSBL3_HUMAN Oxysterol-binding protein-related protein 3 OS=Homo sapiens OX=9606 GN=OSBPL3 PE=1 SV=1 && PF01237:Oxysterol-binding protein|PF15409:Pleckstrin homology domain	-
ENSSSCG00000054480	806.276	463.925	1218.86	7048.18	-2.70218	0.00070627	0.0283036	SHISA4	10	24158688	24162063	+	1677	protein_coding	- && sp|Q96DD7|SHSA4_HUMAN Protein shisa-4 OS=Homo sapiens OX=9606 GN=SHISA4 PE=1 SV=3 && PF13908:Wnt and FGF inhibitory regulator	-
ENSSSCG00000040405	196.098	110.412	41.0044	24.7739	2.2184	0.000719924	0.028751	SERP2	11	22672240	22700675	-	971	protein_coding	- && sp|Q3T073|SERP2_BOVIN Stress-associated endoplasmic reticulum protein 2 OS=Bos taurus OX=9913 GN=SERP2 PE=3 SV=1 && -	-
ENSSSCG00000024569	248.624	253.755	484.877	2427.84	-2.53541	0.000721588	0.028751	ANO9	2	232194	250935	-	3399	protein_coding	- && sp|A1A5B4|ANO9_HUMAN Anoctamin-9 OS=Homo sapiens OX=9606 GN=ANO9 PE=1 SV=3 && PF04547:Calcium-activated chloride channel	-
ENSSSCG00000011680	770.383	827.124	1502.81	7529.02	-2.49917	0.00072298	0.028751	PLS1	13	83308007	83434128	+	4532	protein_coding	- && sp|A6H742|PLSI_BOVIN Plastin-1 OS=Bos taurus OX=9913 GN=PLS1 PE=2 SV=1 && PF00307:Calponin homology (CH) domain	-
ENSSSCG00000036236	646.072	756.421	2322.9	1573.14	-1.47418	0.000725896	0.0287539	ELOVL6	8	112027054	112191274	+	6479	protein_coding	- && sp|Q9H5J4|ELOV6_HUMAN Elongation of very long chain fatty acids protein 6 OS=Homo sapiens OX=9606 GN=ELOVL6 PE=1 SV=1 && PF01151:GNS1/SUR4 family	-
ENSSSCG00000012006	253.876	156.902	536.132	852.448	-1.75641	0.000728032	0.0287539	-	13	179225419	179308266	+	5178	protein_coding	- && sp|P33527|MRP1_HUMAN Multidrug resistance-associated protein 1 OS=Homo sapiens OX=9606 GN=ABCC1 PE=1 SV=3 && PF00664:ABC transporter transmembrane region|PF00005:ABC transporter	-
ENSSSCG00000004101	2295.39	1218.41	567.911	201.57	2.19069	0.000728602	0.0287539	LRP11	1	16139496	16198969	+	3182	protein_coding	- && sp|Q86VZ4|LRP11_HUMAN Low-density lipoprotein receptor-related protein 11 OS=Homo sapiens OX=9606 GN=LRP11 PE=2 SV=2 && PF07502:MANEC domain|PF00057:Low-density lipoprotein receptor domain class A	-
ENSSSCG00000016816	298.524	246.975	665.296	810.782	-1.43575	0.000740979	0.0291683	ADAMTS12	16	19547011	19920513	-	8897	protein_coding	- && sp|P58397|ATS12_HUMAN A disintegrin and metalloproteinase with thrombospondin motifs 12 OS=Homo sapiens OX=9606 GN=ADAMTS12 PE=1 SV=2 && PF17771:ADAM cysteine-rich domain|PF01421:Reprolysin (M12B) family zinc metalloprotease|PF19030:Thrombospondin type 1 domain|PF00090:Thrombospondin type 1 domain|PF01562:Reprolysin family propeptide|PF05986:ADAM-TS Spacer 1	-
ENSSSCG00000000528	954.225	956.907	1857.5	7929.9	-2.35646	0.000749105	0.0293254	PKP2	5	41424845	41508868	+	3997	protein_coding	- && sp|Q99959|PKP2_HUMAN Plakophilin-2 OS=Homo sapiens OX=9606 GN=PKP2 PE=1 SV=2 && PF00514:Armadillo/beta-catenin-like repeat	-
ENSSSCG00000012848	621.559	651.82	1066.11	7634.87	-2.77249	0.000749133	0.0293254	EPS8L2	2	433649	452630	+	6423	protein_coding	- && sp|Q5RC07|ES8L2_PONAB Epidermal growth factor receptor kinase substrate 8-like protein 2 OS=Pongo abelii OX=9601 GN=EPS8L2 PE=2 SV=1 && PF00018:SH3 domain|PF08416:Phosphotyrosine-binding domain|PF18016:SAM domain (Sterile alpha motif)	-
ENSSSCG00000021712	1262.38	1177.73	518.706	326.565	1.52909	0.000750627	0.0293254	HERC6	8	130594939	130665145	-	4571	protein_coding	- && sp|Q8IVU3|HERC6_HUMAN Probable E3 ubiquitin-protein ligase HERC6 OS=Homo sapiens OX=9606 GN=HERC6 PE=1 SV=2 && PF00415:Regulator of chromosome condensation (RCC1) repeat|PF00632:HECT-domain (ubiquitin-transferase)	-
ENSSSCG00000015010	33.2666	21.3076	112.762	120.491	-2.09277	0.000760328	0.0296299	EXPH5	9	36885212	37006396	-	9293	protein_coding	- && sp|Q8NEV8|EXPH5_HUMAN Exophilin-5 OS=Homo sapiens OX=9606 GN=EXPH5 PE=1 SV=3 && -	-
ENSSSCG00000063412	137.443	178.209	45.1048	16.8913	2.34353	0.000762602	0.0296442	BEND5	6	162964216	163011583	+	1664	protein_coding	- && sp|Q7L4P6|BEND5_HUMAN BEN domain-containing protein 5 OS=Homo sapiens OX=9606 GN=BEND5 PE=1 SV=1 && PF10523:BEN domain	-
ENSSSCG00000039651	203.101	227.604	134.289	6616.89	-3.97036	0.000773356	0.0299873	SLC2A5	6	69507830	69535371	-	2146	protein_coding	- && sp|P58353|GTR5_BOVIN Solute carrier family 2, facilitated glucose transporter member 5 OS=Bos taurus OX=9913 GN=SLC2A5 PE=1 SV=2 && PF00083:Sugar (and other) transporter	-
ENSSSCG00000016064	31.5157	12.5909	0	0	6.80334	0.000809506	0.031311	TMEFF2	15	96594970	96855743	-	1851	protein_coding	- && sp|Q9UIK5|TEFF2_HUMAN Tomoregulin-2 OS=Homo sapiens OX=9606 GN=TMEFF2 PE=1 SV=1 && PF07648:Kazal-type serine protease inhibitor domain	-
ENSSSCG00000040193	0	0	6.15066	42.7913	-7.17286	0.000814212	0.0314149	-	16	79499214	79525418	+	2620	protein_coding	- && sp|Q9H8X9|ZDH11_HUMAN Palmitoyltransferase ZDHHC11 OS=Homo sapiens OX=9606 GN=ZDHHC11 PE=1 SV=1 && PF01529:DHHC palmitoyltransferase	-
ENSSSCG00000014088	2368.93	2704.13	5197.31	15471.3	-2.0265	0.000826294	0.0316503	IQGAP2	2	85294530	85633642	+	6213	protein_coding	- && sp|Q13576|IQGA2_HUMAN Ras GTPase-activating-like protein IQGAP2 OS=Homo sapiens OX=9606 GN=IQGAP2 PE=1 SV=4 && PF00307:Calponin homology (CH) domain|PF03836:RasGAP C-terminus|PF00616:GTPase-activator protein for Ras-like GTPase	-
ENSSSCG00000022230	6365.29	7906.1	14791.3	42232.8	-1.99844	0.00082642	0.0316503	CD9	5	64420182	64460304	-	1450	protein_coding	- && sp|Q8WMQ3|CD9_PIG CD9 antigen OS=Sus scrofa OX=9823 GN=CD9 PE=2 SV=3 && PF00335:Tetraspanin family	-
ENSSSCG00000015379	62.1559	15.4965	1.02511	0	6.1847	0.000831702	0.0317743	DNAH11	9	90423092	90768353	+	14781	protein_coding	- && sp|Q96DT5|DYH11_HUMAN Dynein axonemal heavy chain 11 OS=Homo sapiens OX=9606 GN=DNAH11 PE=1 SV=4 && PF18199:Dynein heavy chain C-terminal domain|PF03028:Dynein heavy chain region D6 P-loop domain|PF12781:ATP-binding dynein motor region|PF08385:Dynein heavy chain, N-terminal region 1|PF17857:AAA+ lid domain|PF17852:Dynein heavy chain AAA lid domain|PF18198:Dynein heavy chain AAA lid domain|PF…	-
ENSSSCG00000025704	198.724	189.832	435.672	985.326	-1.87039	0.000836385	0.0318749	DENND2D	4	109121966	109142718	+	4557	protein_coding	- && sp|Q9H6A0|DEN2D_HUMAN DENN domain-containing protein 2D OS=Homo sapiens OX=9606 GN=DENND2D PE=1 SV=2 && PF02141:DENN (AEX-3) domain|PF03456:uDENN domain|PF03455:dDENN domain	-
ENSSSCG00000007067	7584.78	6678.97	3208.59	2329.87	1.36475	0.000856041	0.0325442	JAG1	17	19591259	19629641	-	5664	protein_coding	- && sp|P78504|JAG1_HUMAN Protein jagged-1 OS=Homo sapiens OX=9606 GN=JAG1 PE=1 SV=3 && PF07657:N terminus of Notch ligand|PF01414:Delta serrate ligand|PF00008:EGF-like domain|PF12661:Human growth factor-like EGF	-
ENSSSCG00000027302	475.362	543.345	1037.41	3488.62	-2.15146	0.000863049	0.0327072	PKP3	2	214170	223511	+	3808	protein_coding	- && sp|Q08DQ0|PKP3_BOVIN Plakophilin-3 OS=Bos taurus OX=9913 GN=PKP3 PE=2 SV=1 && PF00514:Armadillo/beta-catenin-like repeat	-
ENSSSCG00000040904	1693.97	3105.1	5608.38	13796.8	-2.01565	0.000866286	0.0327072	CLDN1	13	127712777	127730657	-	3346	protein_coding	- && sp|Q6L708|CLD1_BOVIN Claudin-1 OS=Bos taurus OX=9913 GN=CLDN1 PE=2 SV=1 && PF00822:PMP-22/EMP/MP20/Claudin family	-
ENSSSCG00000015616	659.203	598.551	1348.02	2867.02	-1.74456	0.000866639	0.0327072	HSD11B1	9	133231451	133278396	-	1626	protein_coding	- && sp|P51975|DHI1_SHEEP Corticosteroid 11-beta-dehydrogenase isozyme 1 OS=Ovis aries OX=9940 GN=HSD11B1 PE=2 SV=3 && PF00106:short chain dehydrogenase	-
ENSSSCG00000025629	2359.3	2569.51	977.955	415.526	1.82224	0.000869248	0.0327262	COLEC11	3	131226956	131254553	-	1451	protein_coding	- && sp|Q17QH6|COL11_BOVIN Collectin-11 OS=Bos taurus OX=9913 GN=COLEC11 PE=2 SV=1 && PF01391:Collagen triple helix repeat (20 copies)|PF00059:Lectin C-type domain	-
ENSSSCG00000015476	20288.2	15878.1	6537.13	2111.41	2.06407	0.000878397	0.0329523	CHI3L1	9	113885542	113895131	-	1992	protein_coding	- && sp|Q29411|CH3L1_PIG Chitinase-3-like protein 1 OS=Sus scrofa OX=9823 GN=CHI3L1 PE=1 SV=2 && PF00704:Glycosyl hydrolases family 18	-
ENSSSCG00000030303	12.2561	1.93706	23.5775	208.326	-4.02053	0.000880911	0.0329523	ACHE	3	8732441	8738605	-	3589	protein_coding	- && sp|P23795|ACES_BOVIN Acetylcholinesterase OS=Bos taurus OX=9913 GN=ACHE PE=1 SV=2 && PF00135:Carboxylesterase family	-
ENSSSCG00000012510	484.991	518.163	167.093	50.6739	2.202	0.00088161	0.0329523	ARMCX2	X	83213947	83224391	-	3407	protein_coding	- && sp|Q7L311|ARMX2_HUMAN Armadillo repeat-containing X-linked protein 2 OS=Homo sapiens OX=9606 GN=ARMCX2 PE=2 SV=1 && PF04826:Armadillo-like	-
ENSSSCG00000001549	1875.18	1718.17	797.535	586.691	1.37608	0.000888796	0.0331412	FKBP5	7	31440842	31567487	-	6239	protein_coding	- && sp|Q13451|FKBP5_HUMAN Peptidyl-prolyl cis-trans isomerase FKBP5 OS=Homo sapiens OX=9606 GN=FKBP5 PE=1 SV=2 && PF00515:Tetratricopeptide repeat|PF00254:FKBP-type peptidyl-prolyl cis-trans isomerase	-
ENSSSCG00000038505	224.112	149.153	57.4062	43.9174	1.88054	0.000891814	0.0331742	MSI2	12	33537196	33975548	+	7761	protein_coding	- && sp|Q96DH6|MSI2H_HUMAN RNA-binding protein Musashi homolog 2 OS=Homo sapiens OX=9606 GN=MSI2 PE=1 SV=1 && PF00076:RNA recognition motif. (a.k.a. RRM, RBD, or RNP domain)	-
ENSSSCG00000016784	490.244	360.293	944.126	2112.54	-1.84523	0.000895618	0.0332362	ANKH	16	4105165	4271170	-	3831	protein_coding	- && sp|Q9HCJ1|ANKH_HUMAN Progressive ankylosis protein homolog OS=Homo sapiens OX=9606 GN=ANKH PE=2 SV=2 && PF07260:Progressive ankylosis protein (ANKH)	-
ENSSSCG00000013491	754.626	779.666	1535.61	5150.72	-2.12359	0.000902962	0.0334289	TJP3	2	74938152	74971531	-	3531	protein_coding	- && sp|O95049|ZO3_HUMAN Tight junction protein ZO-3 OS=Homo sapiens OX=9606 GN=TJP3 PE=1 SV=3 && PF00625:Guanylate kinase|PF00595:PDZ domain|PF07653:Variant SH3 domain	-
ENSSSCG00000001457	1095.17	925.914	415.169	224.091	1.66014	0.000908506	0.0334903	SLA-DQB1	7	24963208	24977386	-	6573	protein_coding	- && sp|P15982|HB2C_PIG SLA class II histocompatibility antigen, DQ haplotype C beta chain OS=Sus scrofa OX=9823 PE=2 SV=1 && PF07654:Immunoglobulin C1-set domain|PF00969:Class II histocompatibility antigen, beta domain	-
ENSSSCG00000036060	414.957	872.644	1577.64	4071.93	-2.13359	0.000911051	0.0334903	RRAD	6	27601695	27605083	-	1409	protein_coding	- && sp|P55042|RAD_HUMAN GTP-binding protein RAD OS=Homo sapiens OX=9606 GN=RRAD PE=1 SV=2 && PF00071:Ras family	-
ENSSSCG00000058942	707.352	604.362	215.273	59.6826	2.25288	0.000911082	0.0334903	-	6	56542441	56557694	+	4107	protein_coding	- && sp|Q8WY07|CTR3_HUMAN Cationic amino acid transporter 3 OS=Homo sapiens OX=9606 GN=SLC7A3 PE=1 SV=1 && PF13520:Amino acid permease|PF13906:C-terminus of AA_permease	-
ENSSSCG00000004318	54.277	48.4264	112.762	506.739	-2.59185	0.000914193	0.0335254	RRAGD	1	57374055	57424061	-	5274	protein_coding	- && sp|Q9NQL2|RRAGD_HUMAN Ras-related GTP-binding protein D OS=Homo sapiens OX=9606 GN=RRAGD PE=1 SV=1 && PF04670:Gtr1/RagA G protein conserved region	-
ENSSSCG00000001434	103.301	126.877	17.4269	32.6565	2.2039	0.000918003	0.0335859	EGFL8	7	24201632	24204971	+	1310	protein_coding	- && sp|A5A8Y8|EGFL8_PIG Epidermal growth factor-like protein 8 OS=Sus scrofa OX=9823 GN=EGFL8 PE=3 SV=1 && PF07645:Calcium-binding EGF domain|PF07546:EMI domain	-
ENSSSCG00000011538	2046.77	2010.67	902.097	592.322	1.44076	0.000926572	0.0338199	LMCD1	13	64933700	64994228	+	7859	protein_coding	- && sp|Q5PXT2|LMCD1_PIG LIM and cysteine-rich domains protein 1 OS=Sus scrofa OX=9823 GN=LMCD1 PE=2 SV=1 && PF06297:PET Domain	-
ENSSSCG00000032288	1720.23	1544.8	2976.92	14435.3	-2.4149	0.000929362	0.0338423	SLC20A1	3	43844722	43860547	-	3401	protein_coding	- && sp|O97596|S20A1_FELCA Sodium-dependent phosphate transporter 1 OS=Felis catus OX=9685 GN=Slc20a1 PE=2 SV=2 && PF01384:Phosphate transporter family	-
ENSSSCG00000037065	3292.51	2783.55	1342.89	1118.2	1.30379	0.000957806	0.0347154	EMP2	3	32450604	32492721	+	4637	protein_coding	- && sp|Q2NKU9|EMP2_BOVIN Epithelial membrane protein 2 OS=Bos taurus OX=9913 GN=EMP2 PE=2 SV=1 && PF00822:PMP-22/EMP/MP20/Claudin family	-
ENSSSCG00000007147	2345.29	2224.71	935.925	421.156	1.75139	0.000962012	0.0347868	HSPA12B	17	31953137	31977754	-	6994	protein_coding	- && sp|Q96MM6|HS12B_HUMAN Heat shock 70 kDa protein 12B OS=Homo sapiens OX=9606 GN=HSPA12B PE=1 SV=2 && -	-
ENSSSCG00000013401	741.494	665.379	1439.25	4047.16	-1.96327	0.000991261	0.0357277	DKK3	2	47385192	47444660	+	3113	protein_coding	- && sp|Q9QUN9|DKK3_MOUSE Dickkopf-related protein 3 OS=Mus musculus OX=10090 GN=Dkk3 PE=2 SV=1 && PF04706:Dickkopf N-terminal cysteine-rich region	-
ENSSSCG00000006138	238.119	36.8041	216.298	3512.26	-3.7609	0.000994816	0.0357277	ATP6V0D2	4	50694189	50749378	-	2126	protein_coding	- && sp|Q8N8Y2|VA0D2_HUMAN V-type proton ATPase subunit d 2 OS=Homo sapiens OX=9606 GN=ATP6V0D2 PE=1 SV=1 && PF01992:ATP synthase (C/AC39) subunit	-
ENSSSCG00000036078	6.12805	5.81117	43.0546	48.4217	-2.93673	0.000994926	0.0357277	KCNJ3	15	62264069	62413566	+	2128	protein_coding	- && sp|E1BNE9|KCNJ3_BOVIN G protein-activated inward rectifier potassium channel 1 OS=Bos taurus OX=9913 GN=KCNJ3 PE=1 SV=1 && PF17655:Inward rectifier potassium channel C-terminal domain|PF01007:Inward rectifier potassium channel transmembrane domain	-
ENSSSCG00000036796	21.8859	0.968529	25.6277	494.352	-4.50191	0.00100472	0.0359964	VWA7	7	23874901	23885994	-	3443	protein_coding	- && sp|Q0V8J4|VWA7_BOVIN von Willebrand factor A domain-containing protein 7 OS=Bos taurus OX=9913 GN=VWA7 PE=2 SV=1 && -	-
ENSSSCG00000011851	102.426	147.216	252.177	1137.35	-2.47676	0.00101019	0.0361092	-	13	134254976	134281086	-	2271	protein_coding	- && sp|Q8N307|MUC20_HUMAN Mucin-20 OS=Homo sapiens OX=9606 GN=MUC20 PE=1 SV=3 && -	-
ENSSSCG00000015391	1589.79	1167.08	2845.7	8238.45	-2.00732	0.00101652	0.0362519	CROT	9	93258619	93308151	-	6481	protein_coding	- && sp|Q9UKG9|OCTC_HUMAN Peroxisomal carnitine O-octanoyltransferase OS=Homo sapiens OX=9606 GN=CROT PE=1 SV=2 && PF00005:ABC transporter|PF00755:Choline/Carnitine o-acyltransferase	-
ENSSSCG00000032282	678.463	663.442	1821.62	1478.55	-1.29831	0.00102641	0.0364444	ACP5	2	70206162	70208229	-	1367	protein_coding	- && sp|P09889|PPA5_PIG Tartrate-resistant acid phosphatase type 5 OS=Sus scrofa OX=9823 GN=ACP5 PE=1 SV=4 && PF00149:Calcineurin-like phosphoesterase	-
ENSSSCG00000015235	4512.87	3969.03	1732.44	1864.8	1.23754	0.0010266	0.0364444	ETS1	9	55377266	55512115	-	5549	protein_coding	- && sp|P14921|ETS1_HUMAN Protein C-ets-1 OS=Homo sapiens OX=9606 GN=ETS1 PE=1 SV=1 && PF00178:Ets-domain|PF02198:Sterile alpha motif (SAM)/Pointed domain	-
ENSSSCG00000022126	1792.89	1961.27	3874.92	8316.15	-1.69924	0.00103415	0.0366151	EGFR	9	139300022	139475589	+	6837	protein_coding	- && sp|P55245|EGFR_MACMU Epidermal growth factor receptor OS=Macaca mulatta OX=9544 GN=EGFR PE=2 SV=2 && PF01030:Receptor L domain|PF14843:Growth factor receptor domain IV|PF07714:Protein tyrosine and serine/threonine kinase|PF00757:Furin-like cysteine rich region	-
ENSSSCG00000008001	47.2735	64.8914	50.2304	1387.34	-3.68009	0.00103612	0.0366151	-	3	41025895	41029238	-	1488	protein_coding	- && sp|Q9ERA7|MSLN_RAT Mesothelin OS=Rattus norvegicus OX=10116 GN=Msln PE=2 SV=2 && PF06060:Pre-pro-megakaryocyte potentiating factor precursor (Mesothelin)	-
ENSSSCG00000006197	2820.65	3021.81	1208.6	1290.5	1.22518	0.00106915	0.0376517	SULF1	4	65595951	65778884	-	5470	protein_coding	- && sp|Q8IWU6|SULF1_HUMAN Extracellular sulfatase Sulf-1 OS=Homo sapiens OX=9606 GN=SULF1 PE=1 SV=1 && PF00884:Sulfatase|PF12548:Sulfatase protein	-
ENSSSCG00000017103	33.2666	37.7726	93.285	262.378	-2.32346	0.0010703	0.0376517	SRD5A1	16	75310211	75335391	-	3018	protein_coding	- && sp|A5PJS2|S5A1_BOVIN 3-oxo-5-alpha-steroid 4-dehydrogenase 1 OS=Bos taurus OX=9913 GN=SRD5A1 PE=2 SV=1 && PF02544:3-oxo-5-alpha-steroid 4-dehydrogenase	-
ENSSSCG00000016031	6344.28	5495.43	2689.89	2215.01	1.27131	0.00109291	0.0383605	CALCRL	15	92233841	92332386	-	7414	protein_coding	- && sp|Q8WN93|CALRL_PIG Calcitonin gene-related peptide type 1 receptor OS=Sus scrofa OX=9823 GN=CALCRL PE=1 SV=1 && PF02793:Hormone receptor domain|PF00002:7 transmembrane receptor (Secretin family)	-
ENSSSCG00000051873	184.717	266.345	67.6572	20.2696	2.35531	0.00110317	0.0386332	-	2	11307164	11368030	+	1219	protein_coding	- && sp|Q96JQ5|M4A4A_HUMAN Membrane-spanning 4-domains subfamily A member 4A OS=Homo sapiens OX=9606 GN=MS4A4A PE=1 SV=1 && PF04103:CD20-like family	-
ENSSSCG00000036801	123.436	97.8214	197.846	1204.91	-2.66402	0.00112337	0.0392521	C6orf132	7	37222324	37258409	-	4488	protein_coding	- && sp|Q5T0Z8|CF132_HUMAN Uncharacterized protein C6orf132 OS=Homo sapiens OX=9606 GN=C6orf132 PE=1 SV=4 && -	-
ENSSSCG00000037168	39.3946	64.8914	119.938	477.461	-2.5187	0.00115471	0.040133	TMEM92	12	26452882	26472864	+	1597	protein_coding	- && sp|Q6UXU6|TMM92_HUMAN Transmembrane protein 92 OS=Homo sapiens OX=9606 GN=TMEM92 PE=1 SV=1 && PF11669:WW domain-binding protein 1	-
ENSSSCG00000037616	650.449	631.481	272.679	167.787	1.54051	0.00115587	0.040133	SULT1C4	3	47766407	47776867	-	1159	protein_coding	- && sp|O75897|ST1C4_HUMAN Sulfotransferase 1C4 OS=Homo sapiens OX=9606 GN=SULT1C4 PE=1 SV=2 && PF00685:Sulfotransferase domain	-
ENSSSCG00000025652	6399.44	9258.17	15839	48109.8	-2.03006	0.00115632	0.040133	CDH1	6	18075480	18155986	-	4448	protein_coding	- && sp|Q6R8F2|CADH1_BOVIN Cadherin-1 OS=Bos taurus OX=9913 GN=CDH1 PE=2 SV=1 && PF00028:Cadherin domain|PF08758:Cadherin prodomain like|PF01049:Cadherin cytoplasmic region	-
ENSSSCG00000011269	700.349	819.375	296.257	123.87	1.85397	0.00116943	0.0403955	MYRIP	13	24347660	24556735	+	4920	protein_coding	- && sp|Q8NFW9|MYRIP_HUMAN Rab effector MyRIP OS=Homo sapiens OX=9606 GN=MYRIP PE=1 SV=2 && PF02318:FYVE-type zinc finger|PF04698:Rab effector MyRIP/melanophilin C-terminus	-
ENSSSCG00000040578	3095.54	2615.03	1236.28	661.013	1.5895	0.00117307	0.0403955	CASKIN2	12	5855968	5870554	+	5214	protein_coding	- && sp|Q8WXE0|CSKI2_HUMAN Caskin-2 OS=Homo sapiens OX=9606 GN=CASKIN2 PE=1 SV=2 && PF07653:Variant SH3 domain|PF12796:Ankyrin repeats (3 copies)|PF16632:C-terminal region of Caskin|PF00536:SAM domain (Sterile alpha motif)|PF16907:Proline rich region of Caskin proteins|PF13637:Ankyrin repeats (many copies)|PF16600:Caskin1 CASK-interaction domain	-
ENSSSCG00000014994	1436.59	1573.86	672.472	435.796	1.44136	0.00117427	0.0403955	PDGFD	9	34388643	34621244	-	4175	protein_coding	- && sp|Q9GZP0|PDGFD_HUMAN Platelet-derived growth factor D OS=Homo sapiens OX=9606 GN=PDGFD PE=1 SV=1 && -	-
ENSSSCG00000062469	7485.85	5866.38	2791.37	2773.55	1.26266	0.00118081	0.0405112	-	7	22888906	22891657	+	1444	protein_coding	- && sp|P13753|HA1B_BOVIN BOLA class I histocompatibility antigen, alpha chain BL3-7 OS=Bos taurus OX=9913 PE=2 SV=1 && PF00129:Class I Histocompatibility antigen, domains alpha 1 and 2	-
ENSSSCG00000006153	3327.53	2534.64	4383.37	34910.9	-2.7448	0.00118423	0.0405112	FABP5	4	55275205	55282908	-	3580	protein_coding	- && sp|P55052|FABP5_BOVIN Fatty acid-binding protein 5 OS=Bos taurus OX=9913 GN=FABP5 PE=1 SV=4 && PF00061:Lipocalin / cytosolic fatty-acid binding protein family	-
ENSSSCG00000004919	586.542	536.565	914.398	5844.39	-2.5892	0.00118545	0.0405112	NEDD4L	1	162364057	162513718	-	8855	protein_coding	- && sp|Q96PU5|NED4L_HUMAN E3 ubiquitin-protein ligase NEDD4-like OS=Homo sapiens OX=9606 GN=NEDD4L PE=1 SV=2 && PF00632:HECT-domain (ubiquitin-transferase)|PF00397:WW domain	-
ENSSSCG00000006612	1645.82	1227.13	2231.66	16170.6	-2.67924	0.00121465	0.0413967	S100A10	4	97261815	97272513	+	3650	protein_coding	- && sp|P60902|S10AA_BOVIN Protein S100-A10 OS=Bos taurus OX=9913 GN=S100A10 PE=1 SV=2 && -	-
ENSSSCG00000002041	305.527	275.062	584.313	1817.5	-2.04831	0.00121669	0.0413967	SLC7A7	7	76198256	76235402	+	2373	protein_coding	- && sp|Q9UM01|YLAT1_HUMAN Y+L amino acid transporter 1 OS=Homo sapiens OX=9606 GN=SLC7A7 PE=1 SV=2 && PF13520:Amino acid permease	-
ENSSSCG00000001559	7.87892	2.90559	2.05022	334.448	-4.95844	0.0012374	0.0420095	PNPLA1	7	31988197	32025245	+	1970	protein_coding	- && sp|Q8N8W4|PLPL1_HUMAN Omega-hydroxyceramide transacylase OS=Homo sapiens OX=9606 GN=PNPLA1 PE=1 SV=3 && PF01734:Patatin-like phospholipase	-
ENSSSCG00000031109	272.261	293.464	381.341	3921.03	-2.92691	0.00124415	0.0421466	HILPDA	18	19944930	19947080	-	1072	protein_coding	- && sp|Q9Y5L2|HLPDA_HUMAN Hypoxia-inducible lipid droplet-associated protein OS=Homo sapiens OX=9606 GN=HILPDA PE=1 SV=1 && PF15220:Hypoxia-inducible lipid droplet-associated	-
ENSSSCG00000022951	7.87892	1.93706	57.4062	40.5391	-3.30545	0.00124756	0.0421703	NFASC	9	65502259	65713518	+	9382	protein_coding	- && sp|O94856|NFASC_HUMAN Neurofascin OS=Homo sapiens OX=9606 GN=NFASC PE=1 SV=4 && PF00041:Fibronectin type III domain|PF07679:Immunoglobulin I-set domain|PF13882:Bravo-like intracellular region|PF13927:Immunoglobulin domain	-
ENSSSCG00000032580	955.976	1009.21	1977.44	4843.3	-1.79522	0.00125049	0.0421775	MGST1	5	56259557	56283965	-	3329	protein_coding	- && sp|P79382|MGST1_PIG Microsomal glutathione S-transferase 1 OS=Sus scrofa OX=9823 GN=MGST1 PE=2 SV=3 && PF01124:MAPEG family	-
ENSSSCG00000004511	2136.06	2189.84	4351.59	9451.25	-1.67386	0.00125896	0.0422611	MYO5B	1	99418449	99810139	-	5980	protein_coding	- && sp|Q9ULV0|MYO5B_HUMAN Unconventional myosin-Vb OS=Homo sapiens OX=9606 GN=MYO5B PE=1 SV=3 && PF00063:Myosin head (motor domain)|PF01843:DIL domain	-
ENSSSCG00000058619	36.7683	29.0559	3.07533	1.12609	3.95371	0.00125917	0.0422611	-	4	127177426	127202624	+	3214	protein_coding	- && sp|Q6ZN66|GBP6_HUMAN Guanylate-binding protein 6 OS=Homo sapiens OX=9606 GN=GBP6 PE=2 SV=1 && PF02263:Guanylate-binding protein, N-terminal domain|PF02841:Guanylate-binding protein, C-terminal domain	-
ENSSSCG00000029866	106.803	119.129	271.654	411.022	-1.5952	0.00126112	0.0422611	CCDC112	2	119444091	119474800	-	1697	protein_coding	- && sp|Q8NEF3|CC112_HUMAN Coiled-coil domain-containing protein 112 OS=Homo sapiens OX=9606 GN=CCDC112 PE=1 SV=2 && -	-
ENSSSCG00000027726	244.247	232.447	90.2097	61.9348	1.64632	0.00127289	0.0425302	DLL1	1	199358	211346	+	4896	protein_coding	- && sp|O00548|DLL1_HUMAN Delta-like protein 1 OS=Homo sapiens OX=9606 GN=DLL1 PE=1 SV=2 && PF01414:Delta serrate ligand|PF07657:N terminus of Notch ligand|PF00008:EGF-like domain	-
ENSSSCG00000003901	78.7892	28.0873	182.47	332.196	-2.2649	0.00127736	0.0425302	FAAH	6	165060285	165079767	-	2905	protein_coding	- && sp|Q9TUI8|FAAH1_PIG Fatty-acid amide hydrolase 1 OS=Sus scrofa OX=9823 GN=FAAH PE=1 SV=1 && PF01425:Amidase	-
ENSSSCG00000033018	11999.6	14827.2	26228.5	76996.2	-1.94404	0.00129313	0.0429338	TM4SF1	13	89591106	89600027	-	2963	protein_coding	- && sp|P30408|T4S1_HUMAN Transmembrane 4 L6 family member 1 OS=Homo sapiens OX=9606 GN=TM4SF1 PE=1 SV=1 && PF05805:L6 membrane protein	-
ENSSSCG00000037621	825.536	909.449	1824.7	2726.26	-1.39122	0.001295	0.0429338	KIAA1522	6	89058808	89087839	+	6073	protein_coding	- && sp|Q9P206|K1522_HUMAN Uncharacterized protein KIAA1522 OS=Homo sapiens OX=9606 GN=KIAA1522 PE=1 SV=2 && -	-
ENSSSCG00000003256	28.8894	15.4965	26.6529	527.009	-3.63899	0.00129846	0.0429365	PRKCG	6	56213480	56234210	-	3585	protein_coding	- && sp|P63318|KPCG_MOUSE Protein kinase C gamma type OS=Mus musculus OX=10090 GN=Prkcg PE=1 SV=1 && PF00433:Protein kinase C terminal domain|PF00069:Protein kinase domain|PF00130:Phorbol esters/diacylglycerol binding domain (C1 domain)|PF00168:C2 domain	-
ENSSSCG00000032423	127.814	371.915	56.381	51.8	2.20685	0.00130242	0.0429365	SPOCK1	2	139018179	139522593	-	4599	protein_coding	- && sp|Q08629|TICN1_HUMAN Testican-1 OS=Homo sapiens OX=9606 GN=SPOCK1 PE=1 SV=1 && PF10591:Secreted protein acidic and rich in cysteine Ca binding region|PF00086:Thyroglobulin type-1 repeat|PF07648:Kazal-type serine protease inhibitor domain	-
ENSSSCG00000025593	1466.35	1282.33	592.513	313.052	1.60146	0.00130573	0.0429365	TAP2	7	25045685	25056300	-	2342	protein_coding	- && sp|Q03519|TAP2_HUMAN Antigen peptide transporter 2 OS=Homo sapiens OX=9606 GN=TAP2 PE=1 SV=1 && PF00664:ABC transporter transmembrane region|PF00005:ABC transporter	-
ENSSSCG00000009517	928.837	923.977	1867.75	4307.28	-1.73666	0.00130685	0.0429365	GPR183	11	68231224	68245751	-	3203	protein_coding	- && sp|Q1RMI1|GP183_BOVIN G-protein coupled receptor 183 OS=Bos taurus OX=9913 GN=GPR183 PE=2 SV=1 && PF00001:7 transmembrane receptor (rhodopsin family)	-
ENSSSCG00000014406	325.662	241.164	532.032	2303.97	-2.32262	0.00131086	0.0429365	PRELID2	2	147109586	147191614	-	4759	protein_coding	- && sp|Q8N945|PRLD2_HUMAN PRELI domain-containing protein 2 OS=Homo sapiens OX=9606 GN=PRELID2 PE=2 SV=1 && PF04707:PRELI-like family	-
ENSSSCG00000035878	11.3807	5.81117	36.904	97.9695	-2.96493	0.00131652	0.0429365	FOXD1	2	82607848	82609248	-	1401	protein_coding	- && sp|Q16676|FOXD1_HUMAN Forkhead box protein D1 OS=Homo sapiens OX=9606 GN=FOXD1 PE=1 SV=1 && PF00250:Forkhead domain	-
ENSSSCG00000007431	8338.53	11109	22219.3	25169.2	-1.28496	0.00131659	0.0429365	CTSA	17	48082448	48089971	+	2191	protein_coding	- && sp|Q3MI05|PPGB_BOVIN Lysosomal protective protein OS=Bos taurus OX=9913 GN=CTSA PE=2 SV=1 && PF00450:Serine carboxypeptidase	-
ENSSSCG00000000299	119.059	144.311	23.5775	1.12609	3.40503	0.00131717	0.0429365	TESPA1	5	19904237	20017433	-	7526	protein_coding	- && sp|A2RU30|TESP1_HUMAN Protein TESPA1 OS=Homo sapiens OX=9606 GN=TESPA1 PE=1 SV=2 && PF14722:Ki-ras-induced actin-interacting protein-IP3R-interacting domain	-
ENSSSCG00000003721	222.361	215.982	53.3057	6.75652	2.86283	0.00132096	0.0429699	CHST9	6	111465126	111719888	-	2995	protein_coding	- && sp|Q7L1S5|CHST9_HUMAN Carbohydrate sulfotransferase 9 OS=Homo sapiens OX=9606 GN=CHST9 PE=2 SV=2 && PF03567:Sulfotransferase family	-
ENSSSCG00000006579	35.8929	4.84264	50.2304	470.704	-3.67252	0.00132651	0.042977	S100A3	4	96084088	96086827	+	640	protein_coding	- && sp|P33764|S10A3_HUMAN Protein S100-A3 OS=Homo sapiens OX=9606 GN=S100A3 PE=1 SV=1 && PF01023:S-100/ICaBP type calcium binding domain	-
ENSSSCG00000036865	279.264	139.468	56.381	52.9261	1.93805	0.00133166	0.042977	SDS	14	38503933	38513878	+	1497	protein_coding	- && sp|Q0VCW4|SDHL_BOVIN L-serine dehydratase/L-threonine deaminase OS=Bos taurus OX=9913 GN=SDS PE=2 SV=1 && PF00291:Pyridoxal-phosphate dependent enzyme	-
ENSSSCG00000058502	57.7788	8.71676	207.072	246.613	-2.76626	0.00134042	0.0431517	-	6	152506566	152530842	+	2070	protein_coding	- && sp|P51589|CP2J2_HUMAN Cytochrome P450 2J2 OS=Homo sapiens OX=9606 GN=CYP2J2 PE=1 SV=2 && PF00067:Cytochrome P450	-
ENSSSCG00000003726	22.7613	7.74823	43.0546	231.974	-3.16707	0.00134712	0.0432628	DSC1	6	115039722	115076097	-	6082	protein_coding	- && sp|Q01107|DSC1_BOVIN Desmocollin-1 OS=Bos taurus OX=9913 GN=DSC1 PE=1 SV=1 && PF00028:Cadherin domain|PF08758:Cadherin prodomain like|PF01049:Cadherin cytoplasmic region	-
ENSSSCG00000012852	7.00349	20.3391	22.5524	334.448	-3.70968	0.00134944	0.0432628	CDHR5	2	375726	382719	-	3461	protein_coding	- && sp|Q9HBB8|CDHR5_HUMAN Cadherin-related family member 5 OS=Homo sapiens OX=9606 GN=CDHR5 PE=1 SV=3 && -	-
ENSSSCG00000009186	816.782	473.611	1210.65	5549.36	-2.38906	0.00135593	0.0433815	METAP1	8	121288690	121352459	-	6031	protein_coding	- && sp|A6QLA4|MAP1_BOVIN Methionine aminopeptidase 1 OS=Bos taurus OX=9913 GN=METAP1 PE=2 SV=1 && PF15801:zf-MYND-like zinc finger, mRNA-binding|PF00557:Metallopeptidase family M24	-
ENSSSCG00000007072	2616.68	3184.52	6056.35	9318.37	-1.40614	0.00139277	0.0444685	SPTLC3	17	21769484	21903264	+	5509	protein_coding	- && sp|Q9NUV7|SPTC3_HUMAN Serine palmitoyltransferase 3 OS=Homo sapiens OX=9606 GN=SPTLC3 PE=1 SV=3 && PF00155:Aminotransferase class I and II	-
ENSSSCG00000009233	195.222	152.059	315.734	1549.5	-2.42482	0.00139658	0.044499	GPAT3	8	134912491	134977388	-	2934	protein_coding	- && sp|Q53EU6|GPAT3_HUMAN Glycerol-3-phosphate acyltransferase 3 OS=Homo sapiens OX=9606 GN=GPAT3 PE=1 SV=2 && PF01553:Acyltransferase	-
ENSSSCG00000039867	158.454	108.475	170.168	2055.11	-3.05912	0.00141246	0.0448625	UCK2	4	84838802	84919236	-	4873	protein_coding	- && sp|Q99PM9|UCK2_MOUSE Uridine-cytidine kinase 2 OS=Mus musculus OX=10090 GN=Uck2 PE=1 SV=1 && PF00485:Phosphoribulokinase / Uridine kinase family	-
ENSSSCG00000032374	1173.08	1073.13	488.977	263.504	1.5773	0.00141376	0.0448625	SULT1B1	8	66728191	66743873	-	2768	protein_coding	- && sp|Q3T0Y3|ST1B1_BOVIN Sulfotransferase family cytosolic 1B member 1 OS=Bos taurus OX=9913 GN=SULT1B1 PE=2 SV=1 && PF00685:Sulfotransferase domain	-
ENSSSCG00000011298	1384.06	1596.14	3016.9	6228.39	-1.63329	0.00142132	0.0450104	CDCP1	13	28257417	28319215	-	7444	protein_coding	- && sp|Q9H5V8|CDCP1_HUMAN CUB domain-containing protein 1 OS=Homo sapiens OX=9606 GN=CDCP1 PE=1 SV=3 && -	-
ENSSSCG00000024759	236.368	203.391	79.9586	40.5391	1.86555	0.00142886	0.0451572	CX3CL1	6	19316698	19323094	+	2120	protein_coding	- && sp|P78423|X3CL1_HUMAN Fractalkine OS=Homo sapiens OX=9606 GN=CX3CL1 PE=1 SV=1 && PF00048:Small cytokines (intecrine/chemokine), interleukin-8 like	-
ENSSSCG00000038041	224.112	207.265	468.475	831.052	-1.5906	0.00143276	0.0451885	FYB2	6	155567231	155679156	+	2891	protein_coding	- && sp|Q5VWT5|FYB2_HUMAN FYN-binding protein 2 OS=Homo sapiens OX=9606 GN=FYB2 PE=1 SV=1 && PF14603:Helically-extended SH3 domain	-
ENSSSCG00000029949	4515.5	5187.44	2265.49	1739.8	1.27644	0.00145936	0.0456239	CD248	2	6070910	6073509	+	2600	protein_coding	- && sp|Q9HCU0|CD248_HUMAN Endosialin OS=Homo sapiens OX=9606 GN=CD248 PE=1 SV=1 && PF00059:Lectin C-type domain|PF14670:Coagulation Factor Xa inhibitory site	-
ENSSSCG00000014853	434.216	301.212	795.485	1691.38	-1.7573	0.00146061	0.0456239	GDPD5	9	9653596	9740286	-	3961	protein_coding	- && sp|Q8WTR4|GDPD5_HUMAN Glycerophosphodiester phosphodiesterase domain-containing protein 5 OS=Homo sapiens OX=9606 GN=GDPD5 PE=1 SV=2 && PF03009:Glycerophosphoryl diester phosphodiesterase family	-
ENSSSCG00000022370	161.08	169.493	55.3559	48.4217	1.67072	0.00146098	0.0456239	TNFSF9	2	72578821	72582745	-	2146	protein_coding	- && sp|P41273|TNFL9_HUMAN Tumor necrosis factor ligand superfamily member 9 OS=Homo sapiens OX=9606 GN=TNFSF9 PE=1 SV=1 && PF00229:TNF(Tumour Necrosis Factor) family	-
ENSSSCG00000005446	645.196	631.481	1064.06	5722.77	-2.41029	0.00146104	0.0456239	EPB41L4B	1	250226595	250368846	-	7725	protein_coding	- && sp|Q9H329|E41LB_HUMAN Band 4.1-like protein 4B OS=Homo sapiens OX=9606 GN=EPB41L4B PE=2 SV=2 && PF09379:FERM N-terminal domain|PF08736:FERM adjacent (FA)|PF00373:FERM central domain|PF09380:FERM C-terminal PH-like domain	-
ENSSSCG00000035224	943.72	844.557	361.864	150.896	1.80149	0.00146123	0.0456239	-	12	25426111	25441497	+	2174	protein_coding	- && sp|Q9P2A4|ABI3_HUMAN ABI gene family member 3 OS=Homo sapiens OX=9606 GN=ABI3 PE=1 SV=2 && PF07815:Abl-interactor HHR|PF14604:Variant SH3 domain	-
ENSSSCG00000017927	2161.45	2131.73	733.979	167.787	2.2508	0.00146673	0.0457038	BCL6B	12	52427462	52433228	+	3481	protein_coding	- && sp|Q8N143|BCL6B_HUMAN B-cell CLL/lymphoma 6 member B protein OS=Homo sapiens OX=9606 GN=BCL6B PE=2 SV=2 && PF00651:BTB/POZ domain	-
ENSSSCG00000001453	2143.94	1381.12	697.075	306.296	1.81249	0.00152138	0.0473119	HLA-DRA	7	24825054	24835158	+	5759	protein_coding	- && sp|P01903|DRA_HUMAN HLA class II histocompatibility antigen, DR alpha chain OS=Homo sapiens OX=9606 GN=HLA-DRA PE=1 SV=2 && PF00993:Class II histocompatibility antigen, alpha domain|PF07654:Immunoglobulin C1-set domain	-
ENSSSCG00000017915	104.177	52.3006	12.3013	15.7652	2.48207	0.00153124	0.0475234	VMO1	12	52104400	52109987	+	3056	protein_coding	- && sp|Q7Z5L0|VMO1_HUMAN Vitelline membrane outer layer protein 1 homolog OS=Homo sapiens OX=9606 GN=VMO1 PE=1 SV=1 && PF03762:Vitelline membrane outer layer protein I (VOMI)	-
ENSSSCG00000030197	3468.48	2895.9	5393.1	26260.3	-2.31425	0.00154593	0.0478559	CD2AP	7	42218290	42332518	+	10416	protein_coding	- && sp|Q9Y5K6|CD2AP_HUMAN CD2-associated protein OS=Homo sapiens OX=9606 GN=CD2AP PE=1 SV=1 && PF00018:SH3 domain|PF14604:Variant SH3 domain	-
ENSSSCG00000015377	38.5192	37.7726	96.3603	247.739	-2.17229	0.00154936	0.0478559	ABCB5	9	89632204	89738606	+	4705	protein_coding	- && sp|Q2M3G0|ABCB5_HUMAN ATP-binding cassette sub-family B member 5 OS=Homo sapiens OX=9606 GN=ABCB5 PE=1 SV=4 && PF00664:ABC transporter transmembrane region|PF00005:ABC transporter	-
ENSSSCG00000017539	154.952	122.035	38.9542	10.1348	2.49107	0.00155589	0.0478559	HOXB6	12	24849742	24852286	-	1512	protein_coding	- && sp|P09023|HXB6_MOUSE Homeobox protein Hox-B6 OS=Mus musculus OX=10090 GN=Hoxb6 PE=1 SV=2 && PF00046:Homeodomain	-
ENSSSCG00000013100	499.874	745.767	243.976	119.365	1.77645	0.0015568	0.0478559	-	2	11373436	11385094	+	2442	protein_coding	- && sp|Q9H2W1|M4A6A_HUMAN Membrane-spanning 4-domains subfamily A member 6A OS=Homo sapiens OX=9606 GN=MS4A6A PE=1 SV=1 && PF04103:CD20-like family	-
ENSSSCG00000011878	77.0383	110.412	392.617	231.974	-1.73769	0.00155734	0.0478559	CASR	13	138280364	138364252	-	4839	protein_coding	- && sp|O62714|CASR_PIG Extracellular calcium-sensing receptor OS=Sus scrofa OX=9823 GN=CASR PE=2 SV=3 && PF01094:Receptor family ligand binding region|PF00003:7 transmembrane sweet-taste receptor of 3 GCPR|PF07562:Nine Cysteines Domain of family 3 GPCR	-
ENSSSCG00000005480	1669.46	1194.2	552.534	200.443	1.92671	0.00156051	0.0478588	-	1	254078730	254156329	+	4722	protein_coding	- && sp|P49796|RGS3_HUMAN Regulator of G-protein signaling 3 OS=Homo sapiens OX=9606 GN=RGS3 PE=1 SV=2 && PF00168:C2 domain|PF00595:PDZ domain	-
ENSSSCG00000033539	134.817	50.3635	142.49	1433.51	-3.08838	0.00156851	0.0480093	CRYBG2	6	83726964	83757527	-	6064	protein_coding	- && sp|Q8N1P7|CRBG2_HUMAN Beta/gamma crystallin domain-containing protein 2 OS=Homo sapiens OX=9606 GN=CRYBG2 PE=2 SV=2 && PF00030:Beta/Gamma crystallin	-
ENSSSCG00000030095	2203.47	1286.21	596.614	163.283	2.19879	0.00157324	0.0480595	ZBTB16	9	41639701	41836742	+	5040	protein_coding	- && sp|Q05516|ZBT16_HUMAN Zinc finger and BTB domain-containing protein 16 OS=Homo sapiens OX=9606 GN=ZBTB16 PE=1 SV=2 && PF13912:C2H2-type zinc finger|PF00651:BTB/POZ domain	-
ENSSSCG00000018047	372.06	344.796	771.908	1066.4	-1.3584	0.00157683	0.0480746	FAM83G	12	60296820	60322650	+	3062	protein_coding	- && sp|A6ND36|FA83G_HUMAN Protein FAM83G OS=Homo sapiens OX=9606 GN=FAM83G PE=1 SV=2 && PF07894:FAM83 A-H	-
ENSSSCG00000033721	26.2631	11.6223	0	0	6.58391	0.00159737	0.0486058	-	7	76469955	77058644	-	4644	protein_coding	- && sp|P0DTU3|TRAR2_HUMAN T cell receptor alpha chain MC.7.G5 OS=Homo sapiens OX=9606 GN=TRA PE=1 SV=1 && PF09291:Domain of unknown function (DUF1968)|PF07686:Immunoglobulin V-set domain	-
ENSSSCG00000000046	26.2631	27.1188	68.6824	213.956	-2.40368	0.0016242	0.0493255	CYP2D6	5	6538907	6543642	+	1754	protein_coding	- && sp|O46658|CP2DP_PIG Vitamin D(3) 25-hydroxylase OS=Sus scrofa OX=9823 GN=CYP2D25 PE=1 SV=3 && PF00067:Cytochrome P450	-
ENSSSCG00000030345	31.5157	16.465	79.9586	155.4	-2.29025	0.00163388	0.0493942	INPP5J	14	47913262	47922629	+	3984	protein_coding	- && sp|Q15735|PI5PA_HUMAN Phosphatidylinositol 4,5-bisphosphate 5-phosphatase A OS=Homo sapiens OX=9606 GN=INPP5J PE=1 SV=3 && PF03372:Endonuclease/Exonuclease/phosphatase family|PF17751:SKICH domain	-
ENSSSCG00000035730	222.361	146.248	351.613	1461.66	-2.29795	0.00163488	0.0493942	ZDHHC21	1	207836573	207912546	+	8080	protein_coding	- && sp|A2VDT6|ZDH21_BOVIN Palmitoyltransferase ZDHHC21 OS=Bos taurus OX=9913 GN=ZDHHC21 PE=2 SV=1 && PF01529:DHHC palmitoyltransferase	-
ENSSSCG00000057002	127.814	53.2691	18.452	13.513	2.50107	0.00164066	0.0493942	TMEM169	15	118346943	118352707	+	2830	protein_coding	- && sp|Q2TBG9|TM169_BOVIN Transmembrane protein 169 OS=Bos taurus OX=9913 GN=TMEM169 PE=2 SV=1 && PF15052:TMEM169 protein family	-
ENSSSCG00000000253	2158.82	3761.77	5537.64	22690.6	-2.25334	0.00164135	0.0493942	KRT18	5	18217691	18221429	+	1447	protein_coding	- && sp|P05783|K1C18_HUMAN Keratin, type I cytoskeletal 18 OS=Homo sapiens OX=9606 GN=KRT18 PE=1 SV=2 && PF00038:Intermediate filament protein	-
ENSSSCG00000033570	1406.83	1179.67	584.313	468.452	1.29668	0.00165553	0.0493942	ATP7B	11	15876612	15942064	+	5380	protein_coding	- && sp|P35670|ATP7B_HUMAN Copper-transporting ATPase 2 OS=Homo sapiens OX=9606 GN=ATP7B PE=1 SV=4 && PF00122:E1-E2 ATPase|PF00702:haloacid dehalogenase-like hydrolase|PF00403:Heavy-metal-associated domain	-
ENSSSCG00000014840	226.738	84.262	492.053	725.2	-1.96748	0.00166684	0.0493942	P4HA3	9	8627413	8667772	-	2247	protein_coding	- && sp|Q75UG4|P4HA3_BOVIN Prolyl 4-hydroxylase subunit alpha-3 OS=Bos taurus OX=9913 GN=P4HA3 PE=2 SV=1 && PF13640:2OG-Fe(II) oxygenase superfamily|PF08336:Prolyl 4-Hydroxylase alpha-subunit, N-terminal region	-
ENSSSCG00000038126	612.805	506.541	191.696	238.73	1.37934	0.00166701	0.0493942	MGAT3	5	8777965	8807100	-	4446	protein_coding	- && sp|Q09327|MGAT3_HUMAN Beta-1,4-mannosyl-glycoprotein 4-beta-N-acetylglucosaminyltransferase OS=Homo sapiens OX=9606 GN=MGAT3 PE=1 SV=3 && PF04724:Glycosyltransferase family 17	-
ENSSSCG00000003848	21.8859	17.4335	51.2555	194.813	-2.64359	0.00166761	0.0493942	LRP8	6	158905410	158983382	+	4129	protein_coding	- && sp|Q14114|LRP8_HUMAN Low-density lipoprotein receptor-related protein 8 OS=Homo sapiens OX=9606 GN=LRP8 PE=1 SV=4 && PF00057:Low-density lipoprotein receptor domain class A|PF14670:Coagulation Factor Xa inhibitory site|PF00058:Low-density lipoprotein receptor repeat class B	-
ENSSSCG00000030597	763.38	668.285	228.599	45.0435	2.38607	0.00166772	0.0493942	HAPLN3	7	54519800	54537434	-	4344	protein_coding	- && sp|Q96S86|HPLN3_HUMAN Hyaluronan and proteoglycan link protein 3 OS=Homo sapiens OX=9606 GN=HAPLN3 PE=2 SV=1 && PF07686:Immunoglobulin V-set domain|PF00193:Extracellular link domain	-
ENSSSCG00000010922	3894.81	4492.04	8152.7	19605.2	-1.72669	0.00166839	0.0493942	ELF3	10	24237875	24243058	+	2672	protein_coding	- && sp|Q4V7E1|ELF3_RAT ETS-related transcription factor Elf-3 OS=Rattus norvegicus OX=10116 GN=Elf3 PE=2 SV=1 && PF00178:Ets-domain|PF02198:Sterile alpha motif (SAM)/Pointed domain	-
ENSSSCG00000009448	29.7648	7.74823	52.2806	277.017	-3.12906	0.00167005	0.0493942	DIAPH3	11	32492740	32994844	-	9629	protein_coding	- && sp|Q9NSV4|DIAP3_HUMAN Protein diaphanous homolog 3 OS=Homo sapiens OX=9606 GN=DIAPH3 PE=1 SV=4 && PF02181:Formin Homology 2 Domain|PF06367:Diaphanous FH3 Domain|PF06345:DRF Autoregulatory Domain|PF06371:Diaphanous GTPase-binding Domain	-
ENSSSCG00000009410	529.639	410.656	184.52	81.0782	1.82269	0.00167469	0.0493942	RUBCNL	11	20995688	21036014	+	2301	protein_coding	- && sp|A7E316|PACER_BOVIN Protein associated with UVRAG as autophagy enhancer OS=Bos taurus OX=9913 GN=RUBCNL PE=2 SV=1 && PF13901:Putative zinc-RING and/or ribbon	-
ENSSSCG00000011201	185.592	133.657	52.2806	23.6478	2.06903	0.00167544	0.0493942	SATB1	13	5314148	5417610	-	6273	protein_coding	- && sp|Q01826|SATB1_HUMAN DNA-binding protein SATB1 OS=Homo sapiens OX=9606 GN=SATB1 PE=1 SV=1 && PF16557:CUT1-like DNA-binding domain of SATB|PF02376:CUT domain|PF16534:Ubiquitin-like oligomerisation domain of SATB|PF00046:Homeodomain	-
ENSSSCG00000028317	1441.84	1615.51	3131.71	4535.88	-1.32648	0.00167729	0.0493942	ARHGEF28	2	82761521	83102121	+	5942	protein_coding	- && sp|Q8N1W1|ARG28_HUMAN Rho guanine nucleotide exchange factor 28 OS=Homo sapiens OX=9606 GN=ARHGEF28 PE=1 SV=3 && PF17838:PH domain|PF00130:Phorbol esters/diacylglycerol binding domain (C1 domain)|PF00621:RhoGEF domain	-
ENSSSCG00000029347	1293.02	1305.58	2504.34	6387.16	-1.77465	0.00169134	0.0496201	-	2	66396671	66430405	-	6465	protein_coding	- && sp|Q8TBZ8|ZN564_HUMAN Zinc finger protein 564 OS=Homo sapiens OX=9606 GN=ZNF564 PE=1 SV=1 && PF01352:KRAB box|PF00096:Zinc finger, C2H2 type	-
ENSSSCG00000011069	33.2666	31.9615	65.607	355.843	-2.69099	0.00169599	0.0496628	ODAD2	10	39274932	39462846	-	6572	protein_coding	- && sp|Q5T2S8|ODAD2_HUMAN Outer dynein arm-docking complex subunit 2 OS=Homo sapiens OX=9606 GN=ODAD2 PE=1 SV=1 && PF13646:HEAT repeats	-
ENSSSCG00000005376	172.461	138.5	274.729	1351.3	-2.38617	0.00172393	0.0502463	TBC1D2	1	240002169	240049827	-	5647	protein_coding	- && sp|Q9BYX2|TBD2A_HUMAN TBC1 domain family member 2A OS=Homo sapiens OX=9606 GN=TBC1D2 PE=1 SV=3 && PF00169:PH domain|PF00566:Rab-GTPase-TBC domain	-
ENSSSCG00000028723	709.978	818.407	338.286	277.017	1.31229	0.00172984	0.0502463	CCDC102A	6	19437169	19456905	-	2081	protein_coding	- && sp|A0JNH6|C102A_BOVIN Coiled-coil domain-containing protein 102A OS=Bos taurus OX=9913 GN=CCDC102A PE=2 SV=1 && PF01576:Myosin tail	-
ENSSSCG00000015332	572.535	471.674	182.47	49.5478	2.16862	0.00173008	0.0502463	PON1	9	74926048	74974723	-	4401	protein_coding	- && sp|P27169|PON1_HUMAN Serum paraoxonase/arylesterase 1 OS=Homo sapiens OX=9606 GN=PON1 PE=1 SV=3 && PF01731:Arylesterase	-
ENSSSCG00000034660	2.62631	0	15.3766	56.3043	-4.73436	0.0017332	0.0502463	CCR4	13	18860730	18865983	+	2839	protein_coding	- && sp|P51679|CCR4_HUMAN C-C chemokine receptor type 4 OS=Homo sapiens OX=9606 GN=CCR4 PE=1 SV=1 && PF00001:7 transmembrane receptor (rhodopsin family)	-
ENSSSCG00000038677	313.406	347.702	444.898	4004.36	-2.75057	0.00173664	0.0502463	GJB3	6	91031849	91037542	+	1800	protein_coding	- && sp|Q58D78|CXB3_BOVIN Gap junction beta-3 protein OS=Bos taurus OX=9913 GN=GJB3 PE=2 SV=2 && PF00029:Connexin	-
ENSSSCG00000010272	666.207	592.74	182.47	27.0261	2.58569	0.00173854	0.0502463	ADAMTS14	14	73538090	73653560	+	3884	protein_coding	- && sp|Q8WXS8|ATS14_HUMAN A disintegrin and metalloproteinase with thrombospondin motifs 14 OS=Homo sapiens OX=9606 GN=ADAMTS14 PE=2 SV=2 && PF17771:ADAM cysteine-rich domain|PF01562:Reprolysin family propeptide|PF01421:Reprolysin (M12B) family zinc metalloprotease|PF00090:Thrombospondin type 1 domain|PF05986:ADAM-TS Spacer 1|PF19030:Thrombospondin type 1 domain	-
ENSSSCG00000034765	357.178	246.006	96.3603	24.7739	2.31352	0.00174344	0.0502674	PIEZO2	6	97643978	97944456	+	8824	protein_coding	- && sp|Q8CD54|PIEZ2_MOUSE Piezo-type mechanosensitive ion channel component 2 OS=Mus musculus OX=10090 GN=Piezo2 PE=1 SV=2 && PF15917:Piezo|PF12166:Piezo non-specific cation channel, R-Ras-binding domain	-
ENSSSCG00000057393	42.8964	15.4965	1.02511	1.12609	4.76627	0.00174829	0.0502674	HSD17B13	8	131555594	131569990	+	3162	protein_coding	- && sp|Q7Z5P4|DHB13_HUMAN 17-beta-hydroxysteroid dehydrogenase 13 OS=Homo sapiens OX=9606 GN=HSD17B13 PE=1 SV=1 && PF00106:short chain dehydrogenase	-
ENSSSCG00000006780	392.195	472.642	168.118	68.6913	1.86714	0.00174897	0.0502674	WNT2B	4	107903502	107921118	-	6290	protein_coding	- && sp|Q93097|WNT2B_HUMAN Protein Wnt-2b OS=Homo sapiens OX=9606 GN=WNT2B PE=1 SV=2 && PF00110:wnt family	-
ENSSSCG00000004154	2116.8	3004.38	1121.47	863.709	1.36705	0.00176004	0.0504924	TNFAIP3	1	26473938	26489822	-	4716	protein_coding	- && sp|P21580|TNAP3_HUMAN Tumor necrosis factor alpha-induced protein 3 OS=Homo sapiens OX=9606 GN=TNFAIP3 PE=1 SV=1 && PF01754:A20-like zinc finger|PF02338:OTU-like cysteine protease	-
ENSSSCG00000005267	4872.68	3191.3	5677.06	45750.7	-2.67297	0.00178883	0.050946	ANXA1	1	226414306	226432279	+	3817	protein_coding	- && sp|P19619|ANXA1_PIG Annexin A1 OS=Sus scrofa OX=9823 GN=ANXA1 PE=1 SV=3 && PF00191:Annexin	-
ENSSSCG00000053832	0.875436	1.93706	7.17577	70.9435	-4.80644	0.0017908	0.050946	S100A2	4	96073232	96076817	+	644	protein_coding	- && sp|P10462|S10A2_BOVIN Protein S100-A2 OS=Bos taurus OX=9913 GN=S100A2 PE=1 SV=1 && PF01023:S-100/ICaBP type calcium binding domain	-
ENSSSCG00000015707	4.37718	1.93706	22.5524	52.9261	-3.56709	0.0017918	0.050946	GPR39	15	19557893	19799040	-	2786	protein_coding	- && sp|B2ZHY2|GPR39_PIG G-protein coupled receptor 39 OS=Sus scrofa OX=9823 GN=GPR39 PE=2 SV=1 && PF00001:7 transmembrane receptor (rhodopsin family)	-
ENSSSCG00000003709	2206.97	2952.08	4471.53	19477.9	-2.21482	0.00179361	0.050946	LAMA3	6	108548715	108805690	+	11056	protein_coding	- && sp|Q16787|LAMA3_HUMAN Laminin subunit alpha-3 OS=Homo sapiens OX=9606 GN=LAMA3 PE=1 SV=2 && PF00053:Laminin EGF domain|PF06009:Laminin Domain II|PF02210:Laminin G domain|PF00055:Laminin N-terminal (Domain VI)|PF00054:Laminin G domain|PF06008:Laminin Domain I|PF00052:Laminin B (Domain IV)	-
ENSSSCG00000030209	1032.14	809.69	247.051	28.1522	2.74146	0.00179747	0.050946	MFNG	5	10319816	10344832	+	3010	protein_coding	- && sp|O00587|MFNG_HUMAN Beta-1,3-N-acetylglucosaminyltransferase manic fringe OS=Homo sapiens OX=9606 GN=MFNG PE=1 SV=2 && PF02434:Fringe-like	-
ENSSSCG00000010962	435.967	406.782	172.218	161.03	1.3384	0.00179772	0.050946	FRMD3	10	31341128	31748439	+	6247	protein_coding	- && sp|A2A2Y4|FRMD3_HUMAN FERM domain-containing protein 3 OS=Homo sapiens OX=9606 GN=FRMD3 PE=1 SV=1 && PF09380:FERM C-terminal PH-like domain|PF00373:FERM central domain|PF08736:FERM adjacent (FA)|PF09379:FERM N-terminal domain	-
ENSSSCG00000005785	1405.95	1001.46	1813.42	12230.4	-2.54433	0.00179879	0.050946	PCSK6	1	145508534	145695666	+	3051	protein_coding	- && sp|P29122|PCSK6_HUMAN Proprotein convertase subtilisin/kexin type 6 OS=Homo sapiens OX=9606 GN=PCSK6 PE=1 SV=1 && PF08686:PLAC (protease and lacunin) domain|PF16470:Peptidase S8 pro-domain|PF00082:Subtilase family|PF14843:Growth factor receptor domain IV|PF01483:Proprotein convertase P-domain	-
ENSSSCG00000027404	1126.69	1042.14	2427.46	2450.36	-1.16929	0.00180928	0.0510118	UNC93A	1	1930020	1958142	+	4008	protein_coding	- && sp|A2VE54|UN93A_BOVIN Protein unc-93 homolog A OS=Bos taurus OX=9913 GN=UNC93A PE=2 SV=1 && PF05978:Ion channel regulatory protein UNC-93	-
ENSSSCG00000014351	804.525	883.298	384.416	277.017	1.35106	0.00181181	0.0510118	ECSCR	2	141343803	141352603	-	1043	protein_coding	- && sp|P0C8R9|ECSCR_CANLF Endothelial cell-specific chemotaxis regulator OS=Canis lupus familiaris OX=9615 GN=ECSCR PE=2 SV=1 && PF15820:Endothelial cell-specific chemotaxis regulator	-
ENSSSCG00000038281	18.3842	30.0244	50.2304	302.917	-2.86776	0.00181424	0.0510118	MAP3K7CL	13	192489751	192534821	+	1479	protein_coding	- && sp|P58500|M3KCL_MOUSE MAP3K7 C-terminal-like protein OS=Mus musculus OX=10090 GN=Map3k7cl PE=2 SV=1 && -	-
ENSSSCG00000062259	1056.65	931.725	442.847	246.613	1.52757	0.00181858	0.0510344	ICAM2	12	14972852	14997428	+	6961	protein_coding	- && sp|Q5NKV2|ICAM2_PANTR Intercellular adhesion molecule 2 OS=Pan troglodytes OX=9598 GN=ICAM2 PE=2 SV=1 && PF15248:Domain of unknown function (DUF4587)|PF03921:Intercellular adhesion molecule (ICAM), N-terminal domain	-
ENSSSCG00000011128	323.911	219.856	42.0295	97.9695	1.95995	0.00182363	0.0510344	ITIH2	10	63635210	63672163	-	3058	protein_coding	- && sp|O02668|ITIH2_PIG Inter-alpha-trypsin inhibitor heavy chain H2 OS=Sus scrofa OX=9823 GN=ITIH2 PE=2 SV=1 && PF00092:von Willebrand factor type A domain|PF08487:Vault protein inter-alpha-trypsin domain|PF06668:Inter-alpha-trypsin inhibitor heavy chain C-terminus	-
ENSSSCG00000037918	50.7753	43.5838	59.4564	757.856	-3.11411	0.00182675	0.0510344	ADIRF	14	87928721	87930937	+	410	protein_coding	- && - && -	-
ENSSSCG00000008312	2561.53	2283.79	1097.89	579.935	1.52978	0.00182817	0.0510344	DYSF	3	71020144	71246967	-	7579	protein_coding	- && sp|A6QQP7|DYSF_BOVIN Dysferlin OS=Bos taurus OX=9913 GN=DYSF PE=2 SV=1 && PF16165:Ferlin C-terminus|PF08151:FerI (NUC094) domain|PF08165:FerA (NUC095) domain|PF08150:FerB (NUC096) domain|PF00168:C2 domain	-
ENSSSCG00000031142	11.3807	0.968529	11.2762	245.487	-4.3684	0.00184384	0.0513798	NMNAT3	13	80429639	80556790	-	3309	protein_coding	- && sp|Q96T66|NMNA3_HUMAN Nicotinamide/nicotinic acid mononucleotide adenylyltransferase 3 OS=Homo sapiens OX=9606 GN=NMNAT3 PE=1 SV=2 && PF01467:Cytidylyltransferase-like	-
ENSSSCG00000008239	544.521	382.569	902.097	2753.28	-1.97901	0.0018536	0.0515592	CAPG	3	59339966	59366846	+	2177	protein_coding	- && sp|Q6AYC4|CAPG_RAT Macrophage-capping protein OS=Rattus norvegicus OX=10116 GN=Capg PE=1 SV=1 && PF00626:Gelsolin repeat	-
ENSSSCG00000021534	1029.51	1591.29	2467.44	8595.42	-2.07766	0.00186456	0.0517323	SLC30A3	3	111870681	111879324	+	2935	protein_coding	- && sp|Q08E25|ZNT3_BOVIN Zinc transporter 3 OS=Bos taurus OX=9913 GN=SLC30A3 PE=2 SV=1 && PF01545:Cation efflux family	-
ENSSSCG00000020927	1009.38	124.94	1270.11	9635.92	-3.26504	0.00186647	0.0517323	SLC2A2	13	109587258	109638510	-	7528	protein_coding	- && sp|O62786|GTR2_PIG Solute carrier family 2, facilitated glucose transporter member 2 OS=Sus scrofa OX=9823 GN=SLC2A2 PE=2 SV=2 && PF00083:Sugar (and other) transporter	-
ENSSSCG00000014233	3.50174	1.93706	9.22599	91.213	-4.19841	0.00187743	0.0518512	-	2	125663864	125719672	+	2085	protein_coding	- && sp|A6QQM4|ZN474_BOVIN Zinc finger protein 474 OS=Bos taurus OX=9913 GN=ZNF474 PE=2 SV=1 && PF13913:zinc-finger of a C2HC-type	-
ENSSSCG00000030694	251.25	30.9929	253.202	2889.54	-3.47634	0.00191887	0.0526306	PKP1	10	23689380	23735453	+	4849	protein_coding	- && sp|Q28161|PKP1_BOVIN Plakophilin-1 OS=Bos taurus OX=9913 GN=PKP1 PE=2 SV=1 && PF00514:Armadillo/beta-catenin-like repeat	-
ENSSSCG00000031719	1449.72	1678.46	2787.27	10122.4	-2.04504	0.00192232	0.0526306	SEMA4B	7	55753097	55793980	+	3891	protein_coding	- && sp|Q9NPR2|SEM4B_HUMAN Semaphorin-4B OS=Homo sapiens OX=9606 GN=SEMA4B PE=1 SV=4 && PF01403:Sema domain|PF01437:Plexin repeat	-
ENSSSCG00000002831	1137.19	135.594	1988.71	8240.7	-3.00646	0.00192392	0.0526306	IRX3	6	31046146	31049054	+	2053	protein_coding	- && sp|P78415|IRX3_HUMAN Iroquois-class homeodomain protein IRX-3 OS=Homo sapiens OX=9606 GN=IRX3 PE=2 SV=3 && PF05920:Homeobox KN domain	-
ENSSSCG00000006168	112.931	106.538	237.825	521.378	-1.7899	0.00192444	0.0526306	PEX2	4	59252337	59270116	+	5566	protein_coding	- && sp|P28328|PEX2_HUMAN Peroxisome biogenesis factor 2 OS=Homo sapiens OX=9606 GN=PEX2 PE=1 SV=2 && PF00097:Zinc finger, C3HC4 type (RING finger)|PF04757:Pex2 / Pex12 amino terminal region	-
ENSSSCG00000025483	232.866	82.325	320.859	1594.54	-2.6026	0.00192597	0.0526306	GREB1	3	125099935	125171036	-	7110	protein_coding	- && sp|Q4ZG55|GREB1_HUMAN Protein GREB1 OS=Homo sapiens OX=9606 GN=GREB1 PE=2 SV=1 && PF15782:Gene regulated by oestrogen in breast cancer	-
ENSSSCG00000031478	170.71	223.73	510.505	501.109	-1.35928	0.00193388	0.0527543	OSTN	13	128546915	128574989	+	1431	protein_coding	- && sp|P61366|OSTN_HUMAN Osteocrin OS=Homo sapiens OX=9606 GN=OSTN PE=1 SV=1 && PF11037:Insulin-resistance promoting peptide in skeletal muscle	-
ENSSSCG00000060622	716.982	759.327	335.211	264.63	1.29898	0.00194585	0.0529113	-	2	124097	125493	+	776	protein_coding	- && sp|P13164|IFM1_HUMAN Interferon-induced transmembrane protein 1 OS=Homo sapiens OX=9606 GN=IFITM1 PE=1 SV=3 && PF04505:Interferon-induced transmembrane protein	-
ENSSSCG00000004578	9136.92	9438.31	15055.8	73657.3	-2.25577	0.00195282	0.0529113	ANXA2	1	111588306	111635059	+	4360	protein_coding	- && sp|P19620|ANXA2_PIG Annexin A2 OS=Sus scrofa OX=9823 GN=ANXA2 PE=1 SV=4 && PF00191:Annexin	-
ENSSSCG00000006023	215.357	169.493	70.7326	42.7913	1.75963	0.00195325	0.0529113	SYBU	4	27901097	27974660	+	2137	protein_coding	- && sp|Q9NX95|SYBU_HUMAN Syntabulin OS=Homo sapiens OX=9606 GN=SYBU PE=1 SV=2 && PF15290:Golgi-localised syntaxin-1-binding clamp	-
ENSSSCG00000022492	179.464	241.164	440.797	990.956	-1.76721	0.00196724	0.0531977	AMPD3	2	49028923	49083590	-	7268	protein_coding	- && sp|Q01432|AMPD3_HUMAN AMP deaminase 3 OS=Homo sapiens OX=9606 GN=AMPD3 PE=1 SV=1 && PF00962:Adenosine/AMP deaminase	-
ENSSSCG00000033750	28.8894	35.8356	63.5568	351.339	-2.68026	0.00197326	0.0532676	-	17	12506455	12585988	-	2673	protein_coding	- && sp|Q9H788|SH24A_HUMAN SH2 domain-containing protein 4A OS=Homo sapiens OX=9606 GN=SH2D4A PE=1 SV=1 && -	-
ENSSSCG00000011727	9828.52	7958.4	2568.93	317.556	2.62331	0.00197795	0.0533018	PTX3	13	97273594	97279569	+	1887	protein_coding	- && sp|Q0VCG9|PTX3_BOVIN Pentraxin-related protein PTX3 OS=Bos taurus OX=9913 GN=PTX3 PE=2 SV=1 && PF00354:Pentaxin family	-
ENSSSCG00000022614	0	0	1.02511	56.3043	-7.40149	0.00199119	0.0535658	DQX1	3	68523974	68531064	+	2788	protein_coding	- && sp|Q3ZBE0|DQX1_BOVIN ATP-dependent RNA helicase DQX1 OS=Bos taurus OX=9913 GN=DQX1 PE=2 SV=1 && PF04408:Helicase associated domain (HA2)|PF07717:Oligonucleotide/oligosaccharide-binding (OB)-fold	-
ENSSSCG00000024476	46.3981	21.3076	101.486	219.587	-2.24208	0.00201185	0.0540281	CES3	6	27627742	27638760	+	2948	protein_coding	- && sp|Q6UWW8|EST3_HUMAN Carboxylesterase 3 OS=Homo sapiens OX=9606 GN=CES3 PE=1 SV=1 && PF00135:Carboxylesterase family	-
ENSSSCG00000058056	806.276	484.264	199.896	38.2869	2.43655	0.00203114	0.0544521	TAL1	6	164283366	164295290	+	1991	protein_coding	- && sp|P22091|TAL1_MOUSE T-cell acute lymphocytic leukemia protein 1 homolog OS=Mus musculus OX=10090 GN=Tal1 PE=1 SV=1 && PF00010:Helix-loop-helix DNA-binding domain	-
ENSSSCG00000015565	695.971	441.649	1171.7	2801.7	-1.80411	0.00205334	0.0548581	-	9	125613193	125844225	+	6311	protein_coding	- && sp|Q9H246|CA021_HUMAN Uncharacterized protein C1orf21 OS=Homo sapiens OX=9606 GN=C1orf21 PE=1 SV=1 && PF15389:Domain of unknown function (DUF4612)	-
ENSSSCG00000050759	52.5261	13.5594	44.0797	693.669	-3.47852	0.00206572	0.0549971	-	9	99348657	99354880	-	5901	protein_coding	- && sp|O00370|LORF2_HUMAN LINE-1 retrotransposable element ORF2 protein OS=Homo sapiens OX=9606 PE=1 SV=1 && PF08333:Protein of unknown function (DUF1725)	-
ENSSSCG00000059476	147.949	74.5767	214.248	996.587	-2.44305	0.00206587	0.0549971	-	7	42373211	42385078	+	2354	protein_coding	- && sp|Q8IZF7|AGRF2_HUMAN Adhesion G-protein coupled receptor F2 OS=Homo sapiens OX=9606 GN=ADGRF2 PE=2 SV=1 && PF00002:7 transmembrane receptor (Secretin family)|PF01825:GPCR proteolysis site, GPS, motif	-
ENSSSCG00000039186	362.43	366.104	581.237	3141.78	-2.35331	0.00206916	0.0549971	RAB25	4	93961148	93970712	-	1127	protein_coding	- && sp|P57735|RAB25_HUMAN Ras-related protein Rab-25 OS=Homo sapiens OX=9606 GN=RAB25 PE=1 SV=2 && PF00071:Ras family	-
ENSSSCG00000008121	35.0174	25.1818	185.545	82.2043	-2.15253	0.00207275	0.0549987	-	3	45843485	45857402	+	3025	protein_coding	- && sp|Q6NUI2|GPAT2_HUMAN Glycerol-3-phosphate acyltransferase 2, mitochondrial OS=Homo sapiens OX=9606 GN=GPAT2 PE=2 SV=2 && -	-
ENSSSCG00000013418	17849.3	18832.1	7306.98	2172.22	1.95216	0.00210446	0.0557448	CFD	2	77509795	77511974	-	1098	protein_coding	- && sp|P51779|CFAD_PIG Complement factor D OS=Sus scrofa OX=9823 GN=CFD PE=2 SV=1 && PF00089:Trypsin	-
ENSSSCG00000003821	681.089	601.456	203.997	36.0348	2.41632	0.00212082	0.0560826	KANK4	6	150143912	150184120	+	3577	protein_coding	- && sp|Q5T7N3|KANK4_HUMAN KN motif and ankyrin repeat domain-containing protein 4 OS=Homo sapiens OX=9606 GN=KANK4 PE=1 SV=1 && PF12796:Ankyrin repeats (3 copies)|PF12075:KN motif	-
ENSSSCG00000031799	188.219	117.192	267.554	1349.05	-2.40359	0.00212453	0.0560856	TMEM139	18	6970891	6973394	-	1389	protein_coding	- && sp|Q8IV31|TM139_HUMAN Transmembrane protein 139 OS=Homo sapiens OX=9606 GN=TMEM139 PE=1 SV=1 && -	-
ENSSSCG00000015238	265.257	229.541	567.911	633.987	-1.28009	0.00217775	0.0573929	ARHGAP32	9	55906954	56177551	-	6983	protein_coding	- && sp|A7KAX9|RHG32_HUMAN Rho GTPase-activating protein 32 OS=Homo sapiens OX=9606 GN=ARHGAP32 PE=1 SV=1 && PF00620:RhoGAP domain|PF14604:Variant SH3 domain	-
ENSSSCG00000014238	188.219	164.65	58.4313	18.0174	2.20281	0.00218992	0.057616	PRDM6	2	126606171	126712494	+	2991	protein_coding	- && sp|A6QPM3|PRDM6_BOVIN Putative histone-lysine N-methyltransferase PRDM6 OS=Bos taurus OX=9913 GN=PRDM6 PE=2 SV=1 && PF00856:SET domain	-
ENSSSCG00000006731	135.693	213.076	240.901	2068.62	-2.72734	0.00219739	0.0576295	VTCN1	4	103412571	103584683	+	5032	protein_coding	- && sp|Q7Z7D3|VTCN1_HUMAN V-set domain-containing T-cell activation inhibitor 1 OS=Homo sapiens OX=9606 GN=VTCN1 PE=1 SV=1 && PF07686:Immunoglobulin V-set domain	-
ENSSSCG00000006035	148.824	89.1047	34.8537	23.6478	2.02258	0.00219784	0.0576295	ANGPT1	4	29933135	30233960	+	5121	protein_coding	- && sp|O18920|ANGP1_BOVIN Angiopoietin-1 OS=Bos taurus OX=9913 GN=ANGPT1 PE=2 SV=3 && PF00147:Fibrinogen beta and gamma chains, C-terminal globular domain	-
ENSSSCG00000009240	58.6542	63.9229	0	9.00869	3.78559	0.00220439	0.0577038	-	8	135250075	135279045	+	2655	protein_coding	- && sp|Q9NZF1|PLAC8_HUMAN Placenta-specific gene 8 protein OS=Homo sapiens OX=9606 GN=PLAC8 PE=2 SV=1 && PF04749:PLAC8 family	-
ENSSSCG00000012440	2935.34	3264.91	4658.1	27302	-2.36587	0.00221134	0.0577884	PGK1	X	62187434	62210705	+	2301	protein_coding	- && sp|Q7SIB7|PGK1_PIG Phosphoglycerate kinase 1 OS=Sus scrofa OX=9823 GN=PGK1 PE=1 SV=3 && PF00162:Phosphoglycerate kinase	-
ENSSSCG00000010445	255.627	231.478	398.768	2019.07	-2.31122	0.00222526	0.0580547	ANKRD22	14	100747957	100772362	-	2224	protein_coding	- && sp|Q5VYY1|ANR22_HUMAN Ankyrin repeat domain-containing protein 22 OS=Homo sapiens OX=9606 GN=ANKRD22 PE=2 SV=1 && PF12796:Ankyrin repeats (3 copies)|PF13857:Ankyrin repeats (many copies)	-
ENSSSCG00000012074	849.173	1188.38	2115.83	3532.53	-1.47103	0.00223846	0.0583013	-	13	204600735	204695316	+	2502	protein_coding	- && sp|Q9Y5Z0|BACE2_HUMAN Beta-secretase 2 OS=Homo sapiens OX=9606 GN=BACE2 PE=1 SV=1 && PF00026:Eukaryotic aspartyl protease	-
ENSSSCG00000013932	91.0453	83.2935	170.168	604.709	-2.15148	0.00225214	0.0584051	LPAR2	2	58298271	58300844	+	1619	protein_coding	- && sp|Q9HBW0|LPAR2_HUMAN Lysophosphatidic acid receptor 2 OS=Homo sapiens OX=9606 GN=LPAR2 PE=1 SV=2 && PF00001:7 transmembrane receptor (rhodopsin family)	-
ENSSSCG00000010900	238.994	301.212	544.333	1219.55	-1.70715	0.00225372	0.0584051	DENND1B	10	20395481	20635748	-	5757	protein_coding	- && sp|Q6P3S1|DEN1B_HUMAN DENN domain-containing protein 1B OS=Homo sapiens OX=9606 GN=DENND1B PE=1 SV=2 && PF03456:uDENN domain|PF03455:dDENN domain|PF02141:DENN (AEX-3) domain	-
ENSSSCG00000037025	34204.2	29447.2	14152.7	6002.04	1.65905	0.00226073	0.0584894	PLVAP	2	60324560	60344443	+	2431	protein_coding	- && sp|Q9BX97|PLVAP_HUMAN Plasmalemma vesicle-associated protein OS=Homo sapiens OX=9606 GN=PLVAP PE=1 SV=1 && PF06637:PV-1 protein (PLVAP)	-
ENSSSCG00000040707	10.5052	3.87412	27.678	102.474	-3.16929	0.00228061	0.0589057	-	10	31929301	32013264	+	4356	protein_coding	- && sp|Q8IZ41|RASEF_HUMAN Ras and EF-hand domain-containing protein OS=Homo sapiens OX=9606 GN=RASEF PE=1 SV=1 && PF00071:Ras family	-
ENSSSCG00000012050	4379.81	4597.61	9493.54	9954.61	-1.11526	0.00229126	0.0589885	RCAN1	13	198102098	198205629	-	2865	protein_coding	- && sp|P53805|RCAN1_HUMAN Calcipressin-1 OS=Homo sapiens OX=9606 GN=RCAN1 PE=1 SV=4 && PF04847:Calcipressin	-
ENSSSCG00000029326	77.0383	36.8041	101.486	645.248	-2.7121	0.00229141	0.0589885	CCNB1	16	47338110	47348377	+	2166	protein_coding	- && sp|Q1LZG6|CCNB1_BOVIN G2/mitotic-specific cyclin-B1 OS=Bos taurus OX=9913 GN=CCNB1 PE=2 SV=1 && PF00134:Cyclin, N-terminal domain|PF02984:Cyclin, C-terminal domain	-
ENSSSCG00000009561	3.50174	1.93706	6.15066	104.726	-4.34186	0.00229601	0.0590093	ATP4B	11	78780013	78785116	-	1042	protein_coding	- && sp|P18434|ATP4B_PIG Potassium-transporting ATPase subunit beta OS=Sus scrofa OX=9823 GN=ATP4B PE=1 SV=1 && PF00287:Sodium / potassium ATPase beta chain	-
ENSSSCG00000011810	1602.05	1181.61	2706.29	6286.94	-1.69177	0.00230268	0.0590832	BCL6	13	125377250	125393330	-	3331	protein_coding	- && sp|P41182|BCL6_HUMAN B-cell lymphoma 6 protein OS=Homo sapiens OX=9606 GN=BCL6 PE=1 SV=1 && PF00651:BTB/POZ domain	-
ENSSSCG00000016835	307.278	256.66	467.45	2236.41	-2.2612	0.0023077	0.0591143	SKP2	16	21463012	21509310	+	3712	protein_coding	- && sp|Q13309|SKP2_HUMAN S-phase kinase-associated protein 2 OS=Homo sapiens OX=9606 GN=SKP2 PE=1 SV=2 && PF12937:F-box-like	-
ENSSSCG00000021917	49.0244	30.9929	4.10044	5.63043	3.04473	0.00234835	0.0600567	HIPK4	6	48666728	48674346	-	3898	protein_coding	- && sp|Q8WP28|HIPK4_MACFA Homeodomain-interacting protein kinase 4 OS=Macaca fascicularis OX=9541 GN=HIPK4 PE=2 SV=1 && PF00069:Protein kinase domain	-
ENSSSCG00000011110	304.652	15.4965	15.3766	11.2609	3.5866	0.00235374	0.0600957	CCDC3	10	59052915	59144797	+	2641	protein_coding	- && sp|Q9D6Y1|CCDC3_MOUSE Coiled-coil domain-containing protein 3 OS=Mus musculus OX=10090 GN=Ccdc3 PE=1 SV=1 && -	-
ENSSSCG00000014410	156.703	122.035	258.328	970.687	-2.13998	0.00237683	0.0605858	SH3RF2	2	147290579	147413143	+	4144	protein_coding	- && sp|Q8TEC5|SH3R2_HUMAN E3 ubiquitin-protein ligase SH3RF2 OS=Homo sapiens OX=9606 GN=SH3RF2 PE=1 SV=3 && PF07653:Variant SH3 domain|PF00018:SH3 domain|PF14604:Variant SH3 domain|PF13639:Ring finger domain	-
ENSSSCG00000016834	719.608	761.264	1375.7	3615.86	-1.75298	0.00240242	0.0611378	LMBRD2	16	21418059	21462925	-	6454	protein_coding	- && sp|Q68DH5|LMBD2_HUMAN G-protein coupled receptor-associated protein LMBRD2 OS=Homo sapiens OX=9606 GN=LMBRD2 PE=1 SV=1 && PF04791:LMBR1-like membrane protein	-
ENSSSCG00000003950	4478.73	3967.09	1939.51	916.635	1.56403	0.00246182	0.0623486	TIE1	6	167919668	167940870	-	4056	protein_coding	- && sp|Q06805|TIE1_BOVIN Tyrosine-protein kinase receptor Tie-1 OS=Bos taurus OX=9913 GN=TIE1 PE=2 SV=1 && PF07714:Protein tyrosine and serine/threonine kinase|PF00041:Fibronectin type III domain|PF00047:Immunoglobulin domain	-
ENSSSCG00000031706	667.082	473.611	1054.84	3320.83	-1.93941	0.00246612	0.0623486	-	2	47042505	47240103	-	9894	protein_coding	- && sp|Q8BML1|MICA2_MOUSE [F-actin]-monooxygenase MICAL2 OS=Mus musculus OX=10090 GN=Mical2 PE=1 SV=1 && PF12130:Bivalent Mical/EHBP Rab binding domain|PF00307:Calponin homology (CH) domain|PF00412:LIM domain	-
ENSSSCG00000026951	722.235	661.505	288.056	110.356	1.79531	0.00246811	0.0623486	PSMB8	7	25058465	25062245	-	1954	protein_coding	- && sp|Q3T112|PSB8_BOVIN Proteasome subunit beta type-8 OS=Bos taurus OX=9913 GN=PSMB8 PE=1 SV=2 && PF00227:Proteasome subunit	-
ENSSSCG00000036723	9677.07	12822.4	17857.4	87408	-2.22607	0.00246989	0.0623486	EMP1	5	59244691	59268025	-	3498	protein_coding	- && sp|P54850|EMP1_RABIT Epithelial membrane protein 1 OS=Oryctolagus cuniculus OX=9986 GN=EMP1 PE=2 SV=1 && PF00822:PMP-22/EMP/MP20/Claudin family	-
ENSSSCG00000052347	15.7578	7.74823	34.8537	138.509	-2.87728	0.00247005	0.0623486	-	15	30998698	30998979	-	282	protein_coding	- && - && -	-
ENSSSCG00000013595	337.043	321.552	120.963	36.0348	2.06648	0.00247488	0.0623694	CERS4	2	71004420	71048248	-	1801	protein_coding	- && sp|Q5E9R6|CERS4_BOVIN Ceramide synthase 4 OS=Bos taurus OX=9913 GN=CERS4 PE=2 SV=1 && PF00046:Homeodomain|PF03798:TLC domain	-
ENSSSCG00000037184	573.41	472.642	232.7	162.156	1.40505	0.0024886	0.0626136	GPR4	6	51968814	51979461	-	4966	protein_coding	- && sp|P50132|GPR4_PIG G-protein coupled receptor 4 OS=Sus scrofa OX=9823 GN=GPR4 PE=3 SV=2 && PF00001:7 transmembrane receptor (rhodopsin family)	-
ENSSSCG00000004586	48.149	46.4894	98.4105	350.213	-2.24421	0.00249416	0.0626443	FAM81A	1	112548265	112620769	-	3739	protein_coding	- && sp|Q8TBF8|FA81A_HUMAN Protein FAM81A OS=Homo sapiens OX=9606 GN=FAM81A PE=1 SV=3 && -	-
ENSSSCG00000054656	1051.4	644.072	1763.19	3640.64	-1.6721	0.00249787	0.0626443	TFCP2L1	15	30072172	30137083	+	7542	protein_coding	- && sp|Q9NZI6|TF2L1_HUMAN Transcription factor CP2-like protein 1 OS=Homo sapiens OX=9606 GN=TFCP2L1 PE=1 SV=1 && PF18016:SAM domain (Sterile alpha motif)|PF04516:CP2 transcription factor	-
ENSSSCG00000039222	6834.53	5301.73	10795.4	34670	-1.90543	0.0025036	0.0626867	-	16	6384351	6440499	+	1782	protein_coding	- && - && PF05466:Brain acid soluble protein 1 (BASP1 protein)	-
ENSSSCG00000006900	65.6577	53.2691	132.239	338.952	-1.98501	0.00250906	0.0626879	DIPK1A	4	124229560	124359195	+	2455	protein_coding	- && sp|Q5T7M9|DIK1A_HUMAN Divergent protein kinase domain 1A OS=Homo sapiens OX=9606 GN=DIPK1A PE=1 SV=1 && PF12260:Protein-kinase domain of FAM69|PF14875:N-term cysteine-rich ER, FAM69	-
ENSSSCG00000063120	267.883	207.265	93.285	51.8	1.70992	0.00251171	0.0626879	C4orf48	8	1054236	1058200	+	593	protein_coding	- && sp|Q3UR78|CD048_MOUSE Neuropeptide-like protein C4orf48 homolog OS=Mus musculus OX=10090 GN=Gm1673 PE=2 SV=2 && PF15161:Neuropeptide-like	-
ENSSSCG00000040822	55.1525	11.6223	2.05022	0	4.9893	0.00253878	0.0632484	RERGL	5	54939887	54955629	+	7684	protein_coding	- && sp|A6QP66|RERGL_BOVIN Ras-related and estrogen-regulated growth inhibitor-like protein OS=Bos taurus OX=9913 GN=RERGL PE=2 SV=1 && PF00071:Ras family	-
ENSSSCG00000014091	1216.86	1549.65	2083.02	11787.9	-2.32592	0.00254411	0.0632484	F2RL1	2	85732189	85750858	+	6219	protein_coding	- && sp|Q2HJA4|PAR2_BOVIN Proteinase-activated receptor 2 OS=Bos taurus OX=9913 GN=F2RL1 PE=2 SV=1 && PF00001:7 transmembrane receptor (rhodopsin family)	-
ENSSSCG00000040989	1062.78	996.616	1900.55	4843.3	-1.71128	0.00254637	0.0632484	GPRC5C	12	6694286	6715896	-	5004	protein_coding	- && sp|Q2YDG0|GPC5C_BOVIN G-protein coupled receptor family C group 5 member C OS=Bos taurus OX=9913 GN=GPRC5C PE=2 SV=2 && PF00003:7 transmembrane sweet-taste receptor of 3 GCPR	-
ENSSSCG00000038848	45.5227	18.402	57.4062	429.039	-2.9254	0.00257128	0.0637652	IL22RA1	6	81867848	81884996	-	2840	protein_coding	- && sp|Q8N6P7|I22R1_HUMAN Interleukin-22 receptor subunit alpha-1 OS=Homo sapiens OX=9606 GN=IL22RA1 PE=1 SV=1 && PF01108:Tissue factor	-
ENSSSCG00000006577	59.5296	17.4335	47.1551	736.461	-3.34604	0.00258275	0.0639478	S100A5	4	96094147	96096870	+	740	protein_coding	- && sp|P33763|S10A5_HUMAN Protein S100-A5 OS=Homo sapiens OX=9606 GN=S100A5 PE=1 SV=2 && PF01023:S-100/ICaBP type calcium binding domain	-
ENSSSCG00000021657	126.063	27.1188	216.298	724.074	-2.61622	0.00259806	0.0642245	SATB2	15	102964417	103158232	-	5160	protein_coding	- && sp|Q9UPW6|SATB2_HUMAN DNA-binding protein SATB2 OS=Homo sapiens OX=9606 GN=SATB2 PE=1 SV=2 && PF02376:CUT domain|PF16534:Ubiquitin-like oligomerisation domain of SATB|PF00046:Homeodomain	-
ENSSSCG00000025306	129.564	125.909	303.433	346.835	-1.34763	0.0026164	0.0645752	PAK3	X	90942077	91238565	+	7444	protein_coding	- && sp|O75914|PAK3_HUMAN Serine/threonine-protein kinase PAK 3 OS=Homo sapiens OX=9606 GN=PAK3 PE=1 SV=2 && PF00069:Protein kinase domain|PF00786:P21-Rho-binding domain	-
ENSSSCG00000024119	2780.38	2876.53	4995.36	15080.6	-1.82736	0.00263174	0.0648509	GLB1	13	18878612	18953146	-	1845	protein_coding	- && sp|Q9TRY9|BGAL_CANLF Beta-galactosidase OS=Canis lupus familiaris OX=9615 GN=GLB1 PE=1 SV=3 && PF13364:Beta-galactosidase jelly roll domain|PF01301:Glycosyl hydrolases family 35	-
ENSSSCG00000030262	1.75087	3.87412	35.8788	25.9	-3.46952	0.00266373	0.0654786	-	12	35481245	35528092	+	3379	protein_coding	- && sp|Q8N9F7|GDPD1_HUMAN Lysophospholipase D GDPD1 OS=Homo sapiens OX=9606 GN=GDPD1 PE=1 SV=2 && PF03009:Glycerophosphoryl diester phosphodiesterase family	-
ENSSSCG00000044923	6.12805	0	7.17577	163.283	-4.78126	0.00266563	0.0654786	-	2	13034863	13055716	+	3498	protein_coding	- && sp|Q8VGR8|O1052_MOUSE Olfactory receptor 1052 OS=Mus musculus OX=10090 GN=Olfr1052 PE=2 SV=1 && PF13853:Olfactory receptor	-
ENSSSCG00000006064	16.6333	0.968529	93.285	78.8261	-3.27883	0.00268881	0.0659437	SNX31	4	36303284	36388952	+	1645	protein_coding	- && sp|Q8N9S9|SNX31_HUMAN Sorting nexin-31 OS=Homo sapiens OX=9606 GN=SNX31 PE=1 SV=3 && PF18116:Sorting Nexin 17 FERM C-terminal domain|PF00787:PX domain	-
ENSSSCG00000023166	161.08	166.587	60.4815	48.4217	1.58809	0.00271402	0.0664572	RNF227	12	53163866	53166440	-	2384	protein_coding	- && sp|A6NIN4|RN227_HUMAN RING finger protein 227 OS=Homo sapiens OX=9606 GN=RNF227 PE=2 SV=4 && PF15451:Domain of unknown function (DUF4632)|PF13445:RING-type zinc-finger	-
ENSSSCG00000043809	14.8824	17.4335	0	0	6.35301	0.00271824	1	CRYBA4	14	44194592	44219163	+	1137	protein_coding	- && sp|P11842|CRBA4_BOVIN Beta-crystallin A4 OS=Bos taurus OX=9913 GN=CRYBA4 PE=1 SV=3 && PF00030:Beta/Gamma crystallin	-
ENSSSCG00000026407	60.4051	73.6082	109.687	649.752	-2.50243	0.00272061	0.0664884	NCCRP1	6	47915118	47929937	+	1523	protein_coding	- && sp|Q6ZVX7|FBX50_HUMAN F-box only protein 50 OS=Homo sapiens OX=9606 GN=NCCRP1 PE=1 SV=1 && PF04300:F-box associated region	-
ENSSSCG00000038522	765.131	557.873	213.223	36.0348	2.40683	0.00272909	0.0665068	FAM162B	1	44889665	44897571	+	1147	protein_coding	- && sp|A6QPI4|F162B_BOVIN Protein FAM162B OS=Bos taurus OX=9913 GN=FAM162B PE=2 SV=1 && PF06388:Protein of unknown function (DUF1075)	-
ENSSSCG00000009584	607.552	563.684	1122.5	2251.05	-1.52608	0.00273395	0.0665068	SEMA4D	14	957081	1078508	-	9323	protein_coding	- && sp|Q92854|SEM4D_HUMAN Semaphorin-4D OS=Homo sapiens OX=9606 GN=SEMA4D PE=1 SV=1 && PF01437:Plexin repeat|PF01403:Sema domain	-
ENSSSCG00000001518	1421.71	1031.48	2381.33	5106.8	-1.60983	0.00273743	0.0665068	ITPR3	7	29835922	29901309	+	9257	protein_coding	- && sp|Q14573|ITPR3_HUMAN Inositol 1,4,5-trisphosphate receptor type 3 OS=Homo sapiens OX=9606 GN=ITPR3 PE=1 SV=2 && PF08709:Inositol 1,4,5-trisphosphate/ryanodine receptor|PF08454:RyR and IP3R Homology associated|PF02815:MIR domain|PF01365:RIH domain|PF00520:Ion transport protein	-
ENSSSCG00000040207	326.538	335.111	499.228	2798.33	-2.31716	0.00275944	0.0667297	P2RY2	9	7672403	7695163	+	2739	protein_coding	- && sp|Q5YA25|P2RY2_PIG P2Y purinoceptor 2 OS=Sus scrofa OX=9823 GN=P2RY2 PE=1 SV=1 && PF00001:7 transmembrane receptor (rhodopsin family)	-
ENSSSCG00000007836	377.313	187.895	521.781	2138.44	-2.23427	0.00276136	0.0667297	SCNN1G	3	22977947	23013384	-	3280	protein_coding	- && sp|F1MJW3|SCNNG_BOVIN Amiloride-sensitive sodium channel subunit gamma OS=Bos taurus OX=9913 GN=SCNN1G PE=3 SV=2 && PF00858:Amiloride-sensitive sodium channel	-
ENSSSCG00000007478	1963.6	1729.79	3427.97	7807.16	-1.60494	0.00276317	0.0667297	ATP9A	17	52938725	53072379	-	5431	protein_coding	- && sp|O75110|ATP9A_HUMAN Probable phospholipid-transporting ATPase IIA OS=Homo sapiens OX=9606 GN=ATP9A PE=1 SV=3 && PF00702:haloacid dehalogenase-like hydrolase|PF16209:Phospholipid-translocating ATPase N-terminal|PF16212:Phospholipid-translocating P-type ATPase C-terminal	-
ENSSSCG00000033892	1025.14	828.092	417.22	369.356	1.23634	0.00276377	0.0667297	EVA1B	6	92430469	92432133	-	1040	protein_coding	- && sp|Q9NVM1|EVA1B_HUMAN Protein eva-1 homolog B OS=Homo sapiens OX=9606 GN=EVA1B PE=1 SV=1 && PF14851:FAM176 family	-
ENSSSCG00000061856	41.1455	60.0488	10.2511	3.37826	2.88132	0.00277471	0.0668424	HOXB9	12	24875723	24880333	-	1953	protein_coding	- && sp|P17482|HXB9_HUMAN Homeobox protein Hox-B9 OS=Homo sapiens OX=9606 GN=HOXB9 PE=1 SV=2 && PF04617:Hox9 activation region|PF00046:Homeodomain	-
ENSSSCG00000000864	663.58	430.995	1034.34	3001.02	-1.8821	0.00278763	0.0669564	CHPT1	5	82497648	82544264	-	7029	protein_coding	- && sp|Q1LZE6|CHPT1_BOVIN Cholinephosphotransferase 1 OS=Bos taurus OX=9913 GN=CHPT1 PE=2 SV=1 && PF01066:CDP-alcohol phosphatidyltransferase	-
ENSSSCG00000006572	8888.3	8746.78	3884.14	1433.51	1.72951	0.00279152	0.0669564	NPR1	4	95957228	95973430	-	4529	protein_coding	- && sp|P16066|ANPRA_HUMAN Atrial natriuretic peptide receptor 1 OS=Homo sapiens OX=9606 GN=NPR1 PE=1 SV=1 && PF07714:Protein tyrosine and serine/threonine kinase|PF00211:Adenylate and Guanylate cyclase catalytic domain|PF01094:Receptor family ligand binding region	-
ENSSSCG00000005938	36.7683	35.8356	0	4.50435	4.04077	0.0027947	0.0669564	COL22A1	4	4069076	4313195	+	6232	protein_coding	- && sp|Q8NFW1|COMA1_HUMAN Collagen alpha-1(XXII) chain OS=Homo sapiens OX=9606 GN=COL22A1 PE=2 SV=2 && PF01391:Collagen triple helix repeat (20 copies)|PF00092:von Willebrand factor type A domain	-
ENSSSCG00000031143	0	0	24.6026	7.88261	-6.58508	0.00280912	1	-	2	47628345	47634457	+	1265	protein_coding	- && sp|P24864|CCNE1_HUMAN G1/S-specific cyclin-E1 OS=Homo sapiens OX=9606 GN=CCNE1 PE=1 SV=2 && PF02984:Cyclin, C-terminal domain|PF00134:Cyclin, N-terminal domain	-
ENSSSCG00000000573	1806.02	1708.48	805.736	368.23	1.5816	0.00281558	0.067353	KCNJ8	5	51696188	51703813	+	1657	protein_coding	- && sp|P97794|KCNJ8_MOUSE ATP-sensitive inward rectifier potassium channel 8 OS=Mus musculus OX=10090 GN=Kcnj8 PE=1 SV=1 && PF17655:Inward rectifier potassium channel C-terminal domain|PF01007:Inward rectifier potassium channel transmembrane domain	-
ENSSSCG00000020725	4546.14	5799.55	9376.68	25514.9	-1.75385	0.0028215	0.0673909	ERBB3	5	21474475	21495038	+	5342	protein_coding	- && sp|P21860|ERBB3_HUMAN Receptor tyrosine-protein kinase erbB-3 OS=Homo sapiens OX=9606 GN=ERBB3 PE=1 SV=1 && PF07714:Protein tyrosine and serine/threonine kinase|PF00757:Furin-like cysteine rich region|PF14843:Growth factor receptor domain IV|PF01030:Receptor L domain	-
ENSSSCG00000004554	48.149	25.1818	76.8832	342.33	-2.5129	0.00283136	0.0675227	PCLAF	1	107659509	107670954	+	3141	protein_coding	- && sp|Q5E9B2|PAF15_BOVIN PCNA-associated factor OS=Bos taurus OX=9913 GN=PCLAF PE=3 SV=1 && PF15715:PCNA-associated factor histone like domain	-
ENSSSCG00000004164	12.2561	10.6538	33.8286	115.987	-2.70671	0.00283897	0.0676006	MTFR2	1	27908824	28015101	+	4625	protein_coding	- && sp|Q58CR1|MTFR2_BOVIN Mitochondrial fission regulator 2 OS=Bos taurus OX=9913 GN=MTFR2 PE=2 SV=1 && PF05308:Mitochondrial fission regulator	-
ENSSSCG00000004687	4460.35	3221.33	1770.36	963.93	1.49014	0.00284676	0.0676824	-	1	126835143	126843919	-	3002	protein_coding	- && sp|Q07717|B2MG_PIG Beta-2-microglobulin OS=Sus scrofa OX=9823 GN=B2M PE=1 SV=1 && PF07654:Immunoglobulin C1-set domain	-
ENSSSCG00000000504	7424.57	6837.81	3474.1	1957.14	1.39279	0.00286576	0.0679899	PTPRB	5	34659964	34794289	-	8948	protein_coding	- && sp|P23467|PTPRB_HUMAN Receptor-type tyrosine-protein phosphatase beta OS=Homo sapiens OX=9606 GN=PTPRB PE=1 SV=3 && PF00041:Fibronectin type III domain|PF18861:Transmembrane domain of protein tyrosine phosphatase, receptor type J|PF00102:Protein-tyrosine phosphatase	-
ENSSSCG00000024439	46.3981	53.2691	111.737	283.774	-1.98818	0.00286844	0.0679899	PTGER4	16	25670862	25686552	+	4544	protein_coding	- && sp|Q95KZ0|PE2R4_PANTR Prostaglandin E2 receptor EP4 subtype OS=Pan troglodytes OX=9598 GN=PTGER4 PE=2 SV=1 && PF00001:7 transmembrane receptor (rhodopsin family)	-
ENSSSCG00000038384	1316.66	962.718	484.877	192.561	1.74997	0.00289412	0.0684942	COX4I2	17	35341889	35346090	+	626	protein_coding	- && sp|Q96KJ9|COX42_HUMAN Cytochrome c oxidase subunit 4 isoform 2, mitochondrial OS=Homo sapiens OX=9606 GN=COX4I2 PE=1 SV=2 && PF02936:Cytochrome c oxidase subunit IV	-
ENSSSCG00000006296	613.68	694.435	996.407	5149.59	-2.23212	0.00290506	0.0685951	ATP1B1	4	81911561	81991840	-	2349	protein_coding	- && sp|P05027|AT1B1_PIG Sodium/potassium-transporting ATPase subunit beta-1 OS=Sus scrofa OX=9823 GN=ATP1B1 PE=1 SV=2 && PF00287:Sodium / potassium ATPase beta chain	-
ENSSSCG00000023320	0	1.93706	1.02511	112.609	-5.9037	0.00290721	0.0685951	-	3	6626846	6709854	+	4031	protein_coding	- && sp|P79401|CP3AT_PIG Cytochrome P450 3A29 OS=Sus scrofa OX=9823 GN=CYP3A29 PE=2 SV=1 && PF00067:Cytochrome P450	-
ENSSSCG00000035256	40.27	35.8356	6.15066	3.37826	2.99035	0.00294827	0.0694586	SPN	3	17978801	17982864	+	3666	protein_coding	- && sp|P13838|LEUK_RAT Leukosialin (Fragment) OS=Rattus norvegicus OX=10116 GN=Spn PE=1 SV=1 && -	-
ENSSSCG00000063479	2704.22	3853.78	4903.1	26925.9	-2.27902	0.00297833	0.0700606	-	4	107534654	107547870	+	3639	protein_coding	- && sp|Q3MHW6|MOT1_BOVIN Monocarboxylate transporter 1 OS=Bos taurus OX=9913 GN=SLC16A1 PE=2 SV=2 && PF07690:Major Facilitator Superfamily	-
ENSSSCG00000035495	870.183	690.561	313.684	345.709	1.24327	0.00300446	0.0705685	KITLG	5	94017387	94110214	+	5550	protein_coding	- && sp|Q29030|SCF_PIG Kit ligand OS=Sus scrofa OX=9823 GN=KITLG PE=2 SV=1 && PF02404:Stem cell factor	-
ENSSSCG00000008902	38.5192	56.1747	82.0088	466.2	-2.53358	0.00301144	0.0706259	PPAT	8	55654377	55701077	-	3357	protein_coding	- && sp|Q06203|PUR1_HUMAN Amidophosphoribosyltransferase OS=Homo sapiens OX=9606 GN=PPAT PE=1 SV=1 && PF13522:Glutamine amidotransferase domain|PF00156:Phosphoribosyl transferase domain	-
ENSSSCG00000004058	17589.3	18757.5	31937.3	88951.8	-1.73379	0.00302712	0.0708865	EZR	1	8403453	8452742	+	3844	protein_coding	- && sp|P31976|EZRI_BOVIN Ezrin OS=Bos taurus OX=9913 GN=EZR PE=1 SV=2 && PF09379:FERM N-terminal domain|PF00769:Ezrin/radixin/moesin family|PF00373:FERM central domain|PF09380:FERM C-terminal PH-like domain	-
ENSSSCG00000015659	164.582	252.786	386.466	1296.13	-2.01139	0.00306513	0.0716369	YOD1	9	67672651	67681826	-	6662	protein_coding	- && sp|Q5VVQ6|OTU1_HUMAN Ubiquitin thioesterase OTU1 OS=Homo sapiens OX=9606 GN=YOD1 PE=1 SV=1 && PF02338:OTU-like cysteine protease	-
ENSSSCG00000003582	34.142	16.465	112.762	95.7174	-2.03893	0.00306838	0.0716369	SMPDL3B	6	85060317	85084480	+	2106	protein_coding	- && sp|Q92485|ASM3B_HUMAN Acid sphingomyelinase-like phosphodiesterase 3b OS=Homo sapiens OX=9606 GN=SMPDL3B PE=1 SV=2 && PF00149:Calcineurin-like phosphoesterase	-
ENSSSCG00000021774	81.4155	96.8529	157.867	667.769	-2.21128	0.00307514	0.0716873	B3GALNT1	13	100772532	100807993	-	3258	protein_coding	- && sp|Q864U6|B3GL1_PIG UDP-GalNAc:beta-1,3-N-acetylgalactosaminyltransferase 1 OS=Sus scrofa OX=9823 GN=B3GALNT1 PE=2 SV=1 && PF01762:Galactosyltransferase	-
ENSSSCG00000012376	160.205	291.527	370.065	1919.98	-2.34198	0.00308094	0.0717149	GDPD2	X	56449425	56460392	+	2530	protein_coding	- && sp|Q9HCC8|GDPD2_HUMAN Glycerophosphoinositol inositolphosphodiesterase GDPD2 OS=Homo sapiens OX=9606 GN=GDPD2 PE=2 SV=1 && PF03009:Glycerophosphoryl diester phosphodiesterase family	-
ENSSSCG00000030388	83.1664	59.0803	73.8079	1049.51	-2.98075	0.00312765	0.0724064	UPP1	18	48418385	48440736	-	1616	protein_coding	- && sp|P52624|UPP1_MOUSE Uridine phosphorylase 1 OS=Mus musculus OX=10090 GN=Upp1 PE=1 SV=2 && PF01048:Phosphorylase superfamily	-
ENSSSCG00000006604	0	0	3.07533	36.0348	-6.84919	0.00312798	0.0724064	CRNN	4	96933287	96939662	+	3044	protein_coding	- && sp|Q9UBG3|CRNN_HUMAN Cornulin OS=Homo sapiens OX=9606 GN=CRNN PE=1 SV=1 && PF01023:S-100/ICaBP type calcium binding domain	-
ENSSSCG00000002279	1.75087	0	3.07533	79.9522	-5.53218	0.00312928	0.0724064	GPX2	7	89007375	89011620	-	1060	protein_coding	- && sp|P18283|GPX2_HUMAN Glutathione peroxidase 2 OS=Homo sapiens OX=9606 GN=GPX2 PE=1 SV=3 && -	-
ENSSSCG00000032761	12677.2	12592.8	23365.3	44085.2	-1.4164	0.0031403	0.0724809	LAMA5	17	61697517	61747955	-	12047	protein_coding	- && sp|O15230|LAMA5_HUMAN Laminin subunit alpha-5 OS=Homo sapiens OX=9606 GN=LAMA5 PE=1 SV=8 && PF00053:Laminin EGF domain|PF02210:Laminin G domain|PF00052:Laminin B (Domain IV)|PF06008:Laminin Domain I|PF00055:Laminin N-terminal (Domain VI)|PF06009:Laminin Domain II	-
ENSSSCG00000061690	196.973	154.965	65.607	29.2783	1.88845	0.00314182	0.0724809	-	7	115363665	115370767	-	1104	protein_coding	- && sp|Q24JY7|I27L2_BOVIN Interferon alpha-inducible protein 27-like protein 2 OS=Bos taurus OX=9913 GN=IFI27L2 PE=2 SV=1 && PF06140:Interferon-induced 6-16 family	-
ENSSSCG00000012292	40.27	59.0803	6.15066	10.1348	2.61321	0.00316453	0.0728968	SYP	X	43232192	43246680	-	2587	protein_coding	- && sp|P20488|SYPH_BOVIN Synaptophysin OS=Bos taurus OX=9913 GN=SYP PE=1 SV=3 && PF01284:Membrane-associating domain	-
ENSSSCG00000013720	4374.55	3623.27	7533.53	14038.9	-1.43148	0.00317992	0.0731428	MAN2B1	2	66329045	66348056	+	4289	protein_coding	- && sp|Q29451|MA2B1_BOVIN Lysosomal alpha-mannosidase OS=Bos taurus OX=9913 GN=MAN2B1 PE=1 SV=4 && PF01074:Glycosyl hydrolases family 38 N-terminal domain|PF09261:Alpha mannosidase middle domain|PF07748:Glycosyl hydrolases family 38 C-terminal domain	-
ENSSSCG00000014097	472.735	390.317	184.52	167.787	1.29257	0.00321961	0.0738014	PDE8B	2	85949174	86323795	+	5707	protein_coding	- && sp|O95263|PDE8B_HUMAN High affinity cAMP-specific and IBMX-insensitive 3',5'-cyclic phosphodiesterase 8B OS=Homo sapiens OX=9606 GN=PDE8B PE=1 SV=2 && PF00233:3'5'-cyclic nucleotide phosphodiesterase|PF13426:PAS domain|PF02892:BED zinc finger	-
ENSSSCG00000027357	4160.95	4178.23	6171.16	31617.1	-2.17995	0.00322081	0.0738014	CSTB	13	206706063	206710646	-	605	protein_coding	- && sp|Q29290|CYTB_PIG Cystatin-B OS=Sus scrofa OX=9823 GN=CSTB PE=1 SV=1 && PF00031:Cystatin domain	-
ENSSSCG00000036152	89.2945	99.7585	212.198	327.691	-1.51371	0.00322279	0.0738014	TSPAN15	14	72468914	72555080	+	2273	protein_coding	- && sp|Q1JQA4|TSN15_BOVIN Tetraspanin-15 OS=Bos taurus OX=9913 GN=TSPAN15 PE=1 SV=1 && PF00335:Tetraspanin family	-
ENSSSCG00000006569	692.47	626.638	257.303	69.8174	2.01057	0.00323233	0.0738395	SLC27A3	4	95898804	95903604	-	2379	protein_coding	- && sp|Q5K4L6|S27A3_HUMAN Solute carrier family 27 member 3 OS=Homo sapiens OX=9606 GN=SLC27A3 PE=1 SV=4 && PF00501:AMP-binding enzyme|PF13193:AMP-binding enzyme C-terminal domain	-
ENSSSCG00000005166	911.329	825.187	350.588	102.474	1.93759	0.00323969	0.073862	MLLT3	1	202318929	202607058	+	6208	protein_coding	- && sp|P42568|AF9_HUMAN Protein AF-9 OS=Homo sapiens OX=9606 GN=MLLT3 PE=1 SV=2 && PF03366:YEATS family|PF17793:ANC1 homology domain (AHD)	-
ENSSSCG00000025410	130.44	210.171	42.0295	59.6826	1.74446	0.0032701	0.0744463	PRSS16	7	21276965	21285311	+	2042	protein_coding	- && sp|Q9NQE7|TSSP_HUMAN Thymus-specific serine protease OS=Homo sapiens OX=9606 GN=PRSS16 PE=2 SV=2 && PF05577:Serine carboxypeptidase S28	-
ENSSSCG00000026506	1907.57	1564.17	3180.92	7327.45	-1.59774	0.0032817	0.0745206	RALGAPA2	17	28408099	28679231	-	8886	protein_coding	- && sp|Q2PPJ7|RGPA2_HUMAN Ral GTPase-activating protein subunit alpha-2 OS=Homo sapiens OX=9606 GN=RALGAPA2 PE=1 SV=2 && PF02145:Rap/ran-GAP	-
ENSSSCG00000011701	114.682	105.57	26.6529	37.1609	1.78934	0.00328295	0.0745206	TM4SF18	13	89527710	89549446	-	1295	protein_coding	- && sp|Q3T110|T4S18_BOVIN Transmembrane 4 L6 family member 18 OS=Bos taurus OX=9913 GN=TM4SF18 PE=2 SV=1 && PF05805:L6 membrane protein	-
ENSSSCG00000028076	38.5192	13.5594	79.9586	192.561	-2.38313	0.00329099	0.0745941	ZBTB7C	1	97610694	98015089	-	4197	protein_coding	- && sp|A1YPR0|ZBT7C_HUMAN Zinc finger and BTB domain-containing protein 7C OS=Homo sapiens OX=9606 GN=ZBTB7C PE=2 SV=1 && PF00651:BTB/POZ domain	-
ENSSSCG00000013337	60.4051	22.2762	135.314	213.956	-2.0753	0.00330047	0.0746827	BBOX1	2	33227974	33296559	-	2583	protein_coding	- && sp|Q924Y0|BODG_MOUSE Gamma-butyrobetaine dioxygenase OS=Mus musculus OX=10090 GN=Bbox1 PE=1 SV=1 && PF06155:Gamma-butyrobetaine hydroxylase-like, N-terminal|PF02668:Taurine catabolism dioxygenase TauD, TfdA family	-
ENSSSCG00000021536	47.2735	21.3076	4.10044	2.25217	3.42568	0.0033045	0.0746827	CLDN9	3	39172853	39174354	-	1502	protein_coding	- && sp|O95484|CLD9_HUMAN Claudin-9 OS=Homo sapiens OX=9606 GN=CLDN9 PE=1 SV=1 && PF00822:PMP-22/EMP/MP20/Claudin family	-
ENSSSCG00000000050	5250.86	2163.69	7916.92	20848.4	-1.95585	0.00333532	0.0752699	NAGA	5	6571020	6588055	+	3903	protein_coding	- && sp|Q58DH9|NAGAB_BOVIN Alpha-N-acetylgalactosaminidase OS=Bos taurus OX=9913 GN=NAGA PE=2 SV=1 && PF17450:Alpha galactosidase A C-terminal beta sandwich domain|PF16499:Alpha galactosidase A	-
ENSSSCG00000008603	420.209	314.772	89.1846	5.63043	2.95185	0.00334343	0.0753434	MATN3	3	118185975	118205558	+	1464	protein_coding	- && sp|O15232|MATN3_HUMAN Matrilin-3 OS=Homo sapiens OX=9606 GN=MATN3 PE=1 SV=2 && PF00092:von Willebrand factor type A domain|PF10393:Trimeric coiled-coil oligomerisation domain of matrilin|PF14670:Coagulation Factor Xa inhibitory site	-
ENSSSCG00000009778	388.693	434.869	184.52	148.643	1.30507	0.00335388	0.0754696	RILPL2	14	29477281	29523166	+	3294	protein_coding	- && sp|Q969X0|RIPL2_HUMAN RILP-like protein 2 OS=Homo sapiens OX=9606 GN=RILPL2 PE=1 SV=1 && PF11461:Rab interacting lysosomal protein	-
ENSSSCG00000022741	8884.8	7904.16	4224.48	3377.13	1.14311	0.00336885	0.0756195	PDGFRB	2	151155756	151192647	-	6260	protein_coding	- && sp|Q6QNF3|PGFRB_CANLF Platelet-derived growth factor receptor beta OS=Canis lupus familiaris OX=9615 GN=PDGFRB PE=2 SV=1 && PF00047:Immunoglobulin domain|PF07714:Protein tyrosine and serine/threonine kinase|PF13927:Immunoglobulin domain	-
ENSSSCG00000000699	10.5052	6.7797	7.17577	239.856	-3.83447	0.00337027	0.0756195	LPAR5	5	64058501	64059604	+	1104	protein_coding	- && sp|Q3ZC80|LPAR5_BOVIN Lysophosphatidic acid receptor 5 OS=Bos taurus OX=9913 GN=LPAR5 PE=2 SV=1 && PF00001:7 transmembrane receptor (rhodopsin family)	-
ENSSSCG00000037541	42.8964	67.797	12.3013	6.75652	2.5318	0.00340324	0.0761395	-	12	6501200	6521519	+	5982	protein_coding	- && sp|Q8TDQ1|CLM1_HUMAN CMRF35-like molecule 1 OS=Homo sapiens OX=9606 GN=CD300LF PE=1 SV=3 && PF07686:Immunoglobulin V-set domain|PF15330:SHP2-interacting transmembrane adaptor protein, SIT	-
ENSSSCG00000012960	6195.46	10425.2	18781	23716.5	-1.35442	0.00344119	0.076878	CST6	2	6323740	6325415	-	612	protein_coding	- && sp|Q15828|CYTM_HUMAN Cystatin-M OS=Homo sapiens OX=9606 GN=CST6 PE=1 SV=1 && PF00031:Cystatin domain	-
ENSSSCG00000002298	1005	1065.38	1975.39	3035.93	-1.27525	0.0034541	0.0770556	ZFYVE26	7	91518452	91590449	-	8793	protein_coding	- && sp|D2H5P6|ZFY26_AILME Zinc finger FYVE domain-containing protein 26 OS=Ailuropoda melanoleuca OX=9646 GN=ZFYVE26 PE=3 SV=1 && PF01363:FYVE zinc finger	-
ENSSSCG00000052986	1342.04	1185.48	415.169	58.5565	2.4149	0.00347821	0.0774825	CLEC1A	5	61849253	61868049	+	680	protein_coding	- && sp|Q0VCS6|CLC1A_BOVIN C-type lectin domain family 1 member A OS=Bos taurus OX=9913 GN=CLEC1A PE=2 SV=1 && PF00059:Lectin C-type domain	-
ENSSSCG00000015955	6849.41	6898.83	10109.6	50555.7	-2.14162	0.00351353	0.0781572	ITGA6	15	78504078	78591777	+	5846	protein_coding	- && sp|P23229|ITA6_HUMAN Integrin alpha-6 OS=Homo sapiens OX=9606 GN=ITGA6 PE=1 SV=5 && PF08441:Integrin alpha|PF13517:Repeat domain in Vibrio, Colwellia, Bradyrhizobium and Shewanella	-
ENSSSCG00000017471	54.277	35.8356	70.7326	483.091	-2.61834	0.00352522	0.0783053	CDC6	12	22101282	22118593	-	5345	protein_coding	- && sp|Q99741|CDC6_HUMAN Cell division control protein 6 homolog OS=Homo sapiens OX=9606 GN=CDC6 PE=1 SV=1 && PF17872:AAA lid domain|PF09079:CDC6, C terminal winged helix domain|PF13401:AAA domain	-
ENSSSCG00000006321	133.942	126.877	45.1048	39.413	1.62509	0.00353567	0.0783666	FAM78B	4	84597727	84689698	+	1397	protein_coding	- && sp|Q5VT40|FA78B_HUMAN Protein FAM78B OS=Homo sapiens OX=9606 GN=FAM78B PE=2 SV=1 && -	-
ENSSSCG00000023273	660.954	675.065	1167.6	3307.32	-1.74384	0.00353806	0.0783666	SH3YL1	3	132684960	132730998	+	2301	protein_coding	- && sp|Q96HL8|SH3Y1_HUMAN SH3 domain-containing YSC84-like protein 1 OS=Homo sapiens OX=9606 GN=SH3YL1 PE=1 SV=1 && PF04366:Las17-binding protein actin regulator|PF00018:SH3 domain	-
ENSSSCG00000015271	144.447	148.185	44.0797	7.88261	2.48825	0.0035815	0.0792159	PRELP	9	64190982	64207001	+	3750	protein_coding	- && sp|Q9GKN8|PRELP_BOVIN Prolargin OS=Bos taurus OX=9913 GN=PRELP PE=2 SV=1 && PF01462:Leucine rich repeat N-terminal domain|PF13855:Leucine rich repeat	-
ENSSSCG00000009023	688.968	607.268	276.78	290.53	1.19228	0.0035869	0.0792227	DCLK2	8	78681415	78854848	-	5114	protein_coding	- && sp|D2I3C6|DCLK2_AILME Serine/threonine-protein kinase DCLK2 OS=Ailuropoda melanoleuca OX=9646 GN=DCLK2 PE=3 SV=1 && PF00069:Protein kinase domain|PF03607:Doublecortin	-
ENSSSCG00000007366	200.475	189.832	296.257	1533.73	-2.22893	0.00360735	0.0794486	MYBL2	17	46256257	46287927	+	2615	protein_coding	- && sp|P10244|MYBB_HUMAN Myb-related protein B OS=Homo sapiens OX=9606 GN=MYBL2 PE=1 SV=1 && PF13921:Myb-like DNA-binding domain|PF09316:C-myb, C-terminal|PF00249:Myb-like DNA-binding domain	-
ENSSSCG00000037096	1762.25	1560.3	638.643	141.887	2.08929	0.0036266	0.079647	TMEM88	12	53109621	53110644	+	912	protein_coding	- && sp|Q6PEY1|TMM88_HUMAN Transmembrane protein 88 OS=Homo sapiens OX=9606 GN=TMEM88 PE=1 SV=1 && -	-
ENSSSCG00000037900	722.235	855.211	1112.24	6408.56	-2.25328	0.00364818	0.0800079	CCND1	2	3621246	3633296	-	4194	protein_coding	- && sp|Q2KI22|CCND1_BOVIN G1/S-specific cyclin-D1 OS=Bos taurus OX=9913 GN=CCND1 PE=2 SV=1 && PF02984:Cyclin, C-terminal domain|PF00134:Cyclin, N-terminal domain	-
ENSSSCG00000030552	0.875436	0	20.5022	21.3956	-5.51668	0.00367521	0.0803549	DMRTA2	6	161616646	161621904	+	2438	protein_coding	- && sp|A6QQ94|DMTA2_BOVIN Doublesex- and mab-3-related transcription factor A2 OS=Bos taurus OX=9913 GN=DMRTA2 PE=2 SV=1 && PF00751:DM DNA binding domain|PF03474:DMRTA motif	-
ENSSSCG00000007052	255.627	193.706	385.441	1406.48	-1.99527	0.00367834	0.0803549	FERMT1	17	15080587	15137753	-	3339	protein_coding	- && sp|Q9BQL6|FERM1_HUMAN Fermitin family homolog 1 OS=Homo sapiens OX=9606 GN=FERMT1 PE=1 SV=1 && PF00169:PH domain|PF18124:Kindlin-2 N-terminal domain|PF00373:FERM central domain	-
ENSSSCG00000040524	6714.59	4599.54	2133.25	457.191	2.12672	0.00367951	0.0803549	ISYNA1	2	59363716	59367002	+	1891	protein_coding	- && sp|Q2NL29|INO1_BOVIN Inositol-3-phosphate synthase 1 OS=Bos taurus OX=9913 GN=ISYNA1 PE=2 SV=1 && PF01658:Myo-inositol-1-phosphate synthase|PF07994:Myo-inositol-1-phosphate synthase	-
ENSSSCG00000038366	266.132	245.038	432.596	1529.23	-1.94008	0.00373231	0.081166	RAP2B	13	93308112	93308663	+	552	protein_coding	- && sp|Q06AU2|RAP2A_PIG Ras-related protein Rap-2a OS=Sus scrofa OX=9823 GN=RAP2A PE=2 SV=1 && PF00071:Ras family	-
ENSSSCG00000036669	513.005	509.446	892.871	2514.55	-1.73653	0.00375798	0.0816101	-	2	9195765	9288144	+	1893	protein_coding	- && sp|Q09666|AHNK_HUMAN Neuroblast differentiation-associated protein AHNAK OS=Homo sapiens OX=9606 GN=AHNAK PE=1 SV=2 && PF00595:PDZ domain	-
ENSSSCG00000030228	14.007	0	55.3559	129.5	-3.71057	0.00376686	0.0816316	PIWIL2	14	6560565	6632523	+	5477	protein_coding	- && sp|Q8TC59|PIWL2_HUMAN Piwi-like protein 2 OS=Homo sapiens OX=9606 GN=PIWIL2 PE=1 SV=1 && PF02170:PAZ domain|PF08699:Argonaute linker 1 domain|PF02171:Piwi domain	-
ENSSSCG00000023956	671.459	516.226	899.021	4342.19	-2.14162	0.00377242	0.0816316	NEDD9	7	7807044	7914061	-	5523	protein_coding	- && sp|Q14511|CASL_HUMAN Enhancer of filamentation 1 OS=Homo sapiens OX=9606 GN=NEDD9 PE=1 SV=1 && PF14604:Variant SH3 domain|PF12026:Crk-Associated Substrate C-terminal domain|PF08824:Serine rich protein interaction domain	-
ENSSSCG00000011455	524.386	409.688	189.645	61.9348	1.89119	0.00377472	0.0816316	CACNA1D	13	35436519	35909662	+	9880	protein_coding	- && sp|Q99246|CAC1D_MOUSE Voltage-dependent L-type calcium channel subunit alpha-1D OS=Mus musculus OX=10090 GN=Cacna1d PE=1 SV=3 && PF16885:Voltage-gated calcium channel subunit alpha, C-term|PF16905:Voltage-dependent L-type calcium channel, IQ-associated|PF08763:Voltage gated calcium channel IQ domain|PF00520:Ion transport protein	-
ENSSSCG00000000994	458.728	439.712	712.451	2921.07	-2.01576	0.00379031	0.0818549	GMDS	7	752592	1285550	-	2560	protein_coding	- && sp|O60547|GMDS_HUMAN GDP-mannose 4,6 dehydratase OS=Homo sapiens OX=9606 GN=GMDS PE=1 SV=1 && PF16363:GDP-mannose 4,6 dehydratase	-
ENSSSCG00000029709	0	0.968529	21.5273	20.2696	-5.49359	0.00382571	0.0825049	SPATA22	12	49576835	49608237	-	2335	protein_coding	- && sp|Q2TA20|SPT22_BOVIN Spermatogenesis-associated protein 22 OS=Bos taurus OX=9913 GN=SPATA22 PE=2 SV=1 && -	-
ENSSSCG00000008292	1244.87	859.085	1983.59	4328.68	-1.58491	0.00385185	0.0829536	TET3	3	68918933	69020986	-	12085	protein_coding	- && sp|O43151|TET3_HUMAN Methylcytosine dioxygenase TET3 OS=Homo sapiens OX=9606 GN=TET3 PE=1 SV=4 && PF02008:CXXC zinc finger domain|PF12851:Oxygenase domain of the 2OGFeDO superfamily	-
ENSSSCG00000024750	1162.58	1015.02	526.906	297.287	1.40129	0.00386254	0.0830686	GFOD2	6	28293967	28348161	-	2154	protein_coding	- && sp|Q3B7J2|GFOD2_HUMAN Glucose-fructose oxidoreductase domain-containing protein 2 OS=Homo sapiens OX=9606 GN=GFOD2 PE=2 SV=1 && PF01408:Oxidoreductase family, NAD-binding Rossmann fold|PF02894:Oxidoreductase family, C-terminal alpha/beta domain	-
ENSSSCG00000023460	10.5052	3.87412	19.4771	118.239	-3.25183	0.00388754	0.0834222	HPCAL4	6	95502684	95515871	-	3875	protein_coding	- && sp|P29104|HPCL4_BOVIN Hippocalcin-like protein 4 OS=Bos taurus OX=9913 GN=HPCAL4 PE=1 SV=3 && PF13499:EF-hand domain pair|PF00036:EF hand	-
ENSSSCG00000021386	365.932	348.67	589.438	2135.06	-1.93062	0.00388971	0.0834222	PTGR1	1	252373282	252395948	-	1994	protein_coding	- && sp|Q29073|PTGR1_PIG Prostaglandin reductase 1 OS=Sus scrofa OX=9823 GN=PTGR1 PE=1 SV=1 && PF16884:N-terminal domain of oxidoreductase|PF00107:Zinc-binding dehydrogenase	-
ENSSSCG00000057251	217.984	208.234	70.7326	87.8348	1.42737	0.00389859	0.0834407	TMEM150B	6	59498753	59505910	-	1326	protein_coding	- && sp|A7MBB3|T150B_BOVIN Modulator of macroautophagy TMEM150B OS=Bos taurus OX=9913 GN=TMEM150B PE=2 SV=1 && PF10277:Frag1/DRAM/Sfk1 family	-
ENSSSCG00000000779	13.1315	8.71676	28.7031	122.743	-2.78921	0.00390131	0.0834407	KIF21A	5	70889000	71029809	-	7157	protein_coding	- && sp|Q7Z4S6|KI21A_HUMAN Kinesin-like protein KIF21A OS=Homo sapiens OX=9606 GN=KIF21A PE=1 SV=2 && PF00225:Kinesin motor domain	-
ENSSSCG00000005379	41.1455	54.2376	96.3603	319.809	-2.12534	0.00391711	0.0835996	GALNT12	1	240595394	240640563	+	3076	protein_coding	- && sp|Q8BGT9|GLT12_MOUSE Polypeptide N-acetylgalactosaminyltransferase 12 OS=Mus musculus OX=10090 GN=Galnt12 PE=2 SV=1 && PF00535:Glycosyl transferase family 2|PF00652:Ricin-type beta-trefoil lectin domain	-
ENSSSCG00000009053	82.291	121.066	32.8035	16.8913	2.0286	0.00391949	0.0835996	RNF150	8	86088668	86332913	+	6438	protein_coding	- && sp|Q9ULK6|RN150_HUMAN RING finger protein 150 OS=Homo sapiens OX=9606 GN=RNF150 PE=1 SV=2 && PF02225:PA domain|PF13639:Ring finger domain	-
ENSSSCG00000011496	1988.99	1607.76	794.46	837.809	1.1399	0.00392688	0.0836426	ADAMTS9	13	46034833	46207006	-	6583	protein_coding	- && sp|Q9P2N4|ATS9_HUMAN A disintegrin and metalloproteinase with thrombospondin motifs 9 OS=Homo sapiens OX=9606 GN=ADAMTS9 PE=1 SV=4 && PF00090:Thrombospondin type 1 domain|PF05986:ADAM-TS Spacer 1|PF01421:Reprolysin (M12B) family zinc metalloprotease|PF01562:Reprolysin family propeptide|PF19030:Thrombospondin type 1 domain|PF17771:ADAM cysteine-rich domain|PF08685:GON domain	-
ENSSSCG00000004081	151.45	97.8214	42.0295	18.0174	2.0503	0.00394327	0.0837066	-	1	13715174	13932123	+	11265	protein_coding	- && sp|Q8NF91|SYNE1_HUMAN Nesprin-1 OS=Homo sapiens OX=9606 GN=SYNE1 PE=1 SV=4 && PF00307:Calponin homology (CH) domain	-
ENSSSCG00000017894	2665.7	2066.84	1055.86	388.5	1.71193	0.00394458	0.0837066	WSCD1	12	51154478	51196933	-	6858	protein_coding	- && sp|Q658N2|WSCD1_HUMAN WSC domain-containing protein 1 OS=Homo sapiens OX=9606 GN=WSCD1 PE=2 SV=1 && PF00685:Sulfotransferase domain|PF01822:WSC domain	-
ENSSSCG00000023992	287.143	292.496	126.089	63.0609	1.61396	0.00394823	0.0837066	CEP112	12	12392875	12815800	-	11675	protein_coding	- && sp|Q8N8E3|CE112_HUMAN Centrosomal protein of 112 kDa OS=Homo sapiens OX=9606 GN=CEP112 PE=1 SV=2 && PF14846:Domain of unknown function (DUF4485)	-
ENSSSCG00000039244	1252.75	1370.47	2413.11	4412.01	-1.37948	0.00395639	0.0837066	PHYH	10	48404293	48423973	+	1447	protein_coding	- && sp|O18778|PAHX_BOVIN Phytanoyl-CoA dioxygenase, peroxisomal OS=Bos taurus OX=9913 GN=PHYH PE=2 SV=2 && PF05721:Phytanoyl-CoA dioxygenase (PhyH)	-
ENSSSCG00000038902	149.7	139.468	271.654	697.048	-1.74368	0.00399274	0.084352	KCNK6	6	47238685	47249136	+	4753	protein_coding	- && sp|Q9Y257|KCNK6_HUMAN Potassium channel subfamily K member 6 OS=Homo sapiens OX=9606 GN=KCNK6 PE=1 SV=1 && PF07885:Ion channel	-
ENSSSCG00000010381	172.461	126.877	302.407	620.474	-1.62357	0.00399881	0.0843657	ARHGAP22	14	89113768	89331274	-	3424	protein_coding	- && sp|Q7Z5H3|RHG22_HUMAN Rho GTPase-activating protein 22 OS=Homo sapiens OX=9606 GN=ARHGAP22 PE=1 SV=1 && PF00169:PH domain|PF00620:RhoGAP domain	-
ENSSSCG00000014891	1475.98	1402.43	2511.52	6307.21	-1.61524	0.00400541	0.0843903	GAB2	9	12663657	12851342	-	5893	protein_coding	- && sp|Q9UQC2|GAB2_HUMAN GRB2-associated-binding protein 2 OS=Homo sapiens OX=9606 GN=GAB2 PE=1 SV=1 && PF00169:PH domain	-
ENSSSCG00000029061	233.741	92.0102	29.7282	48.4217	2.06195	0.00401593	0.0844976	BMP3	8	136880456	136904739	-	2040	protein_coding	- && sp|P22444|BMP3_BOVIN Bone morphogenetic protein 3 OS=Bos taurus OX=9913 GN=BMP3 PE=1 SV=2 && PF00019:Transforming growth factor beta like domain	-
ENSSSCG00000028530	21.8859	36.8041	63.5568	237.604	-2.36019	0.0040216	0.0845025	TMEM52	6	63969440	63974286	-	3988	protein_coding	- && sp|Q8NDY8|TMM52_HUMAN Transmembrane protein 52 OS=Homo sapiens OX=9606 GN=TMEM52 PE=2 SV=1 && PF14979:Transmembrane 52	-
ENSSSCG00000023715	19687.7	25376.4	41181.7	83034.3	-1.4628	0.00404071	0.0847894	GNS	5	29128760	29190230	-	4557	protein_coding	- && sp|P15586|GNS_HUMAN N-acetylglucosamine-6-sulfatase OS=Homo sapiens OX=9606 GN=GNS PE=1 SV=3 && PF00884:Sulfatase	-
ENSSSCG00000004680	0	0	5.12555	27.0261	-6.56649	0.00405082	1	TERB2	1	126738663	126768126	-	1808	protein_coding	- && sp|Q8NHR7|TERB2_HUMAN Telomere repeats-binding bouquet formation protein 2 OS=Homo sapiens OX=9606 GN=TERB2 PE=1 SV=1 && PF15101:Telomere-associated protein TERB2	-
ENSSSCG00000033010	5221.1	5419.89	8611.95	29318.8	-1.83373	0.00405335	0.0848446	-	2	9199074	9205939	+	6866	protein_coding	- && sp|Q09666|AHNK_HUMAN Neuroblast differentiation-associated protein AHNAK OS=Homo sapiens OX=9606 GN=AHNAK PE=1 SV=2 && -	-
ENSSSCG00000016459	431.59	404.845	796.51	1336.66	-1.35047	0.00405425	0.0848446	EPHA1	18	6843299	6860989	+	3545	protein_coding	- && sp|P21709|EPHA1_HUMAN Ephrin type-A receptor 1 OS=Homo sapiens OX=9606 GN=EPHA1 PE=1 SV=4 && PF14575:Ephrin type-A receptor 2 transmembrane domain|PF07714:Protein tyrosine and serine/threonine kinase|PF07699:Putative ephrin-receptor like|PF01404:Ephrin receptor ligand binding domain|PF00041:Fibronectin type III domain|PF00536:SAM domain (Sterile alpha motif)	-
ENSSSCG00000010065	0	0	1.02511	43.9174	-7.05007	0.00407381	0.0851393	GSTT4	14	49812019	49819248	-	1059	protein_coding	- && sp|Q9D4P7|GSTT4_MOUSE Glutathione S-transferase theta-4 OS=Mus musculus OX=10090 GN=Gstt4 PE=2 SV=1 && PF13417:Glutathione S-transferase, N-terminal domain	-
ENSSSCG00000016792	854.425	1031.48	1500.76	5754.3	-1.94371	0.00408896	0.0853413	RETREG1	16	5726494	5879714	-	3998	protein_coding	- && sp|Q9H6L5|RETR1_HUMAN Reticulophagy regulator 1 OS=Homo sapiens OX=9606 GN=RETREG1 PE=1 SV=1 && -	-
ENSSSCG00000022029	32.3911	15.4965	39.9793	302.917	-2.8373	0.00409813	0.0854181	RAP1GAP	6	79664485	79735361	-	4770	protein_coding	- && sp|A2ALS5|RPGP1_MOUSE Rap1 GTPase-activating protein 1 OS=Mus musculus OX=10090 GN=Rap1gap PE=1 SV=2 && PF02145:Rap/ran-GAP|PF02188:GoLoco motif	-
ENSSSCG00000020657	5509.12	4463.95	2471.54	2057.36	1.13886	0.00412639	0.0858919	BCAM	6	51298806	51310528	+	2935	protein_coding	- && sp|Q9MZ08|BCAM_BOVIN Basal cell adhesion molecule OS=Bos taurus OX=9913 GN=BCAM PE=2 SV=2 && PF08205:CD80-like C2-set immunoglobulin domain|PF13927:Immunoglobulin domain	-
ENSSSCG00000053385	0	0	3.07533	32.6565	-6.71879	0.00414395	1	-	14	96209006	96389798	+	4008	protein_coding	- && sp|Q96QU1|PCD15_HUMAN Protocadherin-15 OS=Homo sapiens OX=9606 GN=PCDH15 PE=1 SV=2 && PF00028:Cadherin domain	-
ENSSSCG00000028805	3935.96	3689.13	1963.09	1458.28	1.15611	0.00415607	0.086394	PTPRM	6	99350303	100092883	-	5434	protein_coding	- && sp|P28827|PTPRM_HUMAN Receptor-type tyrosine-protein phosphatase mu OS=Homo sapiens OX=9606 GN=PTPRM PE=1 SV=2 && PF00047:Immunoglobulin domain|PF18861:Transmembrane domain of protein tyrosine phosphatase, receptor type J|PF00629:MAM domain, meprin/A5/mu|PF00041:Fibronectin type III domain|PF00102:Protein-tyrosine phosphatase	-
ENSSSCG00000032433	0	0	7.17577	22.5217	-6.45223	0.00417324	1	PTCHD1	X	19507739	19561828	+	5065	protein_coding	- && sp|Q96NR3|PTHD1_HUMAN Patched domain-containing protein 1 OS=Homo sapiens OX=9606 GN=PTCHD1 PE=2 SV=2 && PF02460:Patched family	-
ENSSSCG00000040636	22.7613	41.6467	37.9291	471.83	-2.98517	0.00417591	0.0866905	KRT80	5	17482460	17508513	-	4153	protein_coding	- && sp|A0JND2|K2C80_BOVIN Keratin, type II cytoskeletal 80 OS=Bos taurus OX=9913 GN=KRT80 PE=2 SV=1 && PF00038:Intermediate filament protein|PF16208:Keratin type II head	-
ENSSSCG00000013586	217.108	188.863	395.692	743.217	-1.48772	0.00418352	0.0867327	LRRC8E	2	71309402	71314701	-	4499	protein_coding	- && sp|Q66JT1|LRC8E_MOUSE Volume-regulated anion channel subunit LRRC8E OS=Mus musculus OX=10090 GN=Lrrc8e PE=1 SV=2 && PF13855:Leucine rich repeat|PF12534:Pannexin-like TM region of LRRC8	-
ENSSSCG00000025838	1052.27	1184.51	1994.86	4448.04	-1.52625	0.00418975	0.0867347	AP1M2	2	69341283	69354013	-	1968	protein_coding	- && sp|Q3SYW1|AP1M2_BOVIN AP-1 complex subunit mu-2 OS=Bos taurus OX=9913 GN=AP1M2 PE=1 SV=3 && PF01217:Clathrin adaptor complex small chain|PF00928:Adaptor complexes medium subunit family	-
ENSSSCG00000007927	541.895	390.317	510.505	5086.53	-2.58582	0.00419477	0.0867347	PPL	3	37460303	37511875	+	6774	protein_coding	- && sp|O60437|PEPL_HUMAN Periplakin OS=Homo sapiens OX=9606 GN=PPL PE=1 SV=4 && PF17902:SH3 domain	-
ENSSSCG00000011090	1238.74	1443.11	2464.36	4535.88	-1.38416	0.00420887	0.0867643	NEBL	10	53602936	53958047	+	9709	protein_coding	- && sp|O76041|NEBL_HUMAN Nebulette OS=Homo sapiens OX=9606 GN=NEBL PE=1 SV=1 && PF14604:Variant SH3 domain|PF00880:Nebulin repeat	-
ENSSSCG00000003601	15.7578	7.74823	101.486	38.2869	-2.56867	0.00421205	0.0867643	HCRTR1	6	88139498	88154848	+	1984	protein_coding	- && sp|O97661|OX1R_PIG Orexin receptor type 1 OS=Sus scrofa OX=9823 GN=HCRTR1 PE=2 SV=2 && PF00001:7 transmembrane receptor (rhodopsin family)	-
ENSSSCG00000036709	235.492	209.202	93.285	72.0695	1.42649	0.00421294	0.0867643	OSCP1	6	92501132	92537508	-	2920	protein_coding	- && sp|Q8WVF1|OSCP1_HUMAN Protein OSCP1 OS=Homo sapiens OX=9606 GN=OSCP1 PE=1 SV=4 && PF10188:Organic solute transport protein 1	-
ENSSSCG00000026333	105.052	216.95	386.466	639.617	-1.67266	0.00423791	0.0871631	GTSF1	5	19645135	19661599	-	723	protein_coding	- && sp|Q3SZU0|GTSF1_BOVIN Gametocyte-specific factor 1 OS=Bos taurus OX=9913 GN=GTSF1 PE=2 SV=1 && PF05253:U11-48K-like CHHC zinc finger	-
ENSSSCG00000012027	203.101	297.338	605.84	615.969	-1.28826	0.00425222	0.0872267	ADAMTS5	13	190361744	190413110	-	6166	protein_coding	- && sp|Q9UNA0|ATS5_HUMAN A disintegrin and metalloproteinase with thrombospondin motifs 5 OS=Homo sapiens OX=9606 GN=ADAMTS5 PE=1 SV=2 && PF01562:Reprolysin family propeptide|PF17771:ADAM cysteine-rich domain|PF19030:Thrombospondin type 1 domain|PF05986:ADAM-TS Spacer 1|PF00090:Thrombospondin type 1 domain|PF01421:Reprolysin (M12B) family zinc metalloprotease	-
ENSSSCG00000012759	1778.89	2301.22	3374.66	11058.2	-1.82267	0.0042609	0.0872895	ZNF185	X	123944210	123987962	+	4732	protein_coding	- && sp|O15231|ZN185_HUMAN Zinc finger protein 185 OS=Homo sapiens OX=9606 GN=ZNF185 PE=1 SV=3 && -	-
ENSSSCG00000008649	64.7822	13.5594	4.10044	2.25217	3.61903	0.00427513	0.0873509	SOX11	3	129798854	129800197	-	1344	protein_coding	- && sp|P35716|SOX11_HUMAN Transcription factor SOX-11 OS=Homo sapiens OX=9606 GN=SOX11 PE=1 SV=2 && PF00505:HMG (high mobility group) box	-
ENSSSCG00000015612	1525.88	2060.06	3275.23	7057.19	-1.52676	0.00430064	0.0877567	IRF6	9	133164440	133185628	+	4508	protein_coding	- && sp|O14896|IRF6_HUMAN Interferon regulatory factor 6 OS=Homo sapiens OX=9606 GN=IRF6 PE=1 SV=1 && PF00605:Interferon regulatory factor transcription factor|PF10401:Interferon-regulatory factor 3	-
ENSSSCG00000029239	17.5087	13.5594	31.7784	173.417	-2.72111	0.00432857	0.088106	MZB1	2	141277544	141279641	-	831	protein_coding	- && sp|Q8WU39|MZB1_HUMAN Marginal zone B- and B1-cell-specific protein OS=Homo sapiens OX=9606 GN=MZB1 PE=1 SV=1 && PF11938:TLR4 regulator and MIR-interacting MSAP	-
ENSSSCG00000016780	49.8998	6.7797	1.02511	0	5.73263	0.00433411	0.088106	CTNND2	16	508637	1521749	-	5597	protein_coding	- && sp|Q9UQB3|CTND2_HUMAN Catenin delta-2 OS=Homo sapiens OX=9606 GN=CTNND2 PE=1 SV=3 && PF00514:Armadillo/beta-catenin-like repeat	-
ENSSSCG00000035212	4161.82	4860.08	8446.91	12530	-1.2173	0.00433475	0.088106	KLF6	10	66488391	66497844	+	4052	protein_coding	- && sp|Q99612|KLF6_HUMAN Krueppel-like factor 6 OS=Homo sapiens OX=9606 GN=KLF6 PE=1 SV=3 && -	-
ENSSSCG00000027857	2562.4	2046.5	3903.62	11296.9	-1.72158	0.00434339	0.0881662	DMXL1	2	123003086	123141060	+	11776	protein_coding	- && sp|Q9Y485|DMXL1_HUMAN DmX-like protein 1 OS=Homo sapiens OX=9606 GN=DMXL1 PE=1 SV=3 && PF12234:RAVE protein 1 C terminal	-
ENSSSCG00000029484	29.7648	31.9615	37.9291	411.022	-2.86218	0.00436532	0.0884226	EMB	16	30120493	30287793	-	8247	protein_coding	- && sp|Q6PCB8|EMB_HUMAN Embigin OS=Homo sapiens OX=9606 GN=EMB PE=1 SV=1 && PF07679:Immunoglobulin I-set domain	-
ENSSSCG00000015281	339.669	415.499	709.376	1387.34	-1.47322	0.00437779	0.0884226	PLEKHA6	9	64874046	65003248	-	3693	protein_coding	- && sp|Q7TQG1|PKHA6_MOUSE Pleckstrin homology domain-containing family A member 6 OS=Mus musculus OX=10090 GN=Plekha6 PE=1 SV=1 && PF00169:PH domain	-
ENSSSCG00000011793	358.929	378.695	620.191	1961.64	-1.80731	0.00437894	0.0884226	LIPH	13	123371860	123419434	-	3143	protein_coding	- && sp|Q9BDJ4|LIPH_RABIT Lipase member H OS=Oryctolagus cuniculus OX=9986 GN=LIPH PE=2 SV=1 && PF00151:Lipase	-
ENSSSCG00000004485	645.196	584.023	852.891	4738.57	-2.1854	0.0043792	0.0884226	CD109	1	92054821	92286730	-	9616	protein_coding	- && sp|Q6YHK3|CD109_HUMAN CD109 antigen OS=Homo sapiens OX=9606 GN=CD109 PE=1 SV=2 && PF01835:MG2 domain|PF07678:A-macroglobulin TED domain|PF00207:Alpha-2-macroglobulin family|PF07703:Alpha-2-macroglobulin bait region domain|PF17791:Macroglobulin domain MG3|PF07677:A-macroglobulin receptor binding domain	-
ENSSSCG00000049797	267.883	173.367	86.1092	38.2869	1.82479	0.00438655	0.0884226	INKA1	13	32327809	32332319	+	4452	protein_coding	- && sp|Q96EL1|INKA1_HUMAN PAK4-inhibitor INKA1 OS=Homo sapiens OX=9606 GN=INKA1 PE=1 SV=2 && PF15342:FAM212 family	-
ENSSSCG00000016625	611.054	512.352	205.022	39.413	2.199	0.00439387	0.0884226	CTTNBP2	18	28415067	28573159	+	5921	protein_coding	- && sp|Q2QLA2|CTTB2_HORSE Cortactin-binding protein 2 OS=Equus caballus OX=9796 GN=CTTNBP2 PE=3 SV=1 && PF12796:Ankyrin repeats (3 copies)|PF09727:Cortactin-binding protein-2	-
ENSSSCG00000010691	33.2666	23.2447	3.07533	0	4.16653	0.00439582	0.0884226	PLPP4	14	130276639	130424627	+	1462	protein_coding	- && sp|Q5VZY2|PLPP4_HUMAN Phospholipid phosphatase 4 OS=Homo sapiens OX=9606 GN=PLPP4 PE=1 SV=2 && PF01569:PAP2 superfamily	-
ENSSSCG00000033526	55.1525	15.4965	74.833	378.365	-2.67844	0.00441054	0.0884261	BAG2	7	28659753	28680491	-	8434	protein_coding	- && sp|Q3ZBG5|BAG2_BOVIN BAG family molecular chaperone regulator 2 OS=Bos taurus OX=9913 PE=2 SV=1 && -	-
ENSSSCG00000028913	24.5122	9.68529	37.9291	197.065	-2.77615	0.00441145	0.0884261	-	X	83338633	83350558	-	2173	protein_coding	- && sp|Q9GZY0|NXF2_HUMAN Nuclear RNA export factor 2 OS=Homo sapiens OX=9606 GN=NXF2 PE=1 SV=1 && PF03943:TAP C-terminal domain|PF09162:Tap, RNA-binding|PF02136:Nuclear transport factor 2 (NTF2) domain	-
ENSSSCG00000023322	187.343	75.5453	36.904	25.9	2.06491	0.00442309	0.088513	-	6	96065282	96081045	-	3005	protein_coding	- && sp|Q14055|CO9A2_HUMAN Collagen alpha-2(IX) chain OS=Homo sapiens OX=9606 GN=COL9A2 PE=1 SV=2 && PF01391:Collagen triple helix repeat (20 copies)	-
ENSSSCG00000005625	15237.8	16169.6	7349.01	2733.01	1.63928	0.00442962	0.0885297	ENG	1	268309400	268343783	-	3394	protein_coding	- && sp|P37176|EGLN_PIG Endoglin OS=Sus scrofa OX=9823 GN=ENG PE=1 SV=1 && PF00100:Zona pellucida-like domain	-
ENSSSCG00000010146	907.827	738.019	1604.3	2217.26	-1.21517	0.00444913	0.088706	LGALS8	14	54867021	54892049	-	8019	protein_coding	- && sp|O00214|LEG8_HUMAN Galectin-8 OS=Homo sapiens OX=9606 GN=LGALS8 PE=1 SV=4 && PF00337:Galactoside-binding lectin	-
ENSSSCG00000040110	41.1455	61.9858	11.2762	7.88261	2.42414	0.00444985	0.088706	-	12	25336326	25341331	+	1613	protein_coding	- && sp|P50154|GBGT2_BOVIN Guanine nucleotide-binding protein G(I)/G(S)/G(O) subunit gamma-T2 OS=Bos taurus OX=9913 GN=GNGT2 PE=3 SV=1 && -	-
ENSSSCG00000024765	92.7962	59.0803	20.5022	15.7652	2.06511	0.004473	0.0890534	-	11	16748214	16811779	+	2924	protein_coding	- && sp|P22717|GCYB2_RAT Guanylate cyclase soluble subunit beta-2 OS=Rattus norvegicus OX=10116 GN=Gucy1b2 PE=2 SV=1 && PF07700:Haem-NO-binding|PF07701:Heme NO binding associated|PF00211:Adenylate and Guanylate cyclase catalytic domain	-
ENSSSCG00000003257	21.0105	10.6538	31.7784	191.435	-2.81366	0.00449315	0.0893401	CACNG6	6	56129834	56151133	-	1715	protein_coding	- && sp|Q9BXT2|CCG6_HUMAN Voltage-dependent calcium channel gamma-6 subunit OS=Homo sapiens OX=9606 GN=CACNG6 PE=1 SV=1 && PF13903:PMP-22/EMP/MP20/Claudin tight junction	-
ENSSSCG00000016620	6684.83	7433.46	3553.03	1867.05	1.3811	0.00451323	0.0896248	TSPAN12	18	26046703	26112918	+	2752	protein_coding	- && sp|Q29RH7|TSN12_BOVIN Tetraspanin-12 OS=Bos taurus OX=9913 GN=TSPAN12 PE=2 SV=1 && PF00335:Tetraspanin family	-
ENSSSCG00000014291	1419.08	1392.74	2589.43	4083.19	-1.24669	0.00452558	0.0897555	AFF4	2	135200076	135283675	-	5679	protein_coding	- && sp|Q9UHB7|AFF4_HUMAN AF4/FMR2 family member 4 OS=Homo sapiens OX=9606 GN=AFF4 PE=1 SV=1 && PF05110:AF-4 proto-oncoprotein N-terminal region|PF18876:AF-4 proto-oncoprotein C-terminal region|PF18875:AF4 interaction motif	-
ENSSSCG00000034502	649.573	761.264	1248.58	2918.82	-1.56255	0.0045681	0.0904833	H6PD	6	69666601	69700298	+	7351	protein_coding	- && sp|P56201|G6PE_RABIT GDH/6PGL endoplasmic bifunctional protein OS=Oryctolagus cuniculus OX=9986 GN=H6PD PE=1 SV=3 && PF02781:Glucose-6-phosphate dehydrogenase, C-terminal domain|PF01182:Glucosamine-6-phosphate isomerases/6-phosphogluconolactonase|PF00479:Glucose-6-phosphate dehydrogenase, NAD binding domain	-
ENSSSCG00000011837	13.1315	0.968529	11.2762	213.956	-3.98894	0.00460918	0.0911809	MELTF	13	133094863	133122065	+	4430	protein_coding	- && sp|P08582|TRFM_HUMAN Melanotransferrin OS=Homo sapiens OX=9606 GN=MELTF PE=1 SV=2 && PF00405:Transferrin	-
ENSSSCG00000023585	846.546	1082.82	1395.17	6818.46	-2.08989	0.00464489	0.0917705	SERINC2	6	87992827	88017130	+	2079	protein_coding	- && sp|Q58CW5|SERC2_BOVIN Serine incorporator 2 OS=Bos taurus OX=9913 GN=SERINC2 PE=2 SV=1 && PF03348:Serine incorporator (Serinc)	-
ENSSSCG00000034493	607.552	603.393	235.775	52.9261	2.06725	0.00465112	0.091777	ST3GAL6	13	160158259	160224819	-	7814	protein_coding	- && sp|Q9Y274|SIA10_HUMAN Type 2 lactosamine alpha-2,3-sialyltransferase OS=Homo sapiens OX=9606 GN=ST3GAL6 PE=1 SV=1 && PF00777:Glycosyltransferase family 29 (sialyltransferase)	-
ENSSSCG00000022525	565.532	697.341	1127.62	2592.25	-1.55852	0.00466362	0.0919071	ARHGEF5	9	113364879	113394389	-	8015	protein_coding	- && sp|Q12774|ARHG5_HUMAN Rho guanine nucleotide exchange factor 5 OS=Homo sapiens OX=9606 GN=ARHGEF5 PE=1 SV=3 && PF00621:RhoGEF domain|PF15441:RhoGEF 5/35 N-terminal disordered region|PF14604:Variant SH3 domain	-
ENSSSCG00000000991	14.007	3.87412	5.12555	279.27	-3.98661	0.00467474	0.0920096	FOXQ1	7	664373	665563	+	1191	protein_coding	- && sp|Q9C009|FOXQ1_HUMAN Forkhead box protein Q1 OS=Homo sapiens OX=9606 GN=FOXQ1 PE=2 SV=2 && PF00250:Forkhead domain	-
ENSSSCG00000015083	6227.85	6229.58	3233.2	2685.72	1.07357	0.00468904	0.0920911	-	9	45182400	45218254	-	2119	protein_coding	- && sp|Q3MHZ5|FXYD6_BOVIN FXYD domain-containing ion transport regulator 6 OS=Bos taurus OX=9913 GN=FXYD6 PE=3 SV=1 && -	-
ENSSSCG00000037575	332.666	468.768	869.293	1019.11	-1.23675	0.00469073	0.0920911	FKBP14	18	42903100	42913609	+	5496	protein_coding	- && sp|Q9NWM8|FKB14_HUMAN Peptidyl-prolyl cis-trans isomerase FKBP14 OS=Homo sapiens OX=9606 GN=FKBP14 PE=1 SV=1 && -	-
ENSSSCG00000017998	189.094	259.566	563.81	510.117	-1.25976	0.0047044	0.0922431	GLP2R	12	54680057	54738102	+	4898	protein_coding	- && sp|O95838|GLP2R_HUMAN Glucagon-like peptide 2 receptor OS=Homo sapiens OX=9606 GN=GLP2R PE=2 SV=1 && PF02793:Hormone receptor domain|PF00002:7 transmembrane receptor (Secretin family)	-
ENSSSCG00000004065	292.396	267.314	529.982	950.417	-1.40291	0.00471533	0.0923409	TIAM2	1	11648508	11759348	-	4126	protein_coding	- && sp|Q8IVF5|TIAM2_HUMAN Rho guanine nucleotide exchange factor TIAM2 OS=Homo sapiens OX=9606 GN=TIAM2 PE=2 SV=4 && PF00595:PDZ domain|PF18385:T-lymphoma invasion and metastasis CC-Ex domain|PF00621:RhoGEF domain|PF00169:PH domain	-
ENSSSCG00000015324	6008.12	4592.76	2169.13	513.496	1.98233	0.00473522	0.0926137	GNG11	9	73721322	73726222	+	1072	protein_coding	- && sp|P61952|GBG11_HUMAN Guanine nucleotide-binding protein G(I)/G(S)/G(O) subunit gamma-11 OS=Homo sapiens OX=9606 GN=GNG11 PE=1 SV=1 && -	-
ENSSSCG00000007252	269.634	216.95	344.437	1891.83	-2.20007	0.00474535	0.0926509	DNMT3B	17	36345816	36386072	+	9081	protein_coding	- && sp|Q9UBC3|DNM3B_HUMAN DNA (cytosine-5)-methyltransferase 3B OS=Homo sapiens OX=9606 GN=DNMT3B PE=1 SV=1 && PF00145:C-5 cytosine-specific DNA methylase|PF00855:PWWP domain|PF17980:Cysteine rich ADD domain in DNMT3	-
ENSSSCG00000016686	160.205	123.972	231.675	943.661	-2.04768	0.00474904	0.0926509	PRR15	18	43181290	43184555	-	1580	protein_coding	- && sp|Q8IV56|PRR15_HUMAN Proline-rich protein 15 OS=Homo sapiens OX=9606 GN=PRR15 PE=1 SV=1 && PF15321:ATPase family AAA domain containing 4	-
ENSSSCG00000022447	7723.97	9857.69	14280.8	46188.7	-1.78214	0.00475883	0.0926509	F3	4	122826644	122837666	+	2023	protein_coding	- && sp|P30931|TF_BOVIN Tissue factor OS=Bos taurus OX=9913 GN=F3 PE=1 SV=1 && PF09294:Interferon-alpha/beta receptor, fibronectin type III|PF01108:Tissue factor	-
ENSSSCG00000014980	91.0453	25.1818	46.1299	1090.05	-3.288	0.00476179	0.0926509	CFAP300	9	32765880	32795297	+	1322	protein_coding	- && sp|Q2HJH8|CF300_BOVIN Cilia- and flagella-associated protein 300 OS=Bos taurus OX=9913 GN=CFAP300 PE=2 SV=1 && PF14926:Domain of unknown function (DUF4498)	-
ENSSSCG00000024388	2549.27	2185.97	2869.28	20834.9	-2.32361	0.00476691	0.0926509	BNIP3	14	140362127	140371907	-	1437	protein_coding	- && sp|Q32KN2|BNIP3_BOVIN BCL2/adenovirus E1B 19 kDa protein-interacting protein 3 OS=Bos taurus OX=9913 GN=BNIP3 PE=2 SV=1 && PF06553:BNIP3	-
ENSSSCG00000007116	19328.7	18193.8	9063	3681.18	1.55789	0.00478681	0.0929215	CD93	17	30233933	30239692	-	5467	protein_coding	- && sp|Q9ET61|C1QR1_RAT Complement component C1q receptor OS=Rattus norvegicus OX=10116 GN=Cd93 PE=1 SV=1 && PF12662:Complement Clr-like EGF-like|PF07645:Calcium-binding EGF domain|PF00059:Lectin C-type domain	-
ENSSSCG00000016698	811.529	584.991	294.207	92.3391	1.85226	0.00479892	0.0930404	HOXA11	18	45388375	45391953	+	2154	protein_coding	- && sp|P31311|HXA11_MOUSE Homeobox protein Hox-A11 OS=Mus musculus OX=10090 GN=Hoxa11 PE=1 SV=2 && PF12045:Protein of unknown function (DUF3528)|PF00046:Homeodomain	-
ENSSSCG00000017938	28.0139	20.3391	33.8286	307.422	-2.81753	0.00483379	0.0935998	YBX2	12	52635385	52641651	-	1889	protein_coding	- && sp|Q9Z2C8|YBOX2_MOUSE Y-box-binding protein 2 OS=Mus musculus OX=10090 GN=Ybx2 PE=1 SV=1 && PF00313:'Cold-shock' DNA-binding domain	-
ENSSSCG00000031868	238.119	187.895	88.1594	67.5652	1.45127	0.00484496	0.0936725	XK	X	33544731	33602574	+	4449	protein_coding	- && sp|P51811|XK_HUMAN Membrane transport protein XK OS=Homo sapiens OX=9606 GN=XK PE=1 SV=5 && PF09815:XK-related protein	-
ENSSSCG00000024791	2818.03	3063.46	4116.84	20627.7	-2.07285	0.0048496	0.0936725	-	2	27186673	27207302	+	1786	protein_coding	- && sp|O62680|CD59_PIG CD59 glycoprotein OS=Sus scrofa OX=9823 GN=CD59 PE=1 SV=1 && -	-
ENSSSCG00000006850	1722.86	2185.97	3295.73	9201.25	-1.67676	0.00487903	0.0941242	EEIG2	4	111392338	111467300	-	4679	protein_coding	- && sp|Q5T8I3|F102B_HUMAN Protein FAM102B OS=Homo sapiens OX=9606 GN=FAM102B PE=1 SV=2 && PF10358:N-terminal C2 in EEIG1 and EHBP1 proteins	-
ENSSSCG00000008985	431.59	424.216	774.983	1558.5	-1.44696	0.00490314	0.094472	SOWAHB	8	72539307	72543298	-	3992	protein_coding	- && sp|A6NEL2|SWAHB_HUMAN Ankyrin repeat domain-containing protein SOWAHB OS=Homo sapiens OX=9606 GN=SOWAHB PE=1 SV=1 && PF12796:Ankyrin repeats (3 copies)	-
ENSSSCG00000031465	83.1664	60.0488	124.038	504.487	-2.13273	0.00492771	0.0948279	PRRT1B	1	271462986	271480550	+	5248	protein_coding	- && sp|A0A1B0GWB2|PRT1B_HUMAN Proline rich transmembrane protein 1B OS=Homo sapiens OX=9606 GN=PRRT1B PE=3 SV=1 && PF04505:Interferon-induced transmembrane protein	-
ENSSSCG00000004615	1047.02	1161.27	1984.61	3714.96	-1.36789	0.0049422	0.0949891	WDR72	1	117946048	118160286	+	4538	protein_coding	- && sp|Q3MJ13|WDR72_HUMAN WD repeat-containing protein 72 OS=Homo sapiens OX=9606 GN=WDR72 PE=2 SV=2 && -	-
ENSSSCG00000035078	642.57	558.841	183.495	292.783	1.33557	0.00496231	0.095189	CD40	17	48286029	48298528	+	1747	protein_coding	- && sp|Q8SQ34|TNR5_PIG Tumor necrosis factor receptor superfamily member 5 OS=Sus scrofa OX=9823 GN=CD40 PE=2 SV=1 && -	-
ENSSSCG00000011643	1213.35	2022.29	3495.62	4565.16	-1.31694	0.00496484	0.095189	AMOTL2	13	75490942	75509420	-	5655	protein_coding	- && sp|F1MRK3|AMOL2_BOVIN Angiomotin-like protein 2 OS=Bos taurus OX=9913 GN=AMOTL2 PE=2 SV=3 && PF12240:Angiomotin C terminal	-
ENSSSCG00000009865	6374.92	4804.87	2469.49	754.478	1.79387	0.00500431	0.0957097	TBX3	14	37582822	37596766	+	5007	protein_coding	- && sp|O15119|TBX3_HUMAN T-box transcription factor TBX3 OS=Homo sapiens OX=9606 GN=TBX3 PE=1 SV=4 && PF12598:T-box transcription factor|PF00907:T-box	-
ENSSSCG00000002452	19795.4	10195.7	31975.2	52588.2	-1.49549	0.00503457	0.0960521	LGMN	7	114173693	114217102	-	5807	protein_coding	- && sp|Q95M12|LGMN_BOVIN Legumain OS=Bos taurus OX=9913 GN=LGMN PE=1 SV=1 && PF01650:Peptidase C13 family	-
ENSSSCG00000006475	97.1734	33.8985	90.2097	786.009	-2.73958	0.00504162	0.0960689	IQGAP3	4	93513187	93559001	+	8111	protein_coding	- && sp|Q86VI3|IQGA3_HUMAN Ras GTPase-activating-like protein IQGAP3 OS=Homo sapiens OX=9606 GN=IQGAP3 PE=1 SV=2 && PF03836:RasGAP C-terminus|PF00612:IQ calmodulin-binding motif|PF00616:GTPase-activator protein for Ras-like GTPase	-
ENSSSCG00000029260	762.505	627.607	262.428	50.6739	2.14942	0.00504857	0.0960834	NDNF	8	102996281	103088230	+	3483	protein_coding	- && sp|Q8TB73|NDNF_HUMAN Protein NDNF OS=Homo sapiens OX=9606 GN=NDNF PE=1 SV=2 && PF10179:Uncharacterised conserved protein (DUF2369)	-
ENSSSCG00000029414	184.717	232.447	86.1092	38.2869	1.74313	0.00506093	0.0962009	-	1	274125666	274132944	-	2095	protein_coding	- && sp|Q29042|FCN1_PIG Ficolin-1 OS=Sus scrofa OX=9823 GN=FCN1 PE=1 SV=1 && PF00147:Fibrinogen beta and gamma chains, C-terminal globular domain	-
ENSSSCG00000039864	130.44	141.405	218.348	879.474	-2.01354	0.0050826	0.0964949	KLC3	6	51727904	51735754	+	1751	protein_coding	- && sp|Q2TBQ9|KLC3_BOVIN Kinesin light chain 3 OS=Bos taurus OX=9913 GN=KLC3 PE=2 SV=1 && PF13424:Tetratricopeptide repeat	-
ENSSSCG00000017466	65.6577	55.2061	148.641	190.309	-1.4866	0.00511522	0.0969957	CCR7	12	21857286	21872475	+	5412	protein_coding	- && sp|Q5MD62|CCR7_BOVIN C-C chemokine receptor type 7 OS=Bos taurus OX=9913 GN=CCR7 PE=2 SV=1 && PF00001:7 transmembrane receptor (rhodopsin family)	-
ENSSSCG00000021487	812.404	871.676	415.169	220.713	1.40453	0.00515572	0.0976446	MFSD4A	9	66249678	66288338	+	1743	protein_coding	- && sp|Q8N468|MFD4A_HUMAN Major facilitator superfamily domain-containing protein 4A OS=Homo sapiens OX=9606 GN=MFSD4A PE=2 SV=3 && -	-
ENSSSCG00000000261	10.5052	18.402	26.6529	181.3	-2.84807	0.00517455	0.097882	IGFBP6	5	18352400	18357225	+	1979	protein_coding	- && sp|Q05718|IBP6_BOVIN Insulin-like growth factor-binding protein 6 OS=Bos taurus OX=9913 GN=IGFBP6 PE=2 SV=2 && PF00086:Thyroglobulin type-1 repeat	-
ENSSSCG00000004024	3466.73	2800.99	6418.21	6793.68	-1.07579	0.00519658	0.0981501	-	1	2144307	2164767	+	3551	protein_coding	- && sp|Q7M329|RNT2_PIG Ribonuclease T2 OS=Sus scrofa OX=9823 GN=RNASET2 PE=1 SV=1 && PF00445:Ribonuclease T2 family	-
ENSSSCG00000022343	9918.69	10910.5	14101.4	74394.9	-2.08701	0.00521536	0.0982952	ENO1	6	69385879	69401151	-	3943	protein_coding	- && sp|Q9XSJ4|ENOA_BOVIN Alpha-enolase OS=Bos taurus OX=9913 GN=ENO1 PE=1 SV=4 && PF00113:Enolase, C-terminal TIM barrel domain|PF03952:Enolase, N-terminal domain	-
ENSSSCG00000014921	2578.16	4546.27	6353.63	17515.2	-1.74429	0.00525171	0.0988606	PRSS23	9	20603733	20625139	+	3664	protein_coding	- && sp|O95084|PRS23_HUMAN Serine protease 23 OS=Homo sapiens OX=9606 GN=PRSS23 PE=1 SV=1 && PF00089:Trypsin	-
ENSSSCG00000009228	9.62979	3.87412	4.10044	207.2	-3.96302	0.00526257	0.0988783	MAPK10	8	132298299	132776820	+	9043	protein_coding	- && sp|P53779|MK10_HUMAN Mitogen-activated protein kinase 10 OS=Homo sapiens OX=9606 GN=MAPK10 PE=1 SV=2 && PF00069:Protein kinase domain	-
ENSSSCG00000015056	1593.29	1479.91	2691.94	5477.29	-1.41039	0.00526537	0.0988783	REXO2	9	41977971	41989257	+	3508	protein_coding	- && sp|A2VE52|ORN_BOVIN Oligoribonuclease, mitochondrial OS=Bos taurus OX=9913 GN=REXO2 PE=2 SV=1 && PF00929:Exonuclease	-
ENSSSCG00000038594	2702.47	4860.08	7342.86	15077.2	-1.56786	0.00527761	0.0989886	-	17	47649382	47670486	-	1838	protein_coding	- && sp|Q8HZJ6|SDC4_PIG Syndecan-4 OS=Sus scrofa OX=9823 GN=SDC4 PE=2 SV=1 && PF01034:Syndecan domain	-
ENSSSCG00000011326	593.545	689.593	273.704	79.9522	1.85817	0.00529043	0.0991096	PTH1R	13	29753326	29775348	+	2182	protein_coding	- && sp|P50133|PTH1R_PIG Parathyroid hormone/parathyroid hormone-related peptide receptor OS=Sus scrofa OX=9823 GN=PTH1R PE=1 SV=1 && PF00002:7 transmembrane receptor (Secretin family)|PF02793:Hormone receptor domain	-
ENSSSCG00000005503	829.913	1148.68	1948.73	2724	-1.23986	0.00529723	0.0991175	TLR4	1	258044610	258058970	+	7909	protein_coding	- && sp|Q68Y56|TLR4_PIG Toll-like receptor 4 OS=Sus scrofa OX=9823 GN=TLR4 PE=2 SV=1 && PF13855:Leucine rich repeat|PF01582:TIR domain	-
ENSSSCG00000009106	6957.09	5412.14	2642.73	679.03	1.89662	0.00530367	0.0991187	PDE5A	8	104270881	104420953	+	7733	protein_coding	- && sp|Q28156|PDE5A_BOVIN cGMP-specific 3',5'-cyclic phosphodiesterase OS=Bos taurus OX=9913 GN=PDE5A PE=1 SV=1 && PF01590:GAF domain|PF00233:3'5'-cyclic nucleotide phosphodiesterase	-
ENSSSCG00000013056	8.75436	20.3391	0	0	6.20043	0.0053106	1	LGALS12	2	8463402	8475162	-	1262	protein_coding	- && sp|Q96DT0|LEG12_HUMAN Galectin-12 OS=Homo sapiens OX=9606 GN=LGALS12 PE=1 SV=1 && PF00337:Galactoside-binding lectin	-
ENSSSCG00000013017	1414.7	929.788	2046.12	5469.4	-1.68048	0.00531535	0.0991931	EHD1	2	7298208	7321576	+	3610	protein_coding	- && sp|Q5E9R3|EHD1_BOVIN EH domain-containing protein 1 OS=Bos taurus OX=9913 GN=EHD1 PE=1 SV=1 && PF18150:Domain of unknown function (DUF5600)|PF12763:Cytoskeletal-regulatory complex EF hand|PF16880:N-terminal EH-domain containing protein|PF00350:Dynamin family	-
ENSSSCG00000013335	1890.94	1368.53	2757.55	7658.52	-1.67602	0.00532365	0.0991931	LGR4	2	32871871	32979148	+	5299	protein_coding	- && sp|F1MLX5|LGR4_BOVIN Leucine-rich repeat-containing G-protein coupled receptor 4 OS=Bos taurus OX=9913 GN=LGR4 PE=3 SV=3 && PF13855:Leucine rich repeat|PF00001:7 transmembrane receptor (rhodopsin family)	-
ENSSSCG00000002882	0.875436	0	1.02511	68.6913	-6.2537	0.00532679	0.0991931	KRTDAP	6	44932195	44935353	-	428	protein_coding	- && sp|Q52MQ7|KTDAP_CANLF Keratinocyte differentiation-associated protein OS=Canis lupus familiaris OX=9615 GN=KRTDAP PE=2 SV=1 && PF15200:Keratinocyte differentiation-associated	-
ENSSSCG00000025980	264.382	276.999	460.274	1306.26	-1.70602	0.00536012	0.0996148	CHMP4C	4	54859930	54895192	-	3777	protein_coding	- && sp|Q96CF2|CHM4C_HUMAN Charged multivesicular body protein 4c OS=Homo sapiens OX=9606 GN=CHMP4C PE=1 SV=1 && PF03357:Snf7	-
ENSSSCG00000017534	296.773	231.478	111.737	45.0435	1.75062	0.0053788	0.0996148	HOXB3	12	24804647	24809937	-	1534	protein_coding	- && sp|P09026|HXB3_MOUSE Homeobox protein Hox-B3 OS=Mus musculus OX=10090 GN=Hoxb3 PE=2 SV=4 && PF00046:Homeodomain|PF13293:Domain of unknown function (DUF4074)	-
ENSSSCG00000003129	109.429	96.8529	36.904	23.6478	1.76606	0.00538097	0.0996148	ZSWIM9	6	53660330	53678043	+	3048	protein_coding	- && sp|Q86XI8|ZSWM9_HUMAN Uncharacterized protein ZSWIM9 OS=Homo sapiens OX=9606 GN=ZSWIM9 PE=1 SV=2 && PF17738:Family of unknown function (DUF5575)	-
ENSSSCG00000022345	1635.31	1203.88	536.132	95.7174	2.1673	0.00538151	0.0996148	-	15	80730716	80927746	-	3325	protein_coding	- && sp|P15882|CHIN_HUMAN N-chimaerin OS=Homo sapiens OX=9606 GN=CHN1 PE=1 SV=3 && PF00017:SH2 domain|PF00130:Phorbol esters/diacylglycerol binding domain (C1 domain)|PF00620:RhoGAP domain	-
ENSSSCG00000006873	797.522	769.98	1252.68	4034.77	-1.75402	0.00539362	0.0996148	FRRS1	4	118269156	118370773	+	6198	protein_coding	- && sp|A2VE04|FRRS1_BOVIN Ferric-chelate reductase 1 OS=Bos taurus OX=9913 GN=FRRS1 PE=2 SV=1 && PF03351:DOMON domain|PF02014:Reeler domain	-
ENSSSCG00000013733	14.8824	5.81117	9.22599	237.604	-3.57213	0.00539662	0.0996148	BEST2	2	66242999	66248784	-	2269	protein_coding	- && sp|Q8BGM5|BEST2_MOUSE Bestrophin-2 OS=Mus musculus OX=10090 GN=Best2 PE=2 SV=1 && PF01062:Bestrophin, RFP-TM, chloride channel	-
ENSSSCG00000015350	567.282	618.89	281.905	130.626	1.52281	0.00540229	0.0996148	THSD7A	9	81076091	81518344	-	6567	protein_coding	- && sp|Q9UPZ6|THS7A_HUMAN Thrombospondin type-1 domain-containing protein 7A OS=Homo sapiens OX=9606 GN=THSD7A PE=1 SV=4 && PF19030:Thrombospondin type 1 domain|PF00090:Thrombospondin type 1 domain|PF19028:Spondin-like TSP1 domain	-
ENSSSCG00000052301	77.0383	91.0417	27.678	12.387	2.06363	0.00540709	0.0996148	NRG4	7	56167959	56311270	-	6461	protein_coding	- && sp|Q8WWG1|NRG4_HUMAN Pro-neuregulin-4, membrane-bound isoform OS=Homo sapiens OX=9606 GN=NRG4 PE=1 SV=1 && -	-
ENSSSCG00000062878	6.12805	3.87412	33.8286	34.9087	-2.77527	0.00542356	0.0997999	SP7	5	18543534	18565776	-	2868	protein_coding	- && sp|Q8TDD2|SP7_HUMAN Transcription factor Sp7 OS=Homo sapiens OX=9606 GN=SP7 PE=1 SV=1 && -	-
ENSSSCG00000051897	928.837	1104.12	1751.91	4115.85	-1.5292	0.00543997	0.0999256	CRB3	2	72618105	72623344	-	3265	protein_coding	- && sp|A0A5F4BST2|CRUM3_CANLF Protein crumbs homolog 3 OS=Canis lupus familiaris OX=9615 GN=CRB3 PE=1 SV=1 && -	-
ENSSSCG00000004584	129.564	81.3564	126.089	1090.05	-2.52693	0.00544324	0.0999256	GCNT3	1	112422879	112540983	-	5701	protein_coding	- && sp|Q7YQE1|GCNT3_BOVIN Beta-1,3-galactosyl-O-glycosyl-glycoprotein beta-1,6-N-acetylglucosaminyltransferase 3 OS=Bos taurus OX=9913 GN=GCNT3 PE=1 SV=1 && PF02485:Core-2/I-Branching enzyme	-
ENSSSCG00000009166	272.261	226.636	268.579	2515.68	-2.48031	0.00551297	0.101086	MANBA	8	118251106	118361900	+	3210	protein_coding	- && sp|O00462|MANBA_HUMAN Beta-mannosidase OS=Homo sapiens OX=9606 GN=MANBA PE=1 SV=3 && PF17786:Mannosidase Ig/CBM-like domain|PF17753:Ig-fold domain	-
ENSSSCG00000022804	1418.21	1221.31	635.568	269.135	1.54435	0.00553728	0.10141	RHOJ	1	194760939	194844356	-	1694	protein_coding	- && sp|Q9H4E5|RHOJ_HUMAN Rho-related GTP-binding protein RhoJ OS=Homo sapiens OX=9606 GN=RHOJ PE=1 SV=1 && PF00071:Ras family	-
ENSSSCG00000029860	304.652	334.142	526.906	1620.44	-1.749	0.00554368	0.10141	EPB41L4A	2	117235472	117502424	+	3908	protein_coding	- && sp|Q9HCS5|E41LA_HUMAN Band 4.1-like protein 4A OS=Homo sapiens OX=9606 GN=EPB41L4A PE=1 SV=2 && PF08736:FERM adjacent (FA)|PF09379:FERM N-terminal domain|PF00373:FERM central domain|PF09380:FERM C-terminal PH-like domain	-
ENSSSCG00000003466	35.0174	34.867	88.1594	143.013	-1.72506	0.00556457	0.101522	TMEM82	6	74915707	74920121	+	1434	protein_coding	- && sp|A0PJX8|TMM82_HUMAN Transmembrane protein 82 OS=Homo sapiens OX=9606 GN=TMEM82 PE=2 SV=2 && PF15816:Transmembrane protein 82	-
ENSSSCG00000038080	1321.91	997.585	524.856	182.426	1.71295	0.0055719	0.101522	EMCN	8	120145804	120230944	+	5083	protein_coding	- && sp|Q5RFI9|MUCEN_PONAB Endomucin OS=Pongo abelii OX=9601 GN=EMCN PE=2 SV=1 && -	-
ENSSSCG00000011216	626.812	549.156	191.696	21.3956	2.4629	0.00557591	0.101522	LRRC3B	13	13327220	13420223	+	1843	protein_coding	- && sp|Q96PB8|LRC3B_HUMAN Leucine-rich repeat-containing protein 3B OS=Homo sapiens OX=9606 GN=LRRC3B PE=1 SV=1 && PF01462:Leucine rich repeat N-terminal domain|PF13855:Leucine rich repeat	-
ENSSSCG00000017517	42.8964	28.0873	5.12555	0	3.76666	0.00558676	0.101601	TBX21	12	23996415	24009355	+	2473	protein_coding	- && sp|Q9UL17|TBX21_HUMAN T-box transcription factor TBX21 OS=Homo sapiens OX=9606 GN=TBX21 PE=1 SV=1 && PF00907:T-box	-
ENSSSCG00000012294	1329.79	1654.25	2269.59	8597.67	-1.86464	0.00560761	0.101845	PLP2	X	43215283	43218316	+	1626	protein_coding	- && sp|Q6Y1E2|PLP2_BOVIN Proteolipid protein 2 OS=Bos taurus OX=9913 GN=PLP2 PE=2 SV=1 && PF01284:Membrane-associating domain	-
ENSSSCG00000036403	19.2596	31.9615	83.0339	101.348	-1.85038	0.00561925	0.101845	FAM180A	18	13575527	13592344	+	5130	protein_coding	- && sp|Q6UWF9|F180A_HUMAN Protein FAM180A OS=Homo sapiens OX=9606 GN=FAM180A PE=2 SV=1 && PF15173:FAM180 family	-
ENSSSCG00000023408	728.363	565.621	1143	2551.71	-1.51345	0.00561985	0.101845	SAMD4A	1	183915512	184140115	+	8519	protein_coding	- && sp|Q9UPU9|SMAG1_HUMAN Protein Smaug homolog 1 OS=Homo sapiens OX=9606 GN=SAMD4A PE=1 SV=3 && PF00536:SAM domain (Sterile alpha motif)	-
ENSSSCG00000001486	319.534	149.153	340.336	1968.4	-2.29996	0.005651	0.10229	LRRC1	7	26860140	26989698	-	3214	protein_coding	- && sp|Q9BTT6|LRRC1_HUMAN Leucine-rich repeat-containing protein 1 OS=Homo sapiens OX=9606 GN=LRRC1 PE=1 SV=1 && PF13855:Leucine rich repeat	-
ENSSSCG00000003061	156.703	204.36	308.558	953.795	-1.80574	0.00568023	0.102585	CADM4	6	50462450	50478383	-	2236	protein_coding	- && sp|Q8NFZ8|CADM4_HUMAN Cell adhesion molecule 4 OS=Homo sapiens OX=9606 GN=CADM4 PE=1 SV=1 && PF13927:Immunoglobulin domain|PF07686:Immunoglobulin V-set domain|PF08205:CD80-like C2-set immunoglobulin domain	-
ENSSSCG00000008952	285.392	226.636	432.596	1291.62	-1.75127	0.00568047	0.102585	RASSF6	8	69771934	69831364	-	5453	protein_coding	- && sp|Q6ZTQ3|RASF6_HUMAN Ras association domain-containing protein 6 OS=Homo sapiens OX=9606 GN=RASSF6 PE=1 SV=1 && PF16517:Novel Ras effector 1 C-terminal SARAH (Sav/Rassf/Hpo) domain|PF00788:Ras association (RalGDS/AF-6) domain	-
ENSSSCG00000061605	122.561	84.262	31.7784	30.4043	1.73423	0.00570855	0.102972	-	8	70146146	70147963	+	1030	protein_coding	- && sp|P09340|GROA_CRIGR Growth-regulated alpha protein OS=Cricetulus griseus OX=10029 GN=CXCL1 PE=3 SV=1 && PF00048:Small cytokines (intecrine/chemokine), interleukin-8 like	-
ENSSSCG00000003376	1031.26	1022.77	527.932	335.574	1.2498	0.00572292	0.10302	PLEKHG5	6	67321534	67362838	-	5500	protein_coding	- && sp|Q66T02|PKHG5_MOUSE Pleckstrin homology domain-containing family G member 5 OS=Mus musculus OX=10090 GN=Plekhg5 PE=1 SV=1 && PF00621:RhoGEF domain	-
ENSSSCG00000016976	980.488	762.232	402.868	155.4	1.64169	0.00572446	0.10302	ZNF366	16	48708610	48780941	-	4915	protein_coding	- && sp|Q8N895|ZN366_HUMAN Zinc finger protein 366 OS=Homo sapiens OX=9606 GN=ZNF366 PE=1 SV=1 && -	-
ENSSSCG00000022643	7.87892	1.93706	12.3013	102.474	-3.5367	0.00574172	0.103212	KATNAL2	1	96566848	96676519	+	3146	protein_coding	- && sp|Q8IYT4|KATL2_HUMAN Katanin p60 ATPase-containing subunit A-like 2 OS=Homo sapiens OX=9606 GN=KATNAL2 PE=1 SV=3 && PF17862:AAA+ lid domain|PF00004:ATPase family associated with various cellular activities (AAA)	-
ENSSSCG00000011178	54.277	126.877	23.5775	18.0174	2.12007	0.00575807	0.103386	CPNE4	13	367651	963773	+	2573	protein_coding	- && sp|Q8BLR2|CPNE4_MOUSE Copine-4 OS=Mus musculus OX=10090 GN=Cpne4 PE=1 SV=1 && PF07002:Copine|PF00168:C2 domain	-
ENSSSCG00000009867	1319.28	831.966	313.684	23.6478	2.67214	0.00577778	0.103513	TBX5	14	37774171	37825401	+	2998	protein_coding	- && sp|Q99593|TBX5_HUMAN T-box transcription factor TBX5 OS=Homo sapiens OX=9606 GN=TBX5 PE=1 SV=2 && PF00907:T-box	-
ENSSSCG00000017226	365.932	461.988	593.539	2789.32	-2.03064	0.00577847	0.103513	FADS6	12	6353688	6368983	+	3826	protein_coding	- && sp|A2VE15|FADS6_BOVIN Fatty acid desaturase 6 OS=Bos taurus OX=9913 GN=FADS6 PE=2 SV=1 && PF00487:Fatty acid desaturase	-
ENSSSCG00000031741	106.803	95.8844	164.018	652.004	-2.00879	0.00580866	0.103934	-	3	126347819	126365644	-	3201	protein_coding	- && sp|P31350|RIR2_HUMAN Ribonucleoside-diphosphate reductase subunit M2 OS=Homo sapiens OX=9606 GN=RRM2 PE=1 SV=1 && PF00268:Ribonucleotide reductase, small chain	-
ENSSSCG00000038912	1843.67	1592.26	880.569	502.235	1.31287	0.00582483	0.103992	-	2	127152	129801	-	741	protein_coding	- && sp|Q01628|IFM3_HUMAN Interferon-induced transmembrane protein 3 OS=Homo sapiens OX=9606 GN=IFITM3 PE=1 SV=2 && PF04505:Interferon-induced transmembrane protein	-
ENSSSCG00000031361	823.785	540.439	953.352	4909.74	-2.10345	0.00582821	0.103992	CELSR1	5	2980351	3203381	+	13846	protein_coding	- && sp|O35161|CELR1_MOUSE Cadherin EGF LAG seven-pass G-type receptor 1 OS=Mus musculus OX=10090 GN=Celsr1 PE=1 SV=3 && PF02210:Laminin G domain|PF02793:Hormone receptor domain|PF00028:Cadherin domain|PF01825:GPCR proteolysis site, GPS, motif|PF00053:Laminin EGF domain|PF00002:7 transmembrane receptor (Secretin family)|PF16489:GPCR-Autoproteolysis INducing (GAIN) domain	-
ENSSSCG00000061647	49.0244	39.7097	62.5317	3611.36	-5.37156	0.00583858	0.103992	CASQ2	4	104918501	104983607	+	1973	protein_coding	- && sp|P12637|CASQ2_CANLF Calsequestrin-2 OS=Canis lupus familiaris OX=9615 GN=CASQ2 PE=1 SV=1 && PF01216:Calsequestrin	-
ENSSSCG00000014055	3.50174	1.93706	1.02511	129.5	-4.57918	0.00583865	0.103992	CDHR2	2	81318407	81361606	-	5048	protein_coding	- && sp|Q9BYE9|CDHR2_HUMAN Cadherin-related family member 2 OS=Homo sapiens OX=9606 GN=CDHR2 PE=1 SV=2 && PF00028:Cadherin domain	-
ENSSSCG00000016130	192.596	149.153	454.124	367.104	-1.26455	0.00585094	0.104092	ZDBF2	15	109578473	109589813	+	7449	protein_coding	- && sp|Q9HCK1|ZDBF2_HUMAN DBF4-type zinc finger-containing protein 2 OS=Homo sapiens OX=9606 GN=ZDBF2 PE=1 SV=3 && -	-
ENSSSCG00000062214	1998.62	3356.92	4482.81	13991.6	-1.78644	0.00587438	0.10417	SFN	6	84188445	84189827	+	1383	protein_coding	- && sp|Q0VC36|1433S_BOVIN 14-3-3 protein sigma OS=Bos taurus OX=9913 GN=SFN PE=2 SV=1 && PF00244:14-3-3 protein	-
ENSSSCG00000001394	285.392	327.363	141.465	76.5739	1.48923	0.00587448	0.10417	-	7	23599173	23607377	+	1182	protein_coding	- && sp|Q29980|MICB_HUMAN MHC class I polypeptide-related sequence B OS=Homo sapiens OX=9606 GN=MICB PE=1 SV=2 && PF07654:Immunoglobulin C1-set domain|PF00129:Class I Histocompatibility antigen, domains alpha 1 and 2	-
ENSSSCG00000010385	1110.05	1108	565.861	315.304	1.33139	0.00587642	0.10417	VSTM4	14	89650744	89739269	-	4679	protein_coding	- && sp|T1NXB5|VSTM4_MOUSE V-set and transmembrane domain-containing protein 4 OS=Mus musculus OX=10090 GN=Vstm4 PE=1 SV=1 && PF07686:Immunoglobulin V-set domain	-
ENSSSCG00000003672	6493.98	7998.11	10582.2	43519.9	-1.90042	0.00588889	0.104171	CAP1	6	95812179	95840570	+	2627	protein_coding	- && sp|Q3SYV4|CAP1_BOVIN Adenylyl cyclase-associated protein 1 OS=Bos taurus OX=9913 GN=CAP1 PE=2 SV=3 && PF01213:Adenylate cyclase associated (CAP) N terminal|PF08603:Adenylate cyclase associated (CAP) C terminal	-
ENSSSCG00000023434	142.696	64.8914	120.963	1158.74	-2.62326	0.00589705	0.104182	PPM1L	13	100443011	100756039	+	12824	protein_coding	- && sp|A5PJZ2|PPM1L_BOVIN Protein phosphatase 1L OS=Bos taurus OX=9913 GN=PPM1L PE=2 SV=1 && PF00481:Protein phosphatase 2C	-
ENSSSCG00000006620	429.839	610.173	919.524	2190.24	-1.58022	0.00593848	0.104691	TUFT1	4	97648818	97703592	-	5134	protein_coding	- && sp|P27628|TUFT1_BOVIN Tuftelin OS=Bos taurus OX=9913 GN=TUFT1 PE=2 SV=2 && -	-
ENSSSCG00000010358	3.50174	0	12.3013	55.1782	-4.23983	0.00594997	0.104775	OPN4	14	87647238	87658815	+	2392	protein_coding	- && sp|Q5YKK9|OPN4_FELCA Melanopsin OS=Felis catus OX=9685 GN=OPN4 PE=2 SV=1 && PF00001:7 transmembrane receptor (rhodopsin family)	-
ENSSSCG00000035051	48.149	75.5453	120.963	352.465	-1.93671	0.00601012	0.105714	ADORA2B	12	59431513	59449672	-	2075	protein_coding	- && sp|Q1LZD0|AA2BR_BOVIN Adenosine receptor A2b OS=Bos taurus OX=9913 GN=ADORA2B PE=2 SV=1 && PF00001:7 transmembrane receptor (rhodopsin family)	-
ENSSSCG00000034259	971.734	551.093	1518.19	2726.26	-1.47858	0.0060232	0.105824	PMEPA1	17	57999287	58054118	-	4833	protein_coding	- && sp|Q969W9|PMEPA_HUMAN Protein TMEPAI OS=Homo sapiens OX=9606 GN=PMEPA1 PE=1 SV=1 && -	-
ENSSSCG00000045712	3219.85	2797.11	1528.44	749.974	1.40084	0.00603156	0.105852	OLFML3	4	106563450	106569771	-	5294	protein_coding	- && sp|Q9NRN5|OLFL3_HUMAN Olfactomedin-like protein 3 OS=Homo sapiens OX=9606 GN=OLFML3 PE=2 SV=1 && PF02191:Olfactomedin-like domain	-
ENSSSCG00000000633	9075.64	6155.97	3658.62	3100.12	1.17224	0.00606404	0.106302	YBX3	5	61337862	61361279	+	1953	protein_coding	- && sp|P16989|YBOX3_HUMAN Y-box-binding protein 3 OS=Homo sapiens OX=9606 GN=YBX3 PE=1 SV=4 && PF00313:'Cold-shock' DNA-binding domain	-
ENSSSCG00000039797	15098.6	11829.6	6937.94	3859.1	1.31845	0.00610395	0.106881	APCDD1	6	97992233	98026766	-	2254	protein_coding	- && sp|Q8J025|APCD1_HUMAN Protein APCDD1 OS=Homo sapiens OX=9606 GN=APCDD1 PE=1 SV=1 && PF14921:Adenomatosis polyposis coli down-regulated 1	-
ENSSSCG00000040431	19.2596	8.71676	0	0	6.14649	0.00611637	1	CRYGS	13	124356509	124358663	-	828	protein_coding	- && sp|P06504|CRYGS_BOVIN Gamma-crystallin S OS=Bos taurus OX=9913 GN=CRYGS PE=1 SV=2 && PF00030:Beta/Gamma crystallin	-
ENSSSCG00000016450	1788.52	2177.25	1027.16	676.778	1.21851	0.00613204	0.107239	NOS3	18	6209158	6228943	-	4261	protein_coding	- && sp|Q28969|NOS3_PIG Nitric oxide synthase, endothelial OS=Sus scrofa OX=9823 GN=NOS3 PE=1 SV=4 && PF00667:FAD binding domain|PF00258:Flavodoxin|PF02898:Nitric oxide synthase, oxygenase domain|PF00175:Oxidoreductase NAD-binding domain	-
ENSSSCG00000045950	333.541	313.803	153.766	99.0956	1.3552	0.00613821	0.107239	C1orf54	4	98805588	98814563	-	1281	protein_coding	- && sp|Q148C7|CA054_BOVIN Uncharacterized protein C1orf54 homolog OS=Bos taurus OX=9913 PE=2 SV=1 && PF15465:Domain of unknown function (DUF4634)	-
ENSSSCG00000011141	128.689	39.7097	149.666	752.226	-2.41967	0.00616234	0.10754	CALML5	10	65406633	65407082	+	450	protein_coding	- && sp|Q71UH5|CALM_GLOSP Calmodulin OS=Globisporangium splendens OX=82926 PE=2 SV=1 && PF13499:EF-hand domain pair	-
ENSSSCG00000003101	561.154	475.548	254.227	150.896	1.35489	0.00618188	0.10776	HIF3A	6	52342885	52373058	+	2035	protein_coding	- && sp|Q9Y2N7|HIF3A_HUMAN Hypoxia-inducible factor 3-alpha OS=Homo sapiens OX=9606 GN=HIF3A PE=1 SV=2 && PF00989:PAS fold|PF11413:Hypoxia-inducible factor-1|PF08447:PAS fold	-
ENSSSCG00000006740	16349.6	14516.3	26749.2	49948.7	-1.31317	0.00619737	0.107909	ATP1A1	4	104353508	104384547	-	6843	protein_coding	- && sp|P05024|AT1A1_PIG Sodium/potassium-transporting ATPase subunit alpha-1 OS=Sus scrofa OX=9823 GN=ATP1A1 PE=1 SV=1 && PF00689:Cation transporting ATPase, C-terminus|PF13246:Cation transport ATPase (P-type)|PF00122:E1-E2 ATPase	-
ENSSSCG00000040786	28886.8	25930.4	14582.2	8686.63	1.23621	0.00621438	0.108014	SPTBN1	3	86585054	86784149	-	9758	protein_coding	- && sp|Q01082|SPTB2_HUMAN Spectrin beta chain, non-erythrocytic 1 OS=Homo sapiens OX=9606 GN=SPTBN1 PE=1 SV=2 && PF00307:Calponin homology (CH) domain|PF00435:Spectrin repeat|PF15410:Pleckstrin homology domain	-
ENSSSCG00000024206	93.6716	110.412	170.168	604.709	-1.92458	0.0062269	0.108014	CPPED1	3	30362646	30489143	+	3112	protein_coding	- && sp|Q58DC0|CPPED_BOVIN Serine/threonine-protein phosphatase CPPED1 OS=Bos taurus OX=9913 GN=CPPED1 PE=2 SV=1 && PF00149:Calcineurin-like phosphoesterase	-
ENSSSCG00000000874	139.194	129.783	271.654	404.265	-1.32884	0.00623381	0.108014	GAS2L3	5	83560962	83600329	-	4288	protein_coding	- && sp|Q86XJ1|GA2L3_HUMAN GAS2-like protein 3 OS=Homo sapiens OX=9606 GN=GAS2L3 PE=1 SV=1 && PF02187:Growth-Arrest-Specific Protein 2 Domain|PF00307:Calponin homology (CH) domain	-
ENSSSCG00000007718	16760.2	24871.8	39645.1	61386.4	-1.27904	0.00623711	0.108014	CLDN4	3	11039706	11053925	+	1820	protein_coding	- && sp|Q6BBL6|CLD4_BOVIN Claudin-4 OS=Bos taurus OX=9913 GN=CLDN4 PE=2 SV=1 && PF00822:PMP-22/EMP/MP20/Claudin family	-
ENSSSCG00000005585	702.975	576.275	1121.47	2353.52	-1.44152	0.0062381	0.108014	DENND1A	1	264300994	264823489	-	5355	protein_coding	- && sp|Q8TEH3|DEN1A_HUMAN DENN domain-containing protein 1A OS=Homo sapiens OX=9606 GN=DENND1A PE=1 SV=2 && PF03455:dDENN domain|PF03456:uDENN domain|PF02141:DENN (AEX-3) domain	-
ENSSSCG00000010172	940.218	892.015	1358.27	5225.04	-1.84514	0.0062474	0.108054	EGLN1	14	59113844	59168395	+	2377	protein_coding	- && sp|Q9GZT9|EGLN1_HUMAN Egl nine homolog 1 OS=Homo sapiens OX=9606 GN=EGLN1 PE=1 SV=1 && PF01753:MYND finger|PF13640:2OG-Fe(II) oxygenase superfamily	-
ENSSSCG00000017445	8.75436	1.93706	3.07533	1483.06	-7.1165	0.00627196	0.108142	-	12	21139317	21143553	+	1696	protein_coding	- && sp|P13646|K1C13_HUMAN Keratin, type I cytoskeletal 13 OS=Homo sapiens OX=9606 GN=KRT13 PE=1 SV=4 && PF00038:Intermediate filament protein	-
ENSSSCG00000040638	72.6612	105.57	183.495	362.6	-1.61569	0.00627333	0.108142	DIO2	7	103096433	103323258	-	6293	protein_coding	- && sp|Q6QN12|IOD2_PIG Type II iodothyronine deiodinase OS=Sus scrofa OX=9823 GN=DIO2 PE=2 SV=3 && PF00837:Iodothyronine deiodinase	-
ENSSSCG00000013901	881.564	893.952	1548.94	2945.84	-1.33993	0.00630256	0.108439	IFI30	2	59629767	59633733	-	1053	protein_coding	- && sp|B3SP85|GILT_PIG Gamma-interferon-inducible-lysosomal thiol reductase OS=Sus scrofa OX=9823 GN=IFI30 PE=2 SV=1 && PF03227:Gamma interferon inducible lysosomal thiol reductase (GILT)	-
ENSSSCG00000033015	1397.2	736.082	1556.12	7532.39	-2.09087	0.00630453	0.108439	B3GNT7	15	132127396	132131916	+	2431	protein_coding	- && sp|Q8NFL0|B3GN7_HUMAN UDP-GlcNAc:betaGal beta-1,3-N-acetylglucosaminyltransferase 7 OS=Homo sapiens OX=9606 GN=B3GNT7 PE=1 SV=1 && PF01762:Galactosyltransferase	-
ENSSSCG00000021514	2421.46	3005.35	4159.9	14315.9	-1.76746	0.00631984	0.108463	OCLN	16	47600212	47654033	+	5964	protein_coding	- && sp|Q16625|OCLN_HUMAN Occludin OS=Homo sapiens OX=9606 GN=OCLN PE=1 SV=1 && PF07303:Occludin homology domain|PF01284:Membrane-associating domain	-
ENSSSCG00000004966	0	7.74823	35.8788	60.8087	-3.65903	0.00633648	0.108628	NOX5	1	166868087	166907522	+	7740	protein_coding	- && sp|Q96PH1|NOX5_HUMAN NADPH oxidase 5 OS=Homo sapiens OX=9606 GN=NOX5 PE=1 SV=1 && PF00036:EF hand|PF01794:Ferric reductase like transmembrane component|PF08022:FAD-binding domain|PF08030:Ferric reductase NAD binding domain|PF13499:EF-hand domain pair	-
ENSSSCG00000031112	162.831	125.909	242.951	783.756	-1.82956	0.00635607	0.108726	TM4SF5	12	52110718	52117783	-	1091	protein_coding	- && sp|Q2KIG8|T4S5_BOVIN Transmembrane 4 L6 family member 5 OS=Bos taurus OX=9913 GN=TM4SF5 PE=2 SV=1 && PF05805:L6 membrane protein	-
ENSSSCG00000030016	294.146	299.275	113.787	136.256	1.24736	0.00636233	0.108726	PDE9A	13	205938348	206034976	+	1859	protein_coding	- && sp|Q8QZV1|PDE9A_RAT High affinity cGMP-specific 3',5'-cyclic phosphodiesterase 9A OS=Rattus norvegicus OX=10116 GN=Pde9a PE=1 SV=1 && PF00233:3'5'-cyclic nucleotide phosphodiesterase	-
ENSSSCG00000005037	1912.83	1628.1	1922.08	15779.9	-2.32168	0.00637013	0.108726	ERO1A	1	182265261	182318195	-	4886	protein_coding	- && sp|B6CVD7|ERO1A_PIG ERO1-like protein alpha OS=Sus scrofa OX=9823 GN=ERO1A PE=2 SV=1 && PF04137:Endoplasmic Reticulum Oxidoreductin 1 (ERO1)	-
ENSSSCG00000040498	0	0	7.17577	19.1435	-6.27814	0.00639206	1	-	14	72558856	72639970	+	1039	protein_coding	- && sp|Q96D05|F241B_HUMAN Protein FAM241B OS=Homo sapiens OX=9606 GN=FAM241B PE=1 SV=1 && PF15378:Domain of unknown function (DUF4605)	-
ENSSSCG00000028802	22.7613	41.6467	5.12555	2.25217	3.11471	0.00640799	0.109094	-	6	55914685	55917706	+	1362	protein_coding	- && sp|Q8MJZ2|LIRA6_PANTR Leukocyte immunoglobulin-like receptor subfamily A member 6 OS=Pan troglodytes OX=9598 GN=LILRA6 PE=2 SV=1 && PF13895:Immunoglobulin domain	-
ENSSSCG00000040344	983.99	1478.94	2324.95	3958.19	-1.35115	0.00641149	0.109094	TES	18	29895882	29936233	-	2436	protein_coding	- && sp|Q2QLE3|TES_PIG Testin OS=Sus scrofa OX=9823 GN=TES PE=3 SV=1 && PF00412:LIM domain|PF06297:PET Domain	-
ENSSSCG00000002849	42.0209	21.3076	53.3057	301.791	-2.48486	0.00641959	0.109094	SHCBP1	6	38029864	38063859	+	3044	protein_coding	- && sp|Q8NEM2|SHCBP_HUMAN SHC SH2 domain-binding protein 1 OS=Homo sapiens OX=9606 GN=SHCBP1 PE=1 SV=3 && PF13229:Right handed beta helix region	-
ENSSSCG00000058656	2595.67	3204.86	1394.15	516.874	1.60161	0.00641976	0.109094	P2RY1	13	92991152	92997700	+	4528	protein_coding	- && sp|P48042|P2RY1_BOVIN P2Y purinoceptor 1 OS=Bos taurus OX=9913 GN=P2RY1 PE=2 SV=1 && PF00001:7 transmembrane receptor (rhodopsin family)	-
ENSSSCG00000023033	316.908	290.559	476.676	1629.45	-1.79349	0.00644659	0.10943	PARP3	13	34076012	34085210	+	3992	protein_coding	- && sp|Q9Y6F1|PARP3_HUMAN Protein mono-ADP-ribosyltransferase PARP3 OS=Homo sapiens OX=9606 GN=PARP3 PE=1 SV=4 && PF00644:Poly(ADP-ribose) polymerase catalytic domain|PF02877:Poly(ADP-ribose) polymerase, regulatory domain|PF05406:WGR domain	-
ENSSSCG00000004150	123.436	174.335	254.227	798.395	-1.82173	0.00645421	0.10944	-	1	26001398	26011653	-	3736	protein_coding	- && sp|Q9Y5Z4|HEBP2_HUMAN Heme-binding protein 2 OS=Homo sapiens OX=9606 GN=HEBP2 PE=1 SV=1 && PF04832:SOUL heme-binding protein	-
ENSSSCG00000015246	6921.2	8945.33	12069.6	42260.9	-1.77578	0.00648211	0.109793	ST14	9	56888246	56929767	+	3433	protein_coding	- && sp|Q0IIH7|ST14_BOVIN Suppressor of tumorigenicity 14 protein homolog OS=Bos taurus OX=9913 GN=ST14 PE=2 SV=1 && PF00057:Low-density lipoprotein receptor domain class A|PF00089:Trypsin|PF00431:CUB domain|PF01390:SEA domain	-
ENSSSCG00000037499	1086.42	1183.54	574.062	506.739	1.07042	0.00650904	0.11013	NEDD4	1	115941940	116070305	+	7774	protein_coding	- && sp|P46934|NEDD4_HUMAN E3 ubiquitin-protein ligase NEDD4 OS=Homo sapiens OX=9606 GN=NEDD4 PE=1 SV=4 && PF00632:HECT-domain (ubiquitin-transferase)|PF00397:WW domain	-
ENSSSCG00000028080	15.7578	7.74823	23.5775	145.265	-2.83982	0.00655763	0.110831	ELOVL4	1	86163868	86195987	+	2950	protein_coding	- && sp|Q9GZR5|ELOV4_HUMAN Elongation of very long chain fatty acids protein 4 OS=Homo sapiens OX=9606 GN=ELOVL4 PE=1 SV=1 && PF01151:GNS1/SUR4 family	-
ENSSSCG00000001341	10516.6	10229.6	4958.46	1629.45	1.65489	0.00658419	0.111159	-	7	23004631	23015536	-	2474	protein_coding	- && sp|P13753|HA1B_BOVIN BOLA class I histocompatibility antigen, alpha chain BL3-7 OS=Bos taurus OX=9913 PE=2 SV=1 && PF07654:Immunoglobulin C1-set domain|PF00129:Class I Histocompatibility antigen, domains alpha 1 and 2	-
ENSSSCG00000032407	20.135	25.1818	71.7577	86.7087	-1.80709	0.00659783	0.111251	LRFN1	6	47971275	47978430	-	3125	protein_coding	- && sp|Q2WF71|LRFN1_MOUSE Leucine-rich repeat and fibronectin type III domain-containing protein 1 OS=Mus musculus OX=10090 GN=Lrfn1 PE=1 SV=1 && PF13855:Leucine rich repeat|PF07679:Immunoglobulin I-set domain|PF00041:Fibronectin type III domain	-
ENSSSCG00000038001	226.738	170.461	374.165	717.317	-1.45771	0.00667467	0.112199	RBKS	3	111328750	111426908	+	12823	protein_coding	- && sp|Q9H477|RBSK_HUMAN Ribokinase OS=Homo sapiens OX=9606 GN=RBKS PE=1 SV=1 && PF00294:pfkB family carbohydrate kinase	-
ENSSSCG00000016690	28.8894	27.1188	65.607	147.517	-1.92655	0.00669084	0.112341	CREB5	18	43844942	44261031	-	5659	protein_coding	- && sp|Q02930|CREB5_HUMAN Cyclic AMP-responsive element-binding protein 5 OS=Homo sapiens OX=9606 GN=CREB5 PE=1 SV=3 && PF00170:bZIP transcription factor	-
ENSSSCG00000004759	3626.06	5253.3	7187.05	21194.1	-1.67641	0.00669756	0.112341	SPINT1	1	130458909	130473783	-	2530	protein_coding	- && sp|O43278|SPIT1_HUMAN Kunitz-type protease inhibitor 1 OS=Homo sapiens OX=9606 GN=SPINT1 PE=1 SV=2 && PF00057:Low-density lipoprotein receptor domain class A|PF00014:Kunitz/Bovine pancreatic trypsin inhibitor domain|PF07502:MANEC domain	-
ENSSSCG00000030998	21.0105	9.68529	12.3013	295.035	-3.32092	0.00670657	0.112371	WIF1	5	29450442	29543913	-	2326	protein_coding	- && sp|Q9WUA1|WIF1_MOUSE Wnt inhibitory factor 1 OS=Mus musculus OX=10090 GN=Wif1 PE=2 SV=1 && PF02019:WIF domain	-
ENSSSCG00000002814	41.1455	61.9858	11.2762	1.12609	3.04141	0.00673885	0.112791	ADGRG3	6	19574530	19599080	+	2648	protein_coding	- && sp|Q86Y34|AGRG3_HUMAN Adhesion G protein-coupled receptor G3 OS=Homo sapiens OX=9606 GN=ADGRG3 PE=1 SV=1 && PF01825:GPCR proteolysis site, GPS, motif|PF00002:7 transmembrane receptor (Secretin family)	-
ENSSSCG00000005375	109.429	78.4508	190.67	365.978	-1.56571	0.00674889	0.112837	CORO2A	1	239947301	240000918	-	4638	protein_coding	- && sp|Q92828|COR2A_HUMAN Coronin-2A OS=Homo sapiens OX=9606 GN=CORO2A PE=1 SV=2 && PF16300:Type of WD40 repeat|PF08953:Domain of unknown function (DUF1899)	-
ENSSSCG00000000668	0.875436	1.93706	3.07533	63.0609	-4.56445	0.0067841	0.113216	APOBEC1	5	62810879	62820173	-	2151	protein_coding	- && sp|P41238|ABEC1_HUMAN C->U-editing enzyme APOBEC-1 OS=Homo sapiens OX=9606 GN=APOBEC1 PE=1 SV=3 && PF18774:APOBEC4-like -AID/APOBEC-deaminase	-
ENSSSCG00000011299	5729.73	5034.41	2135.3	356.969	2.11055	0.00678612	0.113216	CLEC3B	13	28219500	28229096	+	820	protein_coding	- && sp|Q2KIS7|TETN_BOVIN Tetranectin OS=Bos taurus OX=9913 GN=CLEC3B PE=2 SV=1 && PF00059:Lectin C-type domain	-
ENSSSCG00000015543	75.2875	77.4823	22.5524	21.3956	1.79704	0.00680249	0.113264	CACNA1E	9	123006195	123315319	+	7934	protein_coding	- && sp|Q15878|CAC1E_HUMAN Voltage-dependent R-type calcium channel subunit alpha-1E OS=Homo sapiens OX=9606 GN=CACNA1E PE=1 SV=3 && PF08763:Voltage gated calcium channel IQ domain|PF00520:Ion transport protein|PF16905:Voltage-dependent L-type calcium channel, IQ-associated	-
ENSSSCG00000009151	306.403	308.961	142.49	64.1869	1.57244	0.00680358	0.113264	CYP2U1	8	114011304	114035357	-	6610	protein_coding	- && sp|Q0IIF9|CP2U1_BOVIN Cytochrome P450 2U1 OS=Bos taurus OX=9913 GN=CYP2U1 PE=2 SV=1 && PF00067:Cytochrome P450	-
ENSSSCG00000022331	322.16	344.796	139.415	152.022	1.19456	0.00685804	0.113984	-	X	113460199	113934226	-	2804	protein_coding	- && sp|P70377|FGF13_MOUSE Fibroblast growth factor 13 OS=Mus musculus OX=10090 GN=Fgf13 PE=1 SV=2 && PF00167:Fibroblast growth factor	-
ENSSSCG00000011689	491.995	648.914	820.088	3517.89	-1.92682	0.00686147	0.113984	PLOD2	13	86401244	86513105	-	5672	protein_coding	- && sp|O00469|PLOD2_HUMAN Procollagen-lysine,2-oxoglutarate 5-dioxygenase 2 OS=Homo sapiens OX=9606 GN=PLOD2 PE=1 SV=2 && -	-
ENSSSCG00000005453	3137.56	2656.67	4129.14	16938.6	-1.86232	0.00688044	0.114177	-	1	251263175	251277988	-	2548	protein_coding	- && sp|P82460|THIO_PIG Thioredoxin OS=Sus scrofa OX=9823 GN=TXN PE=1 SV=3 && PF00085:Thioredoxin	-
ENSSSCG00000033463	15.7578	10.6538	0	0	6.06289	0.00690594	1	KCNF1	3	125664365	125666656	-	1530	protein_coding	- && sp|Q9H3M0|KCNF1_HUMAN Potassium voltage-gated channel subfamily F member 1 OS=Homo sapiens OX=9606 GN=KCNF1 PE=1 SV=1 && PF02214:BTB/POZ domain|PF00520:Ion transport protein	-
ENSSSCG00000027935	160.205	93.9473	36.904	4.50435	2.61222	0.00692857	0.114853	FHOD3	6	120036845	120586816	+	6679	protein_coding	- && sp|Q76LL6|FHOD3_MOUSE FH1/FH2 domain-containing protein 3 OS=Mus musculus OX=10090 GN=Fhod3 PE=1 SV=1 && PF02181:Formin Homology 2 Domain|PF18382:Formin N-terminal GTPase-binding domain	-
ENSSSCG00000040184	3607.67	4558.87	6604.78	17733.6	-1.57543	0.00694505	0.115004	LMO7	11	48072159	48133446	+	7792	protein_coding	- && sp|Q8WWI1|LMO7_HUMAN LIM domain only protein 7 OS=Homo sapiens OX=9606 GN=LMO7 PE=1 SV=3 && PF00595:PDZ domain|PF00412:LIM domain|PF15949:Domain of unknown function (DUF4757)	-
ENSSSCG00000037746	474.486	567.558	841.615	2409.83	-1.64161	0.00695604	0.115046	NHLRC3	11	14184090	14209137	+	2276	protein_coding	- && sp|Q5JS37|NHLC3_HUMAN NHL repeat-containing protein 3 OS=Homo sapiens OX=9606 GN=NHLRC3 PE=2 SV=1 && PF01436:NHL repeat	-
ENSSSCG00000010222	25.3876	33.8985	4.10044	0	3.82481	0.00696327	0.115046	ZNF365	14	65861564	65888335	+	2693	protein_coding	- && sp|Q5R9L2|ZN365_PONAB Protein ZNF365 OS=Pongo abelii OX=9601 GN=ZNF365 PE=2 SV=1 && -	-
ENSSSCG00000004145	365.057	512.352	733.979	2016.82	-1.64854	0.0069699	0.115046	ABRACL	1	25432706	25447594	-	598	protein_coding	- && sp|Q9P1F3|ABRAL_HUMAN Costars family protein ABRACL OS=Homo sapiens OX=9606 GN=ABRACL PE=1 SV=1 && -	-
ENSSSCG00000030548	130.44	95.8844	350.588	239.856	-1.38308	0.00697894	0.115046	HERC5	8	130533877	130590841	-	3854	protein_coding	- && sp|Q9UII4|HERC5_HUMAN E3 ISG15--protein ligase HERC5 OS=Homo sapiens OX=9606 GN=HERC5 PE=1 SV=2 && PF00415:Regulator of chromosome condensation (RCC1) repeat|PF00632:HECT-domain (ubiquitin-transferase)	-
ENSSSCG00000008294	1807.77	3537.07	7608.37	6062.85	-1.355	0.00698461	0.115046	ACTG2	3	69096782	69121351	-	2385	protein_coding	- && sp|Q5E9B5|ACTH_BOVIN Actin, gamma-enteric smooth muscle OS=Bos taurus OX=9913 GN=ACTG2 PE=2 SV=1 && PF00022:Actin	-
ENSSSCG00000028387	564.656	623.733	1093.79	1544.99	-1.15082	0.00700633	0.115282	CNKSR1	6	83598372	83608607	+	2570	protein_coding	- && sp|Q969H4|CNKR1_HUMAN Connector enhancer of kinase suppressor of ras 1 OS=Homo sapiens OX=9606 GN=CNKSR1 PE=1 SV=1 && PF10534:Connector enhancer of kinase suppressor of ras|PF00169:PH domain	-
ENSSSCG00000009761	2504.62	2460.06	4149.64	8816.13	-1.3849	0.00702624	0.115487	NCOR2	14	28624702	28819404	+	8473	protein_coding	- && sp|Q9Y618|NCOR2_HUMAN Nuclear receptor corepressor 2 OS=Homo sapiens OX=9606 GN=NCOR2 PE=1 SV=3 && PF00249:Myb-like DNA-binding domain|PF15784:G-protein pathway suppressor 2-interacting domain	-
ENSSSCG00000012362	349.299	376.758	172.218	79.9522	1.52429	0.00703681	0.115539	-	X	50159913	50578018	-	8055	protein_coding	- && sp|Q58DL7|ARHG9_BOVIN Rho guanine nucleotide exchange factor 9 OS=Bos taurus OX=9913 GN=ARHGEF9 PE=2 SV=1 && PF00018:SH3 domain|PF00621:RhoGEF domain|PF00169:PH domain	-
ENSSSCG00000014310	1107.43	1510.91	584.313	615.969	1.12522	0.00707376	0.116023	CXCL14	2	137803992	137813118	-	1715	protein_coding	- && sp|Q9WUQ5|CXL14_MOUSE C-X-C motif chemokine 14 OS=Mus musculus OX=10090 GN=Cxcl14 PE=2 SV=2 && PF00048:Small cytokines (intecrine/chemokine), interleukin-8 like	-
ENSSSCG00000036702	4182.83	4267.34	6265.47	21895.6	-1.73664	0.00709614	0.116267	ACTN1	7	92550007	92644842	-	3978	protein_coding	- && sp|Q3B7N2|ACTN1_BOVIN Alpha-actinin-1 OS=Bos taurus OX=9913 GN=ACTN1 PE=2 SV=1 && PF00307:Calponin homology (CH) domain|PF08726:Ca2+ insensitive EF hand|PF00435:Spectrin repeat	-
ENSSSCG00000004412	335.292	358.356	592.513	1349.05	-1.48479	0.00710716	0.116325	MICAL1	1	75511693	75522765	-	3827	protein_coding	- && sp|F1MH07|MICA1_BOVIN [F-actin]-monooxygenase MICAL1 OS=Bos taurus OX=9913 GN=MICAL1 PE=2 SV=1 && PF01494:FAD binding domain|PF12130:Bivalent Mical/EHBP Rab binding domain|PF00412:LIM domain|PF00307:Calponin homology (CH) domain	-
ENSSSCG00000056284	98.9242	52.3006	19.4771	18.0174	2.01253	0.00714517	0.116678	XAF1	12	50645094	50659642	-	1609	protein_coding	- && sp|Q58DH1|XAF1_BOVIN XIAP-associated factor 1 OS=Bos taurus OX=9913 GN=XAF1 PE=2 SV=2 && -	-
ENSSSCG00000015581	131.315	67.797	138.39	845.691	-2.30429	0.0071504	0.116678	CENPF	9	128948498	129012218	-	10083	protein_coding	- && sp|P49454|CENPF_HUMAN Centromere protein F OS=Homo sapiens OX=9606 GN=CENPF PE=1 SV=3 && PF10473:Leucine-rich repeats of kinetochore protein Cenp-F/LEK1|PF10481:Cenp-F N-terminal domain|PF10490:Rb-binding domain of kinetochore protein Cenp-F/LEK1	-
ENSSSCG00000028889	437.718	519.131	850.841	1552.87	-1.32885	0.00715121	0.116678	VPS37B	14	29962042	29994646	+	3662	protein_coding	- && sp|Q9H9H4|VP37B_HUMAN Vacuolar protein sorting-associated protein 37B OS=Homo sapiens OX=9606 GN=VPS37B PE=1 SV=1 && PF07200:Modifier of rudimentary (Mod(r)) protein	-
ENSSSCG00000023760	5110.79	4411.65	2135.3	537.143	1.83303	0.00719369	0.117248	CLEC14A	7	61826015	61832808	+	6794	protein_coding	- && sp|Q86T13|CLC14_HUMAN C-type lectin domain family 14 member A OS=Homo sapiens OX=9606 GN=CLEC14A PE=1 SV=1 && -	-
ENSSSCG00000023537	6.12805	0	2.05022	166.661	-4.7693	0.00721268	0.117435	SYT8	2	1247878	1250437	+	1827	protein_coding	- && sp|Q8NBV8|SYT8_HUMAN Synaptotagmin-8 OS=Homo sapiens OX=9606 GN=SYT8 PE=2 SV=4 && PF00168:C2 domain	-
ENSSSCG00000054409	22.7613	5.81117	0	0	6.17743	0.00727696	1	-	9	45645250	45659360	+	3682	protein_coding	- && sp|Q5PXD3|CD3G_PIG T-cell surface glycoprotein CD3 gamma chain OS=Sus scrofa OX=9823 GN=CD3G PE=2 SV=1 && PF02189:Immunoreceptor tyrosine-based activation motif|PF16680:T-cell surface glycoprotein CD3 delta chain	-
ENSSSCG00000006463	4440.21	3901.23	2136.33	939.156	1.43936	0.00730141	0.118631	PEAR1	4	93177158	93205155	-	6119	protein_coding	- && sp|Q5VY43|PEAR1_HUMAN Platelet endothelial aggregation receptor 1 OS=Homo sapiens OX=9606 GN=PEAR1 PE=1 SV=1 && -	-
ENSSSCG00000040863	1623.93	1267.8	2463.34	5254.32	-1.41613	0.00736419	0.119526	IPMK	14	92383517	92428731	+	6448	protein_coding	- && sp|Q8NFU5|IPMK_HUMAN Inositol polyphosphate multikinase OS=Homo sapiens OX=9606 GN=IPMK PE=1 SV=1 && PF03770:Inositol polyphosphate kinase	-
ENSSSCG00000013734	367.683	326.394	565.861	1556.25	-1.61208	0.00738805	0.119663	HOOK2	2	66227601	66244828	+	3343	protein_coding	- && sp|Q96ED9|HOOK2_HUMAN Protein Hook homolog 2 OS=Homo sapiens OX=9606 GN=HOOK2 PE=1 SV=3 && PF05622:HOOK protein coiled-coil region|PF19047:HOOK domain	-
ENSSSCG00000008396	1750	1514.78	700.15	153.148	1.93544	0.00741298	0.119942	CCDC85A	3	84958387	85165587	-	4906	protein_coding	- && sp|Q5SP85|CC85A_MOUSE Coiled-coil domain-containing protein 85A OS=Mus musculus OX=10090 GN=Ccdc85a PE=1 SV=1 && PF10226:CCDC85 family	-
ENSSSCG00000004190	483.241	509.446	804.711	2138.44	-1.56784	0.00742649	0.120036	STX7	1	31184947	31235865	+	4418	protein_coding	- && sp|O15400|STX7_HUMAN Syntaxin-7 OS=Homo sapiens OX=9606 GN=STX7 PE=1 SV=4 && PF14523:Syntaxin-like protein	-
ENSSSCG00000010290	609.303	645.04	872.368	3791.53	-1.89454	0.00745695	0.120403	MCU	14	75678393	75721500	+	2890	protein_coding	- && sp|Q8NE86|MCU_HUMAN Calcium uniporter protein, mitochondrial OS=Homo sapiens OX=9606 GN=MCU PE=1 SV=1 && PF04678:Mitochondrial calcium uniporter	-
ENSSSCG00000033637	56.9033	61.0173	132.239	194.813	-1.47136	0.00748137	0.120672	C3orf52	13	147647080	147680114	-	2234	protein_coding	- && sp|Q5BVD1|TTMP_HUMAN TPA-induced transmembrane protein OS=Homo sapiens OX=9606 GN=TTMP PE=1 SV=2 && -	-
ENSSSCG00000053708	1138.94	1153.52	609.94	424.535	1.14771	0.00750316	0.120898	-	1	254193209	254211799	+	2579	protein_coding	- && sp|P49796|RGS3_HUMAN Regulator of G-protein signaling 3 OS=Homo sapiens OX=9606 GN=RGS3 PE=1 SV=2 && PF00615:Regulator of G protein signaling domain	-
ENSSSCG00000031866	46480.4	43450.1	24698	18382.2	1.06178	0.00754527	0.121221	TIMP3	5	12185818	12242581	-	4565	protein_coding	- && sp|P35625|TIMP3_HUMAN Metalloproteinase inhibitor 3 OS=Homo sapiens OX=9606 GN=TIMP3 PE=1 SV=2 && PF00965:Tissue inhibitor of metalloproteinase	-
ENSSSCG00000005463	3.50174	2.90559	12.3013	52.9261	-3.34324	0.00754585	0.121221	SHOC1	1	252466222	252562066	-	4878	protein_coding	- && sp|Q5VXU9|SHOC1_HUMAN Protein shortage in chiasmata 1 ortholog OS=Homo sapiens OX=9606 GN=SHOC1 PE=1 SV=1 && PF17825:Family of unknown function (DUF5587)	-
ENSSSCG00000037508	5574.78	5108.99	8728.81	19950.9	-1.42459	0.00756006	0.121312	GSN	1	261307008	261372848	+	5833	protein_coding	- && sp|P20305|GELS_PIG Gelsolin (Fragment) OS=Sus scrofa OX=9823 GN=GSN PE=1 SV=1 && PF00626:Gelsolin repeat	-
ENSSSCG00000003183	2062.53	1998.08	1092.77	844.565	1.0675	0.00760999	0.121987	RRAS	6	54680600	54684719	-	947	protein_coding	- && sp|P10301|RRAS_HUMAN Ras-related protein R-Ras OS=Homo sapiens OX=9606 GN=RRAS PE=1 SV=1 && PF00071:Ras family	-
ENSSSCG00000032240	281.89	256.66	118.913	111.483	1.22489	0.00762221	0.122057	RSPO1	6	93665121	93685197	-	1629	protein_coding	- && sp|Q2MKA7|RSPO1_HUMAN R-spondin-1 OS=Homo sapiens OX=9606 GN=RSPO1 PE=1 SV=1 && PF15913:Furin-like repeat, cysteine-rich	-
ENSSSCG00000015808	3626.06	4848.46	7245.48	14916.1	-1.38686	0.00765606	0.122473	ADAM9	15	47523771	47601710	-	5080	protein_coding	- && sp|Q13443|ADAM9_HUMAN Disintegrin and metalloproteinase domain-containing protein 9 OS=Homo sapiens OX=9606 GN=ADAM9 PE=1 SV=1 && PF01421:Reprolysin (M12B) family zinc metalloprotease|PF08516:ADAM cysteine-rich|PF01562:Reprolysin family propeptide|PF00200:Disintegrin	-
ENSSSCG00000006037	927.962	947.221	1489.48	4005.49	-1.55101	0.0077	0.122992	OXR1	4	30734514	31400997	-	8769	protein_coding	- && sp|A5PKL1|OXR1_BOVIN Oxidation resistance protein 1 OS=Bos taurus OX=9913 GN=OXR1 PE=2 SV=2 && PF01476:LysM domain|PF07534:TLD	-
ENSSSCG00000017758	23.6368	11.6223	30.7533	191.435	-2.65207	0.00770643	0.122992	SPAG5	12	44827949	44848566	-	3822	protein_coding	- && sp|Q96R06|SPAG5_HUMAN Sperm-associated antigen 5 OS=Homo sapiens OX=9606 GN=SPAG5 PE=1 SV=2 && -	-
ENSSSCG00000005092	383.441	414.53	680.673	1461.66	-1.42464	0.00771625	0.122992	SLC38A6	1	189923323	189988552	+	2826	protein_coding	- && sp|Q8IZM9|S38A6_HUMAN Probable sodium-coupled neutral amino acid transporter 6 OS=Homo sapiens OX=9606 GN=SLC38A6 PE=1 SV=2 && PF01490:Transmembrane amino acid transporter protein	-
ENSSSCG00000017478	14.007	4.84264	32.8035	82.2043	-2.60091	0.00772954	0.122992	RAPGEFL1	12	22181849	22195840	-	3525	protein_coding	- && sp|Q9UHV5|RPGFL_HUMAN Rap guanine nucleotide exchange factor-like 1 OS=Homo sapiens OX=9606 GN=RAPGEFL1 PE=1 SV=2 && PF00617:RasGEF domain	-
ENSSSCG00000032422	338.794	264.408	772.933	593.448	-1.17951	0.00773682	0.122992	-	18	6632837	6719220	+	3594	protein_coding	- && sp|A6NFQ2|TCAF2_HUMAN TRPM8 channel-associated factor 2 OS=Homo sapiens OX=9606 GN=TCAF2 PE=1 SV=2 && PF13402:Peptidase M60, enhancin and enhancin-like|PF17291:N-terminal domain of M60-like peptidases	-
ENSSSCG00000010600	942.844	952.064	499.228	298.413	1.24788	0.00774462	0.122992	CALHM2	14	114380479	114385694	-	2021	protein_coding	- && sp|Q8VEC4|CAHM2_MOUSE Calcium homeostasis modulator protein 2 OS=Mus musculus OX=10090 GN=Calhm2 PE=2 SV=1 && PF14798:Calcium homeostasis modulator	-
ENSSSCG00000010474	72.6612	24.2132	9.22599	1.12609	3.21364	0.00774625	0.122992	CYP26C1	14	104551134	104559978	+	2769	protein_coding	- && sp|Q6V0L0|CP26C_HUMAN Cytochrome P450 26C1 OS=Homo sapiens OX=9606 GN=CYP26C1 PE=2 SV=2 && PF00067:Cytochrome P450	-
ENSSSCG00000005425	2767.25	3466.36	4630.42	15998.3	-1.72651	0.00775436	0.122992	SLC44A1	1	246548497	246760514	+	7841	protein_coding	- && sp|Q8WWI5|CTL1_HUMAN Choline transporter-like protein 1 OS=Homo sapiens OX=9606 GN=SLC44A1 PE=1 SV=1 && PF04515:Plasma-membrane choline transporter	-
ENSSSCG00000010745	17.5087	13.5594	30.7533	145.265	-2.49964	0.00775967	0.122992	FANK1	14	135197450	135302516	+	4668	protein_coding	- && sp|Q6B858|FANK1_BOVIN Fibronectin type 3 and ankyrin repeat domains protein 1 OS=Bos taurus OX=9913 GN=FANK1 PE=2 SV=2 && PF12796:Ankyrin repeats (3 copies)|PF13857:Ankyrin repeats (many copies)	-
ENSSSCG00000011579	776.512	677.97	1203.48	2799.45	-1.46041	0.00777895	0.123017	PPARG	13	68302322	68433944	+	2316	protein_coding	- && sp|O62807|PPARG_PIG Peroxisome proliferator-activated receptor gamma OS=Sus scrofa OX=9823 GN=PPARG PE=2 SV=1 && PF12577:PPAR gamma N-terminal region|PF00104:Ligand-binding domain of nuclear hormone receptor|PF00105:Zinc finger, C4 type (two domains)	-
ENSSSCG00000023026	699.473	709.932	1694.51	1290.5	-1.08274	0.007785	0.123017	CLCN5	X	43613628	43811526	+	4808	protein_coding	- && sp|Q9GKE7|CLCN5_PIG H(+)/Cl(-) exchange transporter 5 OS=Sus scrofa OX=9823 GN=CLCN5 PE=2 SV=2 && PF00654:Voltage gated chloride channel	-
ENSSSCG00000039318	231.99	157.87	61.5066	6.75652	2.51007	0.00779609	0.123067	HS3ST3B1	12	58126304	58168404	+	5102	protein_coding	- && sp|Q9Y662|HS3SB_HUMAN Heparan sulfate glucosamine 3-O-sulfotransferase 3B1 OS=Homo sapiens OX=9606 GN=HS3ST3B1 PE=1 SV=1 && PF00685:Sulfotransferase domain	-
ENSSSCG00000000530	158.454	238.258	375.19	727.452	-1.47497	0.00782407	0.123384	FGD4	5	41680452	41879062	-	5232	protein_coding	- && sp|Q96M96|FGD4_HUMAN FYVE, RhoGEF and PH domain-containing protein 4 OS=Homo sapiens OX=9606 GN=FGD4 PE=1 SV=2 && PF00169:PH domain|PF00621:RhoGEF domain|PF01363:FYVE zinc finger	-
ENSSSCG00000036822	210.105	105.57	53.3057	11.2609	2.28602	0.00784427	0.123577	TMEM273	14	89770098	89803681	-	1507	protein_coding	- && sp|Q5T292|TM273_HUMAN Transmembrane protein 273 OS=Homo sapiens OX=9606 GN=TMEM273 PE=3 SV=1 && PF14986:Domain of unknown function (DUF4514)	-
ENSSSCG00000016475	14.8824	10.6538	0	0	6.01417	0.00785361	1	-	18	7421004	7580571	-	2629	protein_coding	- && sp|P11364|TCB_FLV Viral T-cell receptor beta chain-like T17T-22 OS=Feline leukemia virus OX=11768 GN=V-TCR PE=4 SV=1 && PF07654:Immunoglobulin C1-set domain|PF07686:Immunoglobulin V-set domain	-
ENSSSCG00000017601	172.461	214.045	321.884	897.491	-1.65748	0.00787548	0.123943	TOM1L1	12	31207621	31272775	+	3664	protein_coding	- && sp|O75674|TM1L1_HUMAN TOM1-like protein 1 OS=Homo sapiens OX=9606 GN=TOM1L1 PE=1 SV=2 && PF00790:VHS domain|PF03127:GAT domain	-
ENSSSCG00000011020	9611.41	8194.72	4194.75	1192.53	1.72467	0.0079643	0.125214	JCAD	10	40910548	40997071	+	6856	protein_coding	- && sp|A2VE02|JCAD_BOVIN Junctional protein associated with coronary artery disease homolog OS=Bos taurus OX=9913 GN=JCAD PE=2 SV=1 && PF15351:Junctional protein associated with coronary artery disease	-
ENSSSCG00000057823	343.171	194.674	105.586	28.1522	2.00579	0.00797335	0.12523	-	5	43321	45063	-	651	protein_coding	- && sp|Q9BYB0|SHAN3_HUMAN SH3 and multiple ankyrin repeat domains protein 3 OS=Homo sapiens OX=9606 GN=SHANK3 PE=1 SV=3 && PF00536:SAM domain (Sterile alpha motif)	-
ENSSSCG00000012551	1434.84	1908.97	2846.73	5943.49	-1.39441	0.00801078	0.125691	RNF128	X	87111870	87211601	+	3753	protein_coding	- && sp|Q29RU0|RN128_BOVIN E3 ubiquitin-protein ligase RNF128 OS=Bos taurus OX=9913 GN=RNF128 PE=2 SV=1 && PF13639:Ring finger domain|PF02225:PA domain	-
ENSSSCG00000004888	282.766	390.317	548.434	1572.02	-1.65551	0.00802331	0.125761	SERPINB8	1	157820657	157836904	-	3116	protein_coding	- && sp|Q5BIR5|SPB8_BOVIN Serpin B8 OS=Bos taurus OX=9913 GN=SERPINB8 PE=2 SV=1 && PF00079:Serpin (serine protease inhibitor)	-
ENSSSCG00000024351	603.175	1096.37	1085.59	6366.89	-2.1326	0.00804583	0.125987	MET	18	29426048	29541512	-	6788	protein_coding	- && sp|Q2QLE0|MET_PIG Hepatocyte growth factor receptor OS=Sus scrofa OX=9823 GN=MET PE=2 SV=1 && PF01833:IPT/TIG domain|PF07714:Protein tyrosine and serine/threonine kinase|PF01403:Sema domain	-
ENSSSCG00000006914	48.149	6.7797	2.05022	0	4.71146	0.00806526	0.126164	BARHL2	4	126029437	126036210	+	2212	protein_coding	- && sp|Q9NY43|BARH2_HUMAN BarH-like 2 homeobox protein OS=Homo sapiens OX=9606 GN=BARHL2 PE=1 SV=2 && PF00046:Homeodomain	-
ENSSSCG00000002987	0	0	12.3013	11.2609	-6.12025	0.00811123	1	DLL3	6	48147635	48155292	+	2097	protein_coding	- && sp|Q9NYJ7|DLL3_HUMAN Delta-like protein 3 OS=Homo sapiens OX=9606 GN=DLL3 PE=2 SV=1 && PF00008:EGF-like domain	-
ENSSSCG00000014217	744.996	890.078	1313.17	3406.41	-1.52926	0.00817326	0.127231	FEM1C	2	119699598	119722806	-	5529	protein_coding	- && sp|A7MB89|FEM1C_BOVIN Protein fem-1 homolog C OS=Bos taurus OX=9913 GN=FEM1C PE=2 SV=1 && PF13857:Ankyrin repeats (many copies)|PF12796:Ankyrin repeats (3 copies)	-
ENSSSCG00000008434	345.797	345.765	584.313	1287.12	-1.436	0.00817398	0.127231	TTC7A	3	93457625	93591941	-	4881	protein_coding	- && sp|Q9ULT0|TTC7A_HUMAN Tetratricopeptide repeat protein 7A OS=Homo sapiens OX=9606 GN=TTC7A PE=1 SV=3 && -	-
ENSSSCG00000033544	256.503	149.153	69.7075	11.2609	2.32167	0.00817498	0.127231	NTF3	5	65052519	65123788	-	3167	protein_coding	- && sp|Q06AV0|NTF3_PIG Neurotrophin-3 OS=Sus scrofa OX=9823 GN=NTF3 PE=2 SV=1 && PF00243:Nerve growth factor family	-
ENSSSCG00000022738	12.2561	11.6223	28.7031	102.474	-2.45577	0.00818441	0.127231	-	2	68378917	68409775	+	3979	protein_coding	- && sp|Q2T9M7|P20D1_BOVIN N-fatty-acyl-amino acid synthase/hydrolase PM20D1 OS=Bos taurus OX=9913 GN=PM20D1 PE=2 SV=1 && PF01546:Peptidase family M20/M25/M40|PF07687:Peptidase dimerisation domain	-
ENSSSCG00000010274	3116.55	4174.36	5915.91	14827.2	-1.50846	0.00819206	0.127231	SGPL1	14	73724100	73781800	+	6538	protein_coding	- && sp|O95470|SGPL1_HUMAN Sphingosine-1-phosphate lyase 1 OS=Homo sapiens OX=9606 GN=SGPL1 PE=1 SV=3 && PF00282:Pyridoxal-dependent decarboxylase conserved domain	-
ENSSSCG00000015664	58.6542	65.86	133.264	216.209	-1.4886	0.00819285	0.127231	-	9	67933220	67960370	+	3021	protein_coding	- && sp|P08174|DAF_HUMAN Complement decay-accelerating factor OS=Homo sapiens OX=9606 GN=CD55 PE=1 SV=4 && PF00084:Sushi repeat (SCR repeat)	-
ENSSSCG00000033292	0.875436	0	5.12555	37.1609	-5.53004	0.00819897	0.127231	CFAP276	4	110955163	110961962	+	667	protein_coding	- && sp|Q5T5A4|CA194_HUMAN Protein C1orf194 OS=Homo sapiens OX=9606 GN=C1orf194 PE=1 SV=1 && PF12494:Protein of unknown function (DUF3695)	-
ENSSSCG00000025308	306.403	230.51	215.273	2972.87	-2.56979	0.00824611	0.127835	IL17D	11	1029109	1066085	+	1854	protein_coding	- && sp|Q8TAD2|IL17D_HUMAN Interleukin-17D OS=Homo sapiens OX=9606 GN=IL17D PE=2 SV=1 && PF06083:Interleukin-17	-
ENSSSCG00000017608	610.179	701.215	337.261	188.056	1.31913	0.00826845	0.128054	-	12	32043861	32089805	+	4472	protein_coding	- && sp|P02720|PPCT_BOVIN Phosphatidylcholine transfer protein OS=Bos taurus OX=9913 GN=PCTP PE=1 SV=1 && PF01852:START domain	-
ENSSSCG00000009554	326.538	324.457	543.308	1265.72	-1.47428	0.00828595	0.128126	GRTP1	11	78618713	78637478	-	1286	protein_coding	- && sp|Q9D3N8|GRTP1_MOUSE Growth hormone-regulated TBC protein 1 OS=Mus musculus OX=10090 GN=Grtp1 PE=1 SV=1 && PF00566:Rab-GTPase-TBC domain	-
ENSSSCG00000000695	550.649	380.632	201.947	56.3043	1.84922	0.00829143	0.128126	IFFO1	5	64116150	64129274	+	6084	protein_coding	- && sp|Q8BXL9|IFFO1_MOUSE Non-homologous end joining factor IFFO1 OS=Mus musculus OX=10090 GN=Iffo1 PE=2 SV=1 && -	-
ENSSSCG00000013663	253.876	179.178	92.2599	33.7826	1.7785	0.00829783	0.128126	ANGPTL6	2	68947071	68958766	-	1906	protein_coding	- && sp|Q8NI99|ANGL6_HUMAN Angiopoietin-related protein 6 OS=Homo sapiens OX=9606 GN=ANGPTL6 PE=1 SV=1 && PF00147:Fibrinogen beta and gamma chains, C-terminal globular domain	-
ENSSSCG00000017192	2657.82	2671.2	4766.76	6116.9	-1.0302	0.00838229	0.129228	-	12	5409577	5426433	+	6411	protein_coding	- && sp|Q92817|EVPL_HUMAN Envoplakin OS=Homo sapiens OX=9606 GN=EVPL PE=1 SV=3 && PF00681:Plectin repeat|PF17902:SH3 domain	-
ENSSSCG00000038618	1406.83	1084.75	636.593	309.674	1.3964	0.00838579	0.129228	RFLNB	12	47307637	47314589	+	1771	protein_coding	- && sp|Q6AXS9|RFLB_RAT Refilin-B OS=Rattus norvegicus OX=10116 GN=Rflnb PE=2 SV=1 && PF15068:FAM101 family	-
ENSSSCG00000025114	1884.81	1824.71	985.131	498.856	1.32149	0.00840145	0.129341	FMNL3	5	15592666	15646046	-	4278	protein_coding	- && sp|Q8IVF7|FMNL3_HUMAN Formin-like protein 3 OS=Homo sapiens OX=9606 GN=FMNL3 PE=1 SV=3 && PF02181:Formin Homology 2 Domain|PF06367:Diaphanous FH3 Domain|PF06371:Diaphanous GTPase-binding Domain	-
ENSSSCG00000039071	3369.55	4332.23	5899.51	17706.6	-1.61589	0.00845398	0.129892	-	7	23842848	23851167	-	1661	protein_coding	- && sp|Q5E9B7|CLIC1_BOVIN Chloride intracellular channel protein 1 OS=Bos taurus OX=9913 GN=CLIC1 PE=2 SV=3 && PF13409:Glutathione S-transferase, N-terminal domain|PF13410:Glutathione S-transferase, C-terminal domain	-
ENSSSCG00000006396	49.8998	37.7726	75.8581	288.278	-2.05276	0.00849167	0.130138	IGSF9	4	90544238	90564165	+	4471	protein_coding	- && sp|Q9P2J2|TUTLA_HUMAN Protein turtle homolog A OS=Homo sapiens OX=9606 GN=IGSF9 PE=1 SV=2 && PF00041:Fibronectin type III domain|PF13927:Immunoglobulin domain	-
ENSSSCG00000022256	1174.83	1763.69	531.007	731.956	1.21837	0.0084951	0.130138	DEPP1	14	91114441	91122191	+	7667	protein_coding	- && sp|Q9NTK1|DEPP1_HUMAN Protein DEPP1 OS=Homo sapiens OX=9606 GN=DEPP1 PE=1 SV=2 && PF15343:Decidual protein induced by progesterone family	-
ENSSSCG00000040445	894.695	1382.09	2128.13	3434.56	-1.28884	0.00853983	0.130695	RND3	15	1715207	1734414	+	2926	protein_coding	- && sp|P61587|RND3_HUMAN Rho-related GTP-binding protein RhoE OS=Homo sapiens OX=9606 GN=RND3 PE=1 SV=1 && PF00071:Ras family	-
ENSSSCG00000025096	53.4016	39.7097	109.687	165.535	-1.5617	0.00855238	0.130758	FBXO24	3	8511459	8523121	+	3165	protein_coding	- && sp|Q4R327|FBX24_MACFA F-box only protein 24 OS=Macaca fascicularis OX=9541 GN=FBXO24 PE=2 SV=1 && PF00415:Regulator of chromosome condensation (RCC1) repeat|PF12937:F-box-like	-
ENSSSCG00000003788	325.662	241.164	837.515	533.765	-1.27445	0.00860861	0.131489	PTGER3	6	141958955	142161286	+	7087	protein_coding	- && sp|P43115|PE2R3_HUMAN Prostaglandin E2 receptor EP3 subtype OS=Homo sapiens OX=9606 GN=PTGER3 PE=1 SV=1 && PF00001:7 transmembrane receptor (rhodopsin family)	-
ENSSSCG00000008197	2600.04	1830.52	1147.1	706.056	1.25738	0.00865774	0.132109	SEMA4C	3	56750760	56760828	+	3806	protein_coding	- && sp|Q9C0C4|SEM4C_HUMAN Semaphorin-4C OS=Homo sapiens OX=9606 GN=SEMA4C PE=1 SV=2 && PF01403:Sema domain|PF01437:Plexin repeat	-
ENSSSCG00000004733	23.6368	1.93706	37.9291	182.426	-3.10011	0.00871406	0.132708	PLA2G4D	1	129247159	129271028	+	3536	protein_coding	- && sp|Q86XP0|PA24D_HUMAN Cytosolic phospholipase A2 delta OS=Homo sapiens OX=9606 GN=PLA2G4D PE=1 SV=2 && PF01735:Lysophospholipase catalytic domain|PF00168:C2 domain|PF18695:Cytosolic phospholipases A2 C2-domain	-
ENSSSCG00000015823	2543.14	2520.11	4156.82	8480.56	-1.31953	0.00873535	0.132902	-	15	48527434	48561402	+	5180	protein_coding	- && sp|Q3B7T9|RFIP1_RAT Rab11 family-interacting protein 1 OS=Rattus norvegicus OX=10116 GN=Rab11fip1 PE=1 SV=1 && PF00168:C2 domain|PF09457:FIP domain	-
ENSSSCG00000006003	854.425	1243.59	1815.47	3729.6	-1.4022	0.00875632	0.132961	MAL2	4	19593536	19617671	-	2858	protein_coding	- && sp|A2VE13|MAL2_BOVIN Protein MAL2 OS=Bos taurus OX=9913 GN=MAL2 PE=1 SV=1 && PF01284:Membrane-associating domain	-
ENSSSCG00000017645	35.0174	49.395	10.2511	4.50435	2.50788	0.00878257	0.133032	TEX14	12	34815476	34912766	-	5545	protein_coding	- && sp|F1MJR8|TEX14_BOVIN Inactive serine/threonine-protein kinase TEX14 OS=Bos taurus OX=9913 GN=TEX14 PE=3 SV=2 && PF12796:Ankyrin repeats (3 copies)|PF07714:Protein tyrosine and serine/threonine kinase	-
ENSSSCG00000007497	14.007	1.93706	26.6529	105.852	-3.04481	0.0088015	0.133032	GCNT7	17	57061805	57068505	-	1424	protein_coding	- && sp|A5GFW8|GCNT7_PIG Beta-1,3-galactosyl-O-glycosyl-glycoprotein beta-1,6-N-acetylglucosaminyltransferase 7 OS=Sus scrofa OX=9823 GN=GCNT7 PE=3 SV=1 && PF02485:Core-2/I-Branching enzyme	-
ENSSSCG00000006546	108.554	130.751	48.1802	21.3956	1.7785	0.00880603	0.133032	TDRD10	4	95231252	95284502	-	1679	protein_coding	- && sp|Q5VZ19|TDR10_HUMAN Tudor domain-containing protein 10 OS=Homo sapiens OX=9606 GN=TDRD10 PE=2 SV=3 && PF00567:Tudor domain|PF00076:RNA recognition motif. (a.k.a. RRM, RBD, or RNP domain)	-
ENSSSCG00000010330	164.582	161.744	297.282	539.396	-1.35793	0.00881235	0.133032	PPIF	14	81667672	81689495	+	1782	protein_coding	- && sp|P30404|PPIF_BOVIN Peptidyl-prolyl cis-trans isomerase F, mitochondrial OS=Bos taurus OX=9913 GN=PPIF PE=1 SV=3 && PF00160:Cyclophilin type peptidyl-prolyl cis-trans isomerase/CLD	-
ENSSSCG00000009400	1040.02	1121.56	581.237	372.735	1.1797	0.00882031	0.133032	RCBTB2	11	19106531	19182484	+	3405	protein_coding	- && sp|O95199|RCBT2_HUMAN RCC1 and BTB domain-containing protein 2 OS=Homo sapiens OX=9606 GN=RCBTB2 PE=1 SV=1 && PF00651:BTB/POZ domain|PF00415:Regulator of chromosome condensation (RCC1) repeat	-
ENSSSCG00000027486	332.666	365.135	625.317	992.082	-1.21268	0.00882114	0.133032	TRIP6	3	8713215	8716871	+	1743	protein_coding	- && sp|Q3SX26|TRIP6_BOVIN Thyroid receptor-interacting protein 6 OS=Bos taurus OX=9913 GN=TRIP6 PE=2 SV=1 && PF00412:LIM domain	-
ENSSSCG00000008634	13.1315	30.9929	49.2053	167.787	-2.30015	0.00882643	0.133032	ATP6V1C2	3	125775099	125825244	-	1926	protein_coding	- && sp|Q8NEY4|VATC2_HUMAN V-type proton ATPase subunit C 2 OS=Homo sapiens OX=9606 GN=ATP6V1C2 PE=1 SV=2 && PF03223:V-ATPase subunit C	-
ENSSSCG00000034154	252.126	250.849	380.316	1282.61	-1.72494	0.00882944	0.133032	WNK2	3	42711444	42834753	+	7484	protein_coding	- && sp|Q9Y3S1|WNK2_HUMAN Serine/threonine-protein kinase WNK2 OS=Homo sapiens OX=9606 GN=WNK2 PE=1 SV=4 && PF00069:Protein kinase domain|PF12202:Oxidative-stress-responsive kinase 1 C-terminal domain	-
ENSSSCG00000009650	515.632	430.027	611.991	3058.45	-1.95642	0.00885036	0.133218	DOCK5	14	9197293	9436249	+	7857	protein_coding	- && sp|Q9H7D0|DOCK5_HUMAN Dedicator of cytokinesis protein 5 OS=Homo sapiens OX=9606 GN=DOCK5 PE=1 SV=3 && PF00018:SH3 domain|PF06920:Dock homology region 2|PF16172:DOCK N-terminus|PF14429:C2 domain in Dock180 and Zizimin proteins	-
ENSSSCG00000036560	2308.52	2703.16	4313.66	7063.94	-1.18282	0.00887061	0.133394	PAWR	5	101693246	101797838	+	3490	protein_coding	- && sp|Q96IZ0|PAWR_HUMAN PRKC apoptosis WT1 regulator protein OS=Homo sapiens OX=9606 GN=PAWR PE=1 SV=1 && -	-
ENSSSCG00000024393	603.175	100.727	705.276	3052.82	-2.41617	0.00891773	0.133893	B3GNT5	13	121206550	121223922	+	4596	protein_coding	- && sp|Q864U8|B3GN5_PIG Lactosylceramide 1,3-N-acetyl-beta-D-glucosaminyltransferase OS=Sus scrofa OX=9823 GN=B3GNT5 PE=2 SV=1 && PF01762:Galactosyltransferase	-
ENSSSCG00000054880	2116.8	1493.47	876.469	802.9	1.10422	0.00892734	0.133893	C1QTNF5	9	46548131	46550172	-	1400	protein_coding	- && sp|Q9BXJ0|C1QT5_HUMAN Complement C1q tumor necrosis factor-related protein 5 OS=Homo sapiens OX=9606 GN=C1QTNF5 PE=1 SV=1 && PF01391:Collagen triple helix repeat (20 copies)|PF00386:C1q domain	-
ENSSSCG00000006610	1748.25	2118.17	3239.35	6336.49	-1.30839	0.00892967	0.133893	S100A11	4	97233811	97243423	+	1945	protein_coding	- && sp|P31950|S10AB_PIG Protein S100-A11 OS=Sus scrofa OX=9823 GN=S100A11 PE=1 SV=1 && PF01023:S-100/ICaBP type calcium binding domain|PF00036:EF hand	-
ENSSSCG00000012971	1335.04	1176.76	676.572	466.2	1.13596	0.0089472	0.134027	EFEMP2	2	6450332	6463486	+	2621	protein_coding	- && sp|O95967|FBLN4_HUMAN EGF-containing fibulin-like extracellular matrix protein 2 OS=Homo sapiens OX=9606 GN=EFEMP2 PE=1 SV=3 && PF07645:Calcium-binding EGF domain|PF12662:Complement Clr-like EGF-like	-
ENSSSCG00000035733	10183.9	12623.8	19297.7	35158.7	-1.25558	0.00898026	0.134263	PLXNB2	5	403765	416798	+	6341	protein_coding	- && sp|O15031|PLXB2_HUMAN Plexin-B2 OS=Homo sapiens OX=9606 GN=PLXNB2 PE=1 SV=3 && PF01403:Sema domain|PF01833:IPT/TIG domain|PF08337:Plexin cytoplasmic RasGAP domain|PF17960:TIG domain|PF01437:Plexin repeat	-
ENSSSCG00000001036	1384.06	1099.28	2201.94	3398.53	-1.17314	0.00900842	0.134541	TFAP2A	7	7221656	7244612	-	3655	protein_coding	- && sp|Q9N0N3|AP2A_SHEEP Transcription factor AP-2-alpha OS=Ovis aries OX=9940 GN=TFAP2A PE=2 SV=1 && PF03299:Transcription factor AP-2	-
ENSSSCG00000009625	354.551	244.069	420.295	1826.51	-1.90784	0.00901614	0.134541	PDLIM2	14	6834779	6848526	+	1760	protein_coding	- && sp|Q3T0C8|PDLI2_BOVIN PDZ and LIM domain protein 2 OS=Bos taurus OX=9913 GN=PDLIM2 PE=2 SV=1 && PF00595:PDZ domain|PF15936:Domain of unknown function (DUF4749)|PF00412:LIM domain	-
ENSSSCG00000037865	2841.66	1853.76	1167.6	506.739	1.48748	0.00904582	0.134726	SOX18	17	62869870	62871748	-	1755	protein_coding	- && sp|P35713|SOX18_HUMAN Transcription factor SOX-18 OS=Homo sapiens OX=9606 GN=SOX18 PE=1 SV=2 && PF12067:Sox 17/18 central domain|PF00505:HMG (high mobility group) box	-
ENSSSCG00000038355	22.7613	4.84264	0	0	6.12778	0.00905894	1	SP5	15	76902387	76905022	+	1954	protein_coding	- && sp|Q9JHX2|SP5_MOUSE Transcription factor Sp5 OS=Mus musculus OX=10090 GN=Sp5 PE=2 SV=1 && PF00096:Zinc finger, C2H2 type	-
ENSSSCG00000029687	377.313	341.891	180.419	108.104	1.31677	0.00909285	0.135296	PGAP4	1	243168416	243190242	-	7043	protein_coding	- && sp|Q9BRR3|PGAP4_HUMAN Post-GPI attachment to proteins factor 4 OS=Homo sapiens OX=9606 GN=PGAP4 PE=1 SV=1 && -	-
ENSSSCG00000007807	16.6333	26.1503	1.02511	2.25217	3.71854	0.0091039	0.135331	CD19	3	18592880	18601263	+	2386	protein_coding	- && sp|P15391|CD19_HUMAN B-lymphocyte antigen CD19 OS=Homo sapiens OX=9606 GN=CD19 PE=1 SV=6 && -	-
ENSSSCG00000015770	910.453	830.029	458.224	240.983	1.3152	0.00914118	0.135686	VEGFC	15	39039311	39132936	-	2134	protein_coding	- && sp|P49767|VEGFC_HUMAN Vascular endothelial growth factor C OS=Homo sapiens OX=9606 GN=VEGFC PE=1 SV=1 && PF00341:PDGF/VEGF domain	-
ENSSSCG00000011471	9711.21	12722.6	16530.9	54439.5	-1.66154	0.00914519	0.135686	FLNB	13	39789739	39938746	+	9690	protein_coding	- && sp|O75369|FLNB_HUMAN Filamin-B OS=Homo sapiens OX=9606 GN=FLNB PE=1 SV=2 && PF00630:Filamin/ABP280 repeat|PF00307:Calponin homology (CH) domain	-
ENSSSCG00000018084	17401.9	11633	7541.73	4959.29	1.21573	0.00917347	0.135975	ND3	MT	10653	10998	+	346	protein_coding	- && sp|O79880|NU3M_PIG NADH-ubiquinone oxidoreductase chain 3 OS=Sus scrofa OX=9823 GN=MT-ND3 PE=1 SV=1 && -	-
ENSSSCG00000027865	1928.59	2593.72	3386.96	10807.1	-1.65015	0.00918289	0.135986	GALC	7	109894578	109961413	-	2676	protein_coding	- && sp|P54803|GALC_HUMAN Galactocerebrosidase OS=Homo sapiens OX=9606 GN=GALC PE=1 SV=3 && PF17387:Glycosyl hydrolase family 59 central domain|PF02057:Glycosyl hydrolase family 59	-
ENSSSCG00000006287	113.807	115.255	46.1299	19.1435	1.80738	0.00919419	0.136023	SELL	4	81306353	81326444	+	2646	protein_coding	- && sp|P14151|LYAM1_HUMAN L-selectin OS=Homo sapiens OX=9606 GN=SELL PE=1 SV=2 && PF00059:Lectin C-type domain	-
ENSSSCG00000009320	9403.93	8997.63	5110.17	3038.18	1.1752	0.00921177	0.136154	FLT1	11	5621212	5795264	-	6307	protein_coding	- && sp|P17948|VGFR1_HUMAN Vascular endothelial growth factor receptor 1 OS=Homo sapiens OX=9606 GN=FLT1 PE=1 SV=2 && PF07679:Immunoglobulin I-set domain|PF17988:VEGFR-2 Transmembrane domain|PF00047:Immunoglobulin domain|PF13927:Immunoglobulin domain|PF07714:Protein tyrosine and serine/threonine kinase	-
ENSSSCG00000002806	1922.46	2611.15	1193.23	838.935	1.15746	0.00925932	0.136561	MMP15	6	19891107	19912913	+	3864	protein_coding	- && sp|P51511|MMP15_HUMAN Matrix metalloproteinase-15 OS=Homo sapiens OX=9606 GN=MMP15 PE=1 SV=1 && PF00413:Matrixin|PF11857:Domain of unknown function (DUF3377)|PF00045:Hemopexin|PF01471:Putative peptidoglycan binding domain	-
ENSSSCG00000028924	204.852	178.209	73.8079	82.2043	1.29653	0.00926873	0.136561	AURKB	12	53410177	53423225	-	2500	protein_coding	- && sp|Q9N0X0|AURKB_PIG Aurora kinase B OS=Sus scrofa OX=9823 GN=AURKB PE=2 SV=2 && PF00069:Protein kinase domain	-
ENSSSCG00000013411	490.244	582.086	945.151	1530.35	-1.20694	0.00927445	0.136561	WEE1	2	49880435	49894499	-	3371	protein_coding	- && sp|P30291|WEE1_HUMAN Wee1-like protein kinase OS=Homo sapiens OX=9606 GN=WEE1 PE=1 SV=2 && PF00069:Protein kinase domain	-
ENSSSCG00000016184	94.5471	90.0732	31.7784	29.2783	1.59594	0.00929367	0.13666	-	15	120219658	120231041	+	3507	protein_coding	- && sp|O97571|CXCR2_CANLF C-X-C chemokine receptor type 2 OS=Canis lupus familiaris OX=9615 GN=CXCR2 PE=2 SV=1 && PF00001:7 transmembrane receptor (rhodopsin family)	-
ENSSSCG00000022980	983.114	869.739	356.738	47.2956	2.19641	0.00929873	0.13666	TBX4	12	36802354	36834327	-	2850	protein_coding	- && sp|Q861Q9|TBX4_CANLF T-box transcription factor TBX4 OS=Canis lupus familiaris OX=9615 GN=TBX4 PE=2 SV=1 && PF00907:T-box	-
ENSSSCG00000034664	29.7648	25.1818	52.2806	183.552	-2.09989	0.00931929	0.136833	MPIG6B	7	23834930	23838593	+	2728	protein_coding	- && sp|O95866|G6B_HUMAN Megakaryocyte and platelet inhibitory receptor G6b OS=Homo sapiens OX=9606 GN=MPIG6B PE=1 SV=1 && PF15096:G6B family	-
ENSSSCG00000022380	137.443	153.996	236.8	683.535	-1.6587	0.00937784	0.137562	SH2D3A	2	72394374	72406235	+	2567	protein_coding	- && sp|Q9BRG2|SH23A_HUMAN SH2 domain-containing protein 3A OS=Homo sapiens OX=9606 GN=SH2D3A PE=1 SV=1 && PF00017:SH2 domain	-
ENSSSCG00000001463	196.973	190.8	77.9083	18.0174	2.01206	0.00940131	0.137777	PSMB9	7	25062367	25077523	+	1006	protein_coding	- && sp|P28065|PSB9_HUMAN Proteasome subunit beta type-9 OS=Homo sapiens OX=9606 GN=PSMB9 PE=1 SV=2 && PF00227:Proteasome subunit	-
ENSSSCG00000005518	5388.31	6966.63	9004.56	30192.6	-1.66566	0.00943544	0.138147	-	1	261511304	261587968	-	3753	protein_coding	- && sp|P50127|GGTA1_PIG N-acetyllactosaminide alpha-1,3-galactosyltransferase OS=Sus scrofa OX=9823 GN=GGTA1 PE=2 SV=1 && PF03414:Glycosyltransferase family 6	-
ENSSSCG00000009605	208.354	391.286	74.833	2.25217	2.95666	0.00946413	0.138436	GFRA2	14	5743584	5837454	-	3367	protein_coding	- && sp|Q5E9X0|GFRA2_BOVIN GDNF family receptor alpha-2 OS=Bos taurus OX=9913 GN=GFRA2 PE=2 SV=1 && PF02351:GDNF/GAS1 domain	-
ENSSSCG00000013382	347.548	339.954	599.689	1031.5	-1.24625	0.00951374	0.139031	PLEKHA7	2	42081541	42311548	+	9036	protein_coding	- && sp|Q6IQ23|PKHA7_HUMAN Pleckstrin homology domain-containing family A member 7 OS=Homo sapiens OX=9606 GN=PLEKHA7 PE=1 SV=2 && PF00169:PH domain	-
ENSSSCG00000001975	477.113	395.16	207.072	73.1956	1.63677	0.00953083	0.13915	PRKD1	7	69527811	69872863	+	3735	protein_coding	- && sp|Q15139|KPCD1_HUMAN Serine/threonine-protein kinase D1 OS=Homo sapiens OX=9606 GN=PRKD1 PE=1 SV=2 && PF00069:Protein kinase domain|PF00169:PH domain|PF00130:Phorbol esters/diacylglycerol binding domain (C1 domain)	-
ENSSSCG00000001589	48.149	34.867	10.2511	4.50435	2.48524	0.00956333	0.139494	GLP1R	7	34497759	34534627	+	1796	protein_coding	- && sp|O35659|GLP1R_MOUSE Glucagon-like peptide 1 receptor OS=Mus musculus OX=10090 GN=Glp1r PE=1 SV=2 && PF02793:Hormone receptor domain|PF00002:7 transmembrane receptor (Secretin family)	-
ENSSSCG00000007529	105.052	62.9544	98.4105	743.217	-2.32381	0.0095771	0.139564	SYCP2	17	59875993	59955209	-	5709	protein_coding	- && sp|Q9BX26|SYCP2_HUMAN Synaptonemal complex protein 2 OS=Homo sapiens OX=9606 GN=SYCP2 PE=2 SV=2 && PF18581:Synaptonemal complex 2 armadillo-repeat-like domain|PF18584:Synaptonemal complex 2 Spt16M-like domain	-
ENSSSCG00000017909	6.12805	1.93706	31.7784	29.2783	-2.90839	0.00958733	0.139582	CHRNE	12	52011250	52016299	+	2147	protein_coding	- && sp|P02715|ACHE_BOVIN Acetylcholine receptor subunit epsilon OS=Bos taurus OX=9913 GN=CHRNE PE=2 SV=1 && PF02932:Neurotransmitter-gated ion-channel transmembrane region|PF02931:Neurotransmitter-gated ion-channel ligand binding domain	-
ENSSSCG00000023165	985.741	862.959	1485.38	3426.68	-1.4097	0.00961306	0.139825	SEMA7A	7	59094932	59119532	+	4216	protein_coding	- && sp|O75326|SEM7A_HUMAN Semaphorin-7A OS=Homo sapiens OX=9606 GN=SEMA7A PE=1 SV=1 && PF01403:Sema domain	-
ENSSSCG00000024674	393.946	346.733	617.116	1334.41	-1.39741	0.00963585	0.140026	ABL2	9	120892952	120984695	-	8264	protein_coding	- && sp|P42684|ABL2_HUMAN Tyrosine-protein kinase ABL2 OS=Homo sapiens OX=9606 GN=ABL2 PE=1 SV=1 && PF00018:SH3 domain|PF00017:SH2 domain|PF08919:F-actin binding|PF07714:Protein tyrosine and serine/threonine kinase	-
ENSSSCG00000000263	5337.53	4358.38	2383.38	733.082	1.63734	0.00970754	0.140936	TNS2	5	18300167	18320781	+	5759	protein_coding	- && sp|Q63HR2|TNS2_HUMAN Tensin-2 OS=Homo sapiens OX=9606 GN=TNS2 PE=1 SV=2 && PF10409:C2 domain of PTEN tumour-suppressor protein|PF08416:Phosphotyrosine-binding domain|PF00017:SH2 domain	-
ENSSSCG00000015958	443.846	465.862	559.71	3004.4	-1.96998	0.00973624	0.141221	PDK1	15	78608432	78652962	+	5922	protein_coding	- && sp|Q15118|PDK1_HUMAN [Pyruvate dehydrogenase (acetyl-transferring)] kinase isozyme 1, mitochondrial OS=Homo sapiens OX=9606 GN=PDK1 PE=1 SV=1 && PF10436:Mitochondrial branched-chain alpha-ketoacid dehydrogenase kinase|PF02518:Histidine kinase-, DNA gyrase B-, and HSP90-like ATPase	-
ENSSSCG00000055651	3502.62	2906.56	1753.96	1060.77	1.18703	0.00975758	0.141398	C1S	5	63670312	63708214	-	2952	protein_coding	- && sp|Q69DK8|C1S_PIG Complement C1s subcomponent OS=Sus scrofa OX=9823 PE=2 SV=1 && PF00431:CUB domain|PF00084:Sushi repeat (SCR repeat)|PF00089:Trypsin|PF14670:Coagulation Factor Xa inhibitory site	-
ENSSSCG00000011070	624.186	848.431	1108.14	3503.26	-1.64681	0.00981896	0.142155	MPP7	10	39532370	39798356	-	4880	protein_coding	- && sp|Q5T2T1|MPP7_HUMAN MAGUK p55 subfamily member 7 OS=Homo sapiens OX=9606 GN=MPP7 PE=1 SV=1 && PF00595:PDZ domain|PF00625:Guanylate kinase|PF02828:L27 domain|PF00018:SH3 domain	-
ENSSSCG00000006156	777.387	892.015	1304.96	3360.24	-1.48256	0.00984673	0.142425	TPD52	4	56471897	56603617	+	4436	protein_coding	- && sp|P55327|TPD52_HUMAN Tumor protein D52 OS=Homo sapiens OX=9606 GN=TPD52 PE=1 SV=2 && PF04201:Tumour protein D52 family	-
ENSSSCG00000013625	99.7997	61.0173	26.6529	7.88261	2.21387	0.00986438	0.142548	RGL3	2	70073067	70087796	-	2696	protein_coding	- && sp|Q3MIN7|RGL3_HUMAN Ral guanine nucleotide dissociation stimulator-like 3 OS=Homo sapiens OX=9606 GN=RGL3 PE=1 SV=2 && PF00617:RasGEF domain|PF00618:RasGEF N-terminal motif|PF00788:Ras association (RalGDS/AF-6) domain	-
ENSSSCG00000016836	400.074	403.877	207.072	136.256	1.22672	0.00988865	0.142766	NADK2	16	21506769	21557274	-	4127	protein_coding	- && sp|Q4G0N4|NAKD2_HUMAN NAD kinase 2, mitochondrial OS=Homo sapiens OX=9606 GN=NADK2 PE=1 SV=2 && PF01513:ATP-NAD kinase	-
ENSSSCG00000035621	37.6437	8.71676	43.0546	252.243	-2.66711	0.00993496	0.143301	GABRB1	8	36978547	37355008	+	5435	protein_coding	- && sp|P08220|GBRB1_BOVIN Gamma-aminobutyric acid receptor subunit beta-1 OS=Bos taurus OX=9913 GN=GABRB1 PE=1 SV=1 && PF02931:Neurotransmitter-gated ion-channel ligand binding domain|PF02932:Neurotransmitter-gated ion-channel transmembrane region	-
ENSSSCG00000029227	1980.24	1247.47	773.958	265.756	1.63401	0.00994934	0.143376	LDB2	8	11641064	12037265	-	2872	protein_coding	- && sp|O43679|LDB2_HUMAN LIM domain-binding protein 2 OS=Homo sapiens OX=9606 GN=LDB2 PE=1 SV=1 && PF01803:LIM-domain binding protein	-
ENSSSCG00000013787	14.007	23.2447	1.02511	1.12609	4.11476	0.00996704	0.143484	ADGRE3	2	64623281	64680614	+	2071	protein_coding	- && sp|Q9BY15|AGRE3_HUMAN Adhesion G protein-coupled receptor E3 OS=Homo sapiens OX=9606 GN=ADGRE3 PE=2 SV=2 && PF16489:GPCR-Autoproteolysis INducing (GAIN) domain|PF01825:GPCR proteolysis site, GPS, motif|PF00002:7 transmembrane receptor (Secretin family)|PF07645:Calcium-binding EGF domain	-
ENSSSCG00000016151	413.206	296.37	139.415	23.6478	2.11971	0.0099753	0.143484	MAP2	15	112236119	112462929	+	10312	protein_coding	- && sp|P11137|MTAP2_HUMAN Microtubule-associated protein 2 OS=Homo sapiens OX=9606 GN=MAP2 PE=1 SV=4 && PF08377:MAP2/Tau projection domain|PF00418:Tau and MAP protein, tubulin-binding repeat	-
ENSSSCG00000012792	934.965	915.26	1500.76	3167.68	-1.33515	0.00998868	0.143543	RENBP	X	124662719	124672235	-	5935	protein_coding	- && sp|P17560|RENBP_PIG N-acylglucosamine 2-epimerase OS=Sus scrofa OX=9823 GN=RENBP PE=1 SV=2 && PF07221:N-acylglucosamine 2-epimerase (GlcNAc 2-epimerase)	-
ENSSSCG00000013377	0	0	3.07533	23.6478	-6.2995	0.0100042	1	USH1C	2	41593802	41647247	+	3579	protein_coding	- && sp|Q9ES64|USH1C_MOUSE Harmonin OS=Mus musculus OX=10090 GN=Ush1c PE=1 SV=1 && PF00595:PDZ domain	-
ENSSSCG00000038956	1560.03	1422.77	717.577	202.696	1.69612	0.0100229	0.143903	HEYL	6	95442661	95459575	-	3507	protein_coding	- && sp|Q2NL18|HEYL_BOVIN Hairy/enhancer-of-split related with YRPW motif-like protein OS=Bos taurus OX=9913 GN=HEYL PE=2 SV=3 && PF07527:Hairy Orange|PF00010:Helix-loop-helix DNA-binding domain	-
ENSSSCG00000014431	843.92	576.275	318.809	82.2043	1.82356	0.0100377	0.143981	AFAP1L1	2	150445126	150510002	+	8797	protein_coding	- && sp|A6QQV9|AF1L1_BOVIN Actin filament-associated protein 1-like 1 OS=Bos taurus OX=9913 GN=AFAP1L1 PE=2 SV=1 && PF00169:PH domain	-
ENSSSCG00000011230	838.667	837.777	1260.89	3649.65	-1.55039	0.0100543	0.144015	OSBPL10	13	17651165	18031498	-	3862	protein_coding	- && sp|Q9BXB5|OSB10_HUMAN Oxysterol-binding protein-related protein 10 OS=Homo sapiens OX=9606 GN=OSBPL10 PE=1 SV=2 && PF15409:Pleckstrin homology domain|PF01237:Oxysterol-binding protein	-
ENSSSCG00000039751	361.555	314.772	142.49	30.4043	1.96596	0.0100585	0.144015	NLRC5	6	18937677	19036820	+	7270	protein_coding	- && sp|Q86WI3|NLRC5_HUMAN Protein NLRC5 OS=Homo sapiens OX=9606 GN=NLRC5 PE=1 SV=3 && PF05729:NACHT domain|PF18461:Atypical caspase recruitment domain|PF17776:NLRC4 helical domain HD2	-
ENSSSCG00000008072	2.62631	6.7797	7.17577	96.8435	-3.47217	0.0100933	0.14427	ASPN	3	42165561	42192813	-	2694	protein_coding	- && sp|Q3ZBN5|ASPN_BOVIN Asporin OS=Bos taurus OX=9913 GN=ASPN PE=2 SV=1 && PF01462:Leucine rich repeat N-terminal domain|PF13855:Leucine rich repeat	-
ENSSSCG00000001952	2038.89	2362.24	1188.1	596.826	1.30177	0.010104	0.14427	NFKBIA	7	64507822	64511277	+	1765	protein_coding	- && sp|Q08353|IKBA_PIG NF-kappa-B inhibitor alpha OS=Sus scrofa OX=9823 GN=NFKBIA PE=1 SV=1 && PF00023:Ankyrin repeat|PF12796:Ankyrin repeats (3 copies)	-
ENSSSCG00000015120	244.247	200.485	288.056	1435.76	-1.95429	0.0101129	0.14427	USP2	9	46563482	46590392	-	4066	protein_coding	- && sp|Q5U349|UBP2_RAT Ubiquitin carboxyl-terminal hydrolase 2 OS=Rattus norvegicus OX=10116 GN=Usp2 PE=1 SV=1 && PF00443:Ubiquitin carboxyl-terminal hydrolase	-
ENSSSCG00000018081	413069	324114	198611	163650	1.02499	0.0101169	0.14427	ATP6	MT	9120	9800	+	681	protein_coding	- && sp|Q35915|ATP6_PIG ATP synthase subunit a OS=Sus scrofa OX=9823 GN=MT-ATP6 PE=1 SV=2 && -	-
ENSSSCG00000033185	352.801	526.88	618.141	2502.16	-1.82665	0.0101228	0.14427	PPP2R3A	13	76945395	77147072	+	6923	protein_coding	- && sp|Q06190|P2R3A_HUMAN Serine/threonine-protein phosphatase 2A regulatory subunit B'' subunit alpha OS=Homo sapiens OX=9606 GN=PPP2R3A PE=1 SV=1 && PF17958:EF-hand domain|PF13499:EF-hand domain pair	-
ENSSSCG00000027677	776.512	708.963	354.688	104.726	1.69225	0.0101384	0.144318	-	12	25322041	25336753	-	1953	protein_coding	- && sp|Q9P2A4|ABI3_HUMAN ABI gene family member 3 OS=Homo sapiens OX=9606 GN=ABI3 PE=1 SV=2 && PF07815:Abl-interactor HHR|PF14604:Variant SH3 domain	-
ENSSSCG00000009192	1890.07	2369.02	3427.97	7661.89	-1.38062	0.0101471	0.144318	PDLIM5	8	125044028	125259945	-	7070	protein_coding	- && sp|Q8CI51|PDLI5_MOUSE PDZ and LIM domain protein 5 OS=Mus musculus OX=10090 GN=Pdlim5 PE=1 SV=4 && PF00595:PDZ domain|PF15936:Domain of unknown function (DUF4749)|PF00412:LIM domain	-
ENSSSCG00000015091	681.089	1129.3	1511.01	3728.47	-1.53316	0.0101539	0.144318	MPZL2	9	45565513	45578185	-	2830	protein_coding	- && sp|O60487|MPZL2_HUMAN Myelin protein zero-like protein 2 OS=Homo sapiens OX=9606 GN=MPZL2 PE=1 SV=1 && PF07686:Immunoglobulin V-set domain	-
ENSSSCG00000026425	175.087	160.776	74.833	56.3043	1.3558	0.0101641	0.14433	ADAMTSL2	1	273119904	273155409	+	3591	protein_coding	- && sp|Q86TH1|ATL2_HUMAN ADAMTS-like protein 2 OS=Homo sapiens OX=9606 GN=ADAMTSL2 PE=1 SV=1 && PF05986:ADAM-TS Spacer 1|PF08686:PLAC (protease and lacunin) domain|PF19030:Thrombospondin type 1 domain	-
ENSSSCG00000035152	714.356	608.236	349.562	209.452	1.24191	0.0101837	0.144477	TEF	5	7119359	7144498	-	4424	protein_coding	- && sp|Q10587|TEF_HUMAN Thyrotroph embryonic factor OS=Homo sapiens OX=9606 GN=TEF PE=1 SV=3 && PF07716:Basic region leucine zipper	-
ENSSSCG00000002830	40.27	124.94	2.05022	20.2696	2.89539	0.0101935	0.144483	IRX6	6	30198956	30205319	-	2750	protein_coding	- && sp|P78412|IRX6_HUMAN Iroquois-class homeodomain protein IRX-6 OS=Homo sapiens OX=9606 GN=IRX6 PE=1 SV=3 && PF05920:Homeobox KN domain	-
ENSSSCG00000006359	5614.17	6738.06	3422.84	2122.67	1.1553	0.0102271	0.144696	ADAMTS4	4	89260461	89269244	+	3726	protein_coding	- && sp|Q9TT93|ATS4_BOVIN A disintegrin and metalloproteinase with thrombospondin motifs 4 OS=Bos taurus OX=9913 GN=ADAMTS4 PE=1 SV=3 && PF01562:Reprolysin family propeptide|PF01421:Reprolysin (M12B) family zinc metalloprotease|PF05986:ADAM-TS Spacer 1|PF00090:Thrombospondin type 1 domain|PF17771:ADAM cysteine-rich domain	-
ENSSSCG00000016052	463.106	529.785	835.465	1592.29	-1.28983	0.0102515	0.14491	MFSD6	15	95015325	95102219	+	4832	protein_coding	- && sp|A1DWM3|MFSD6_PIG Major facilitator superfamily domain-containing protein 6 OS=Sus scrofa OX=9823 GN=MFSD6 PE=2 SV=1 && PF12832:MFS_1 like family	-
ENSSSCG00000006587	28.0139	4.84264	30.7533	215.083	-2.89818	0.0103174	0.145709	PGLYRP4	4	96243118	96261495	+	4994	protein_coding	- && sp|Q96LB8|PGRP4_HUMAN Peptidoglycan recognition protein 4 OS=Homo sapiens OX=9606 GN=PGLYRP4 PE=1 SV=2 && PF01510:N-acetylmuramoyl-L-alanine amidase	-
ENSSSCG00000010451	223.236	127.846	71.7577	47.2956	1.55944	0.0103381	0.145869	IFIT2	14	101193419	101204288	+	3447	protein_coding	- && sp|P09913|IFIT2_HUMAN Interferon-induced protein with tetratricopeptide repeats 2 OS=Homo sapiens OX=9606 GN=IFIT2 PE=1 SV=1 && PF13414:TPR repeat	-
ENSSSCG00000028529	298.524	215.013	106.611	108.104	1.25846	0.0103886	0.146448	REM1	17	35208363	35218768	+	1630	protein_coding	- && sp|O75628|REM1_HUMAN GTP-binding protein REM 1 OS=Homo sapiens OX=9606 GN=REM1 PE=1 SV=2 && PF00071:Ras family	-
ENSSSCG00000026268	3191.84	3484.77	5610.43	9053.74	-1.13509	0.0104064	0.146488	DLG5	14	80249697	80377064	-	7589	protein_coding	- && sp|Q8TDM6|DLG5_HUMAN Disks large homolog 5 OS=Homo sapiens OX=9606 GN=DLG5 PE=1 SV=4 && PF00625:Guanylate kinase|PF00595:PDZ domain|PF16610:Unstructured region between two PDZ domains on Dlg5|PF04822:Takusan	-
ENSSSCG00000010025	2317.28	2087.18	3514.08	7608.97	-1.33647	0.0104102	0.146488	LIMK2	14	47983975	48040821	+	5284	protein_coding	- && sp|P53671|LIMK2_HUMAN LIM domain kinase 2 OS=Homo sapiens OX=9606 GN=LIMK2 PE=1 SV=1 && PF07714:Protein tyrosine and serine/threonine kinase|PF00595:PDZ domain|PF00412:LIM domain	-
ENSSSCG00000010665	1738.62	2101.71	3327.51	4985.19	-1.11409	0.0105037	0.147536	SHTN1	14	127064397	127175227	-	8428	protein_coding	- && sp|A0MZ66|SHOT1_HUMAN Shootin-1 OS=Homo sapiens OX=9606 GN=SHTN1 PE=1 SV=4 && -	-
ENSSSCG00000007199	829.038	1344.32	1477.18	6373.65	-1.85294	0.010541	0.147926	SLC52A3	17	34459359	34481026	+	5955	protein_coding	- && sp|Q5E9R1|S52A3_BOVIN Solute carrier family 52, riboflavin transporter, member 3 OS=Bos taurus OX=9913 GN=SLC52A3 PE=2 SV=1 && PF06237:Protein of unknown function (DUF1011)	-
ENSSSCG00000001435	1296.52	1417.93	745.255	435.796	1.20026	0.0105678	0.148069	AGPAT1	7	24204905	24213193	-	2776	protein_coding	- && sp|Q95JH0|PLCA_SHEEP 1-acyl-sn-glycerol-3-phosphate acyltransferase alpha OS=Ovis aries OX=9940 GN=AGPAT1 PE=2 SV=1 && PF01553:Acyltransferase	-
ENSSSCG00000001834	12093.3	10517.3	6331.08	4750.96	1.02875	0.0105702	0.148069	MFGE8	7	54539970	54571747	-	2548	protein_coding	- && sp|P79385|MFGM_PIG Lactadherin OS=Sus scrofa OX=9823 GN=MFGE8 PE=1 SV=2 && PF00754:F5/8 type C domain|PF00008:EGF-like domain	-
ENSSSCG00000006115	252.126	254.723	120.963	50.6739	1.56029	0.0105857	0.148153	RUNX1T1	4	44599760	44743418	+	4274	protein_coding	- && sp|Q06455|MTG8_HUMAN Protein CBFA2T1 OS=Homo sapiens OX=9606 GN=RUNX1T1 PE=1 SV=2 && PF08788:NHR2 domain like|PF07531:NHR1 homology to TAF|PF01753:MYND finger	-
ENSSSCG00000012153	159.329	154.965	54.3308	6.75652	2.35882	0.0106342	0.14857	RAI2	X	14244317	14309143	-	4562	protein_coding	- && sp|Q9Y5P3|RAI2_HUMAN Retinoic acid-induced protein 2 OS=Homo sapiens OX=9606 GN=RAI2 PE=1 SV=2 && PF15279:Sine oculis-binding protein	-
ENSSSCG00000015499	585.667	456.177	860.067	1856.92	-1.38261	0.0106347	0.14857	RABGAP1L	9	116463779	117060053	+	13204	protein_coding	- && sp|B7ZAP0|RBG10_HUMAN Rab GTPase-activating protein 1-like, isoform 10 OS=Homo sapiens OX=9606 GN=RABGAP1L PE=1 SV=1 && -	-
ENSSSCG00000014076	364.181	293.464	624.292	790.513	-1.10484	0.0106569	0.14864	FAM169A	2	83852220	83926871	-	6314	protein_coding	- && sp|Q9Y6X4|F169A_HUMAN Soluble lamin-associated protein of 75 kDa OS=Homo sapiens OX=9606 GN=FAM169A PE=1 SV=2 && -	-
ENSSSCG00000017473	231.115	133.657	216.298	1407.61	-2.15392	0.0106588	0.14864	TOP2A	12	22001282	22028450	+	5667	protein_coding	- && sp|O46374|TOP2A_PIG DNA topoisomerase 2-alpha OS=Sus scrofa OX=9823 GN=TOP2A PE=2 SV=1 && PF01751:Toprim domain|PF00204:DNA gyrase B|PF00521:DNA gyrase/topoisomerase IV, subunit A|PF02518:Histidine kinase-, DNA gyrase B-, and HSP90-like ATPase|PF08070:DTHCT (NUC029) region|PF16898:C-terminal associated domain of TOPRIM	-
ENSSSCG00000050487	192.596	165.618	82.0088	56.3043	1.37174	0.0106782	0.148777	RILP	12	47856934	47860391	-	1278	protein_coding	- && sp|Q5ND29|RILP_MOUSE Rab-interacting lysosomal protein OS=Mus musculus OX=10090 GN=Rilp PE=1 SV=1 && PF11461:Rab interacting lysosomal protein|PF09744:JNK_SAPK-associated protein-1	-
ENSSSCG00000011670	159.329	108.475	116.863	1333.29	-2.43654	0.0107393	0.149495	PXYLP1	13	81970447	82046028	+	4268	protein_coding	- && sp|Q8TE99|PXYP1_HUMAN 2-phosphoxylose phosphatase 1 OS=Homo sapiens OX=9606 GN=PXYLP1 PE=1 SV=1 && PF00328:Histidine phosphatase superfamily (branch 2)	-
ENSSSCG00000017734	221.485	139.468	75.8581	55.1782	1.46133	0.0107526	0.149546	RHBDL3	12	42627456	42676900	-	5422	protein_coding	- && sp|P58872|RHBL3_HUMAN Rhomboid-related protein 3 OS=Homo sapiens OX=9606 GN=RHBDL3 PE=2 SV=1 && PF01694:Rhomboid family|PF13499:EF-hand domain pair	-
ENSSSCG00000013313	490.244	687.655	1096.87	1524.72	-1.15433	0.0107953	0.149958	PRRG4	2	28062626	28081249	-	3999	protein_coding	- && sp|Q9BZD6|TMG4_HUMAN Transmembrane gamma-carboxyglutamic acid protein 4 OS=Homo sapiens OX=9606 GN=PRRG4 PE=1 SV=1 && PF00594:Vitamin K-dependent carboxylation/gamma-carboxyglutamic (GLA) domain	-
ENSSSCG00000038494	1094.29	856.18	1410.55	4664.25	-1.63891	0.010807	0.149958	LPIN2	6	103687743	103728148	+	5611	protein_coding	- && sp|Q92539|LPIN2_HUMAN Phosphatidate phosphatase LPIN2 OS=Homo sapiens OX=9606 GN=LPIN2 PE=1 SV=1 && PF04571:lipin, N-terminal conserved region|PF16876:Lipin/Ned1/Smp2 multi-domain protein middle domain|PF08235:LNS2 (Lipin/Ned1/Smp2)	-
ENSSSCG00000032135	19.2596	33.8985	89.1846	85.5826	-1.72019	0.0108112	0.149958	-	Y	5020149	5032238	+	1272	protein_coding	- && sp|P15509|CSF2R_HUMAN Granulocyte-macrophage colony-stimulating factor receptor subunit alpha OS=Homo sapiens OX=9606 GN=CSF2RA PE=1 SV=1 && PF18611:IL-3 receptor alpha chain N-terminal domain|PF09240:Interleukin-6 receptor alpha chain, binding	-
ENSSSCG00000040881	564.656	654.726	981.03	2185.73	-1.37679	0.0108368	0.150049	SLC38A7	6	20337137	20401684	-	3693	protein_coding	- && sp|A7E3U5|S38A7_BOVIN Putative sodium-coupled neutral amino acid transporter 7 OS=Bos taurus OX=9913 GN=SLC38A7 PE=2 SV=1 && PF01490:Transmembrane amino acid transporter protein	-
ENSSSCG00000015598	316.908	296.37	154.792	88.9609	1.32997	0.0108443	0.150049	PACC1	9	130835317	131001479	+	5948	protein_coding	- && sp|Q5RDP8|PACC1_PONAB Proton-activated chloride channel OS=Pongo abelii OX=9601 GN=PACC1 PE=2 SV=1 && PF15122:TMEM206 protein family	-
ENSSSCG00000035262	9.62979	1.93706	19.4771	75.4478	-3.02506	0.0108729	0.150278	TMEM74B	17	34101109	34103994	+	768	protein_coding	- && sp|Q9NUR3|TM74B_HUMAN Transmembrane protein 74B OS=Homo sapiens OX=9606 GN=TMEM74B PE=2 SV=1 && -	-
ENSSSCG00000009513	2107.17	333.174	2756.52	8835.28	-2.24782	0.0109241	0.150852	SLC15A1	11	67652193	67710933	-	3697	protein_coding	- && sp|Q9JIP7|S15A1_MOUSE Solute carrier family 15 member 1 OS=Mus musculus OX=10090 GN=Slc15a1 PE=1 SV=2 && PF00854:POT family	-
ENSSSCG00000056065	449.974	311.866	186.57	95.7174	1.43146	0.0109605	0.151098	DUSP15	17	35539971	35550432	-	1970	protein_coding	- && sp|B4F7B7|DUS15_RAT Dual specificity protein phosphatase 15 OS=Rattus norvegicus OX=10116 GN=Dusp15 PE=2 SV=1 && PF00782:Dual specificity phosphatase, catalytic domain	-
ENSSSCG00000008336	2261.25	2192.75	3233.2	9829.61	-1.55226	0.0109783	0.151098	ANXA4	3	72622358	72694212	-	2111	protein_coding	- && sp|P08132|ANXA4_PIG Annexin A4 OS=Sus scrofa OX=9823 GN=ANXA4 PE=1 SV=2 && PF00191:Annexin	-
ENSSSCG00000024000	296.773	273.125	113.787	19.1435	2.09772	0.010988	0.151098	-	13	71505035	71538387	+	3554	protein_coding	- && sp|Q9HA90|EFCC1_HUMAN EF-hand and coiled-coil domain-containing protein 1 OS=Homo sapiens OX=9606 GN=EFCC1 PE=2 SV=2 && PF15799:Coiled-coil domain-containing protein 48	-
ENSSSCG00000026142	245.997	364.167	588.413	828.8	-1.21601	0.0109905	0.151098	TNK1	12	52711921	52719096	+	2702	protein_coding	- && sp|Q13470|TNK1_HUMAN Non-receptor tyrosine-protein kinase TNK1 OS=Homo sapiens OX=9606 GN=TNK1 PE=1 SV=3 && PF07714:Protein tyrosine and serine/threonine kinase	-
ENSSSCG00000010650	772.134	644.072	377.24	264.63	1.14136	0.0110171	0.151243	AFAP1L2	14	124630799	124672813	-	3504	protein_coding	- && sp|Q17R10|AF1L2_BOVIN Actin filament-associated protein 1-like 2 OS=Bos taurus OX=9913 GN=AFAP1L2 PE=2 SV=1 && PF00169:PH domain	-
ENSSSCG00000033009	2929.21	2007.76	3910.79	9799.21	-1.47347	0.0110301	0.151243	-	7	7360604	7422198	+	6725	protein_coding	- && sp|Q8N0V5|GNT2A_HUMAN N-acetyllactosaminide beta-1,6-N-acetylglucosaminyl-transferase OS=Homo sapiens OX=9606 GN=GCNT2 PE=1 SV=1 && PF02485:Core-2/I-Branching enzyme	-
ENSSSCG00000024257	2585.16	2583.07	1380.82	570.926	1.40469	0.0110302	0.151243	CEMIP2	1	224960875	225042308	-	6584	protein_coding	- && sp|Q9UHN6|CEIP2_HUMAN Cell surface hyaluronidase OS=Homo sapiens OX=9606 GN=CEMIP2 PE=1 SV=1 && PF10162:G8 domain|PF15711:Interleukin-like EMT inducer	-
ENSSSCG00000032556	12561.6	15148.8	18933.8	70033.6	-1.68285	0.0110628	0.151269	ALDOA	3	18253384	18260163	+	2280	protein_coding	- && sp|P04075|ALDOA_HUMAN Fructose-bisphosphate aldolase A OS=Homo sapiens OX=9606 GN=ALDOA PE=1 SV=2 && PF00274:Fructose-bisphosphate aldolase class-I	-
ENSSSCG00000000707	4098.79	5404.39	7616.57	16800.1	-1.36138	0.0110747	0.151269	SCNN1A	5	64285015	64313612	+	3688	protein_coding	- && sp|P55270|SCNNA_BOVIN Amiloride-sensitive sodium channel subunit alpha OS=Bos taurus OX=9913 GN=SCNN1A PE=1 SV=2 && PF00858:Amiloride-sensitive sodium channel	-
ENSSSCG00000030354	310.78	291.527	444.898	1421.12	-1.63115	0.0110778	0.151269	MAP3K2	15	25087738	25178060	+	4645	protein_coding	- && sp|Q9Y2U5|M3K2_HUMAN Mitogen-activated protein kinase kinase kinase 2 OS=Homo sapiens OX=9606 GN=MAP3K2 PE=1 SV=2 && PF00069:Protein kinase domain|PF00564:PB1 domain	-
ENSSSCG00000004371	942.844	1495.41	2149.66	3937.93	-1.32006	0.01108	0.151269	CRYBG1	1	72552922	72763546	+	7442	protein_coding	- && sp|Q9Y4K1|CRBG1_HUMAN Beta/gamma crystallin domain-containing protein 1 OS=Homo sapiens OX=9606 GN=CRYBG1 PE=1 SV=3 && PF00030:Beta/Gamma crystallin|PF00652:Ricin-type beta-trefoil lectin domain	-
ENSSSCG00000030827	523.511	633.418	751.406	3346.73	-1.82462	0.0110808	0.151269	FGFR3	8	879159	894964	+	4371	protein_coding	- && sp|P22607|FGFR3_HUMAN Fibroblast growth factor receptor 3 OS=Homo sapiens OX=9606 GN=FGFR3 PE=1 SV=1 && PF13927:Immunoglobulin domain|PF18123:Fibroblast growth factor receptor 3 transmembrane domain|PF07714:Protein tyrosine and serine/threonine kinase|PF07679:Immunoglobulin I-set domain	-
ENSSSCG00000030361	709.103	799.036	1180.93	2830.98	-1.41145	0.0111133	0.151579	PRKCZ	6	64068577	64163472	+	10209	protein_coding	- && sp|Q05513|KPCZ_HUMAN Protein kinase C zeta type OS=Homo sapiens OX=9606 GN=PRKCZ PE=1 SV=4 && PF00130:Phorbol esters/diacylglycerol binding domain (C1 domain)|PF00069:Protein kinase domain	-
ENSSSCG00000013853	7.87892	7.74823	60.4815	24.7739	-2.44937	0.011168	0.152192	HSH2D	2	61418055	61427144	-	1538	protein_coding	- && sp|Q96JZ2|HSH2D_HUMAN Hematopoietic SH2 domain-containing protein OS=Homo sapiens OX=9606 GN=HSH2D PE=1 SV=1 && PF00017:SH2 domain	-
ENSSSCG00000030655	240.745	248.912	426.446	736.461	-1.24764	0.0111925	0.152367	MAMDC2	1	223384827	223548420	+	3454	protein_coding	- && sp|Q7Z304|MAMC2_HUMAN MAM domain-containing protein 2 OS=Homo sapiens OX=9606 GN=MAMDC2 PE=1 SV=3 && PF00629:MAM domain, meprin/A5/mu	-
ENSSSCG00000012110	316.908	224.699	124.038	43.9174	1.68747	0.011212	0.152367	MID1	X	7237942	7620011	-	4338	protein_coding	- && sp|O15344|TRI18_HUMAN E3 ubiquitin-protein ligase Midline-1 OS=Homo sapiens OX=9606 GN=MID1 PE=1 SV=1 && PF00622:SPRY domain|PF13445:RING-type zinc-finger|PF18568:TRIM C-terminal subgroup One Signature domain|PF13765:SPRY-associated domain|PF00041:Fibronectin type III domain	-
ENSSSCG00000014232	505.126	810.659	1177.85	2131.68	-1.33079	0.0112261	0.152367	LOX	2	125591789	125607594	-	8420	protein_coding	- && sp|P33072|LYOX_BOVIN Protein-lysine 6-oxidase OS=Bos taurus OX=9913 GN=LOX PE=1 SV=3 && PF01186:Lysyl oxidase	-
ENSSSCG00000017873	146.198	165.618	271.654	545.026	-1.38884	0.011232	0.152367	CAMKK1	12	49922855	49950605	-	3871	protein_coding	- && sp|Q8N5S9|KKCC1_HUMAN Calcium/calmodulin-dependent protein kinase kinase 1 OS=Homo sapiens OX=9606 GN=CAMKK1 PE=1 SV=2 && PF00069:Protein kinase domain	-
ENSSSCG00000015256	2468.73	2662.49	1336.74	481.965	1.49615	0.0112326	0.152367	JAM3	9	60613400	60738924	+	6541	protein_coding	- && sp|Q9BX67|JAM3_HUMAN Junctional adhesion molecule C OS=Homo sapiens OX=9606 GN=JAM3 PE=1 SV=1 && -	-
ENSSSCG00000005609	7.00349	3.87412	26.6529	39.413	-2.59539	0.0112396	0.152367	GARNL3	1	267772347	267923390	+	5408	protein_coding	- && sp|Q3V0G7|GARL3_MOUSE GTPase-activating Rap/Ran-GAP domain-like protein 3 OS=Mus musculus OX=10090 GN=Garnl3 PE=1 SV=1 && PF00780:CNH domain|PF02145:Rap/ran-GAP	-
ENSSSCG00000002440	583.04	387.412	236.8	101.348	1.52018	0.0112647	0.15249	CCDC88C	7	112917534	113045682	-	8201	protein_coding	- && sp|Q9P219|DAPLE_HUMAN Protein Daple OS=Homo sapiens OX=9606 GN=CCDC88C PE=1 SV=3 && PF19047:HOOK domain	-
ENSSSCG00000039890	1061.03	634.386	315.734	36.0348	2.26814	0.0112683	0.15249	RASL11A	11	4746403	4748893	+	1086	protein_coding	- && sp|Q6T310|RSLBA_HUMAN Ras-like protein family member 11A OS=Homo sapiens OX=9606 GN=RASL11A PE=1 SV=1 && PF00071:Ras family	-
ENSSSCG00000008429	1484.74	2169.5	2979.99	6682.2	-1.40279	0.0112808	0.152526	EPCAM	3	93168852	93185653	-	5187	protein_coding	- && sp|Q75QW1|EPCAM_PIG Epithelial cell adhesion molecule OS=Sus scrofa OX=9823 GN=TACSTD1 PE=2 SV=1 && PF00086:Thyroglobulin type-1 repeat	-
ENSSSCG00000004819	16.6333	0.968529	6.15066	246.613	-3.8376	0.0112939	0.152545	CERS3	1	139030642	139136874	-	3703	protein_coding	- && sp|Q8IU89|CERS3_HUMAN Ceramide synthase 3 OS=Homo sapiens OX=9606 GN=CERS3 PE=1 SV=2 && PF00046:Homeodomain|PF03798:TLC domain	-
ENSSSCG00000022839	228.489	216.95	311.633	1197.03	-1.75969	0.0113127	0.15256	IFFO2	6	77406372	77456229	-	5506	protein_coding	- && sp|Q5TF58|IFFO2_HUMAN Intermediate filament family orphan 2 OS=Homo sapiens OX=9606 GN=IFFO2 PE=2 SV=3 && PF00038:Intermediate filament protein	-
ENSSSCG00000020885	1139.82	1425.67	1996.91	4895.1	-1.42567	0.0113703	0.153101	NUS1	1	44156778	44186194	-	3740	protein_coding	- && sp|Q96E22|NGBR_HUMAN Dehydrodolichyl diphosphate synthase complex subunit NUS1 OS=Homo sapiens OX=9606 GN=NUS1 PE=1 SV=1 && PF01255:Putative undecaprenyl diphosphate synthase	-
ENSSSCG00000011293	157.578	82.325	133.264	1026.99	-2.27322	0.0113726	0.153101	POMGNT2	13	26523983	26526133	+	1686	protein_coding	- && sp|Q5NDF2|PMGT2_BOVIN Protein O-linked-mannose beta-1,4-N-acetylglucosaminyltransferase 2 OS=Bos taurus OX=9913 GN=POMGNT2 PE=2 SV=1 && PF04577:Protein of unknown function (DUF563)	-
ENSSSCG00000016123	443.846	406.782	565.861	2343.39	-1.77389	0.011443	0.153917	PARD3B	15	107882832	108910662	+	5308	protein_coding	- && sp|Q8TEW8|PAR3L_HUMAN Partitioning defective 3 homolog B OS=Homo sapiens OX=9606 GN=PARD3B PE=1 SV=2 && PF12053:N-terminal of Par3 and HAL proteins|PF00595:PDZ domain	-
ENSSSCG00000001513	268.759	252.786	130.189	77.7	1.32573	0.0114708	0.154133	SYNGAP1	7	29723588	29753933	+	8577	protein_coding	- && sp|Q9QUH6|SYGP1_RAT Ras/Rap GTPase-activating protein SynGAP OS=Rattus norvegicus OX=10116 GN=Syngap1 PE=1 SV=2 && PF00616:GTPase-activator protein for Ras-like GTPase|PF12004:Domain of unknown function (DUF3498)|PF00168:C2 domain	-
ENSSSCG00000039946	5753.36	5600.03	2672.46	590.069	1.79894	0.0114789	0.154133	CD34	9	134913121	134937762	+	2950	protein_coding	- && sp|Q28270|CD34_CANLF Hematopoietic progenitor cell antigen CD34 OS=Canis lupus familiaris OX=9615 GN=CD34 PE=1 SV=1 && PF06365:CD34/Podocalyxin family	-
ENSSSCG00000038185	14.8824	16.465	34.8537	108.104	-2.18819	0.0114919	0.154174	EREG	8	70351311	70372569	+	4449	protein_coding	- && sp|O14944|EREG_HUMAN Proepiregulin OS=Homo sapiens OX=9606 GN=EREG PE=1 SV=1 && -	-
ENSSSCG00000039962	4629.3	2952.08	5162.45	20676.1	-1.76896	0.0115291	0.15454	HSPB1	3	10037949	10039704	-	858	protein_coding	- && sp|Q5S1U1|HSPB1_PIG Heat shock protein beta-1 OS=Sus scrofa OX=9823 GN=HSPB1 PE=2 SV=1 && PF00011:Hsp20/alpha crystallin family	-
ENSSSCG00000061764	28.0139	31.9615	67.6572	130.626	-1.72466	0.0115435	0.154588	C4orf33	8	95931093	95939551	-	684	protein_coding	- && sp|Q8N1A6|CD033_HUMAN UPF0462 protein C4orf33 OS=Homo sapiens OX=9606 GN=C4orf33 PE=1 SV=2 && -	-
ENSSSCG00000012101	58.6542	31.9615	11.2762	6.75652	2.32594	0.0115564	0.154588	-	X	5166827	5363066	-	2038	protein_coding	- && sp|P23352|KALM_HUMAN Anosmin-1 OS=Homo sapiens OX=9606 GN=ANOS1 PE=1 SV=3 && PF00095:WAP-type (Whey Acidic Protein) 'four-disulfide core'|PF17869:Anosmin cysteine rich domain|PF00041:Fibronectin type III domain	-
ENSSSCG00000038774	226.738	230.51	305.483	1307.39	-1.81837	0.0115625	0.154588	MAPK13	7	31880638	31889455	+	1481	protein_coding	- && sp|O15264|MK13_HUMAN Mitogen-activated protein kinase 13 OS=Homo sapiens OX=9606 GN=MAPK13 PE=1 SV=1 && PF00069:Protein kinase domain	-
ENSSSCG00000011207	5.25261	3.87412	12.3013	63.0609	-3.04071	0.0116314	0.155177	SGO1	13	7137896	7153170	-	2906	protein_coding	- && sp|Q5FBB7|SGO1_HUMAN Shugoshin 1 OS=Homo sapiens OX=9606 GN=SGO1 PE=1 SV=1 && PF07557:Shugoshin C terminus|PF07558:Shugoshin N-terminal coiled-coil region	-
ENSSSCG00000002754	299.399	359.324	585.338	895.239	-1.16839	0.0116321	0.155177	NQO1	6	17292770	17302590	+	1904	protein_coding	- && sp|Q5RD31|NQO1_PONAB NAD(P)H dehydrogenase [quinone] 1 OS=Pongo abelii OX=9601 GN=NQO1 PE=2 SV=1 && PF02525:Flavodoxin-like fold	-
ENSSSCG00000058329	513.881	487.17	248.077	85.5826	1.58398	0.0116549	0.155177	SPAAR	1	236676050	236676277	+	228	protein_coding	- && sp|A0A1B0GVQ0|SPAR_HUMAN Small regulatory polypeptide of amino acid response OS=Homo sapiens OX=9606 GN=SPAAR PE=1 SV=2 && -	-
ENSSSCG00000042522	45.5227	25.1818	62.5317	236.478	-2.0778	0.0116642	0.155177	-	1	130652502	130696307	-	8267	protein_coding	- && sp|Q8NG31|KNL1_HUMAN Kinetochore scaffold 1 OS=Homo sapiens OX=9606 GN=KNL1 PE=1 SV=3 && PF19221:MELT motif	-
ENSSSCG00000032796	618.058	976.277	1392.1	2637.3	-1.33767	0.0116815	0.155177	GRINA	4	682835	686116	-	1716	protein_coding	- && sp|Q32L53|LFG1_BOVIN Protein lifeguard 1 OS=Bos taurus OX=9913 GN=GRINA PE=2 SV=1 && PF01027:Inhibitor of apoptosis-promoting Bax1	-
ENSSSCG00000012307	16.6333	17.4335	35.8788	118.239	-2.17634	0.0116868	0.155177	CCNB3	X	43922804	43990929	+	10781	protein_coding	- && sp|Q659K0|CCNB3_CANLF G2/mitotic-specific cyclin-B3 OS=Canis lupus familiaris OX=9615 GN=CCNB3 PE=2 SV=1 && PF00134:Cyclin, N-terminal domain|PF02984:Cyclin, C-terminal domain	-
ENSSSCG00000000370	373.811	452.303	506.404	2580.99	-1.90192	0.0116877	0.155177	DGKA	5	21331473	21355534	+	3105	protein_coding	- && sp|P20192|DGKA_PIG Diacylglycerol kinase alpha OS=Sus scrofa OX=9823 GN=DGKA PE=1 SV=1 && PF13499:EF-hand domain pair|PF00130:Phorbol esters/diacylglycerol binding domain (C1 domain)|PF14513:Diacylglycerol kinase N-terminus|PF00609:Diacylglycerol kinase accessory domain|PF00781:Diacylglycerol kinase catalytic domain	-
ENSSSCG00000055869	1210.73	1124.46	627.367	279.27	1.36452	0.0116964	0.155177	SRM	6	71246876	71253508	-	3786	protein_coding	- && sp|Q64674|SPEE_MOUSE Spermidine synthase OS=Mus musculus OX=10090 GN=Srm PE=1 SV=1 && PF01564:Spermine/spermidine synthase domain|PF17284:Spermidine synthase tetramerisation domain	-
ENSSSCG00000004017	23.6368	30.0244	4.10044	3.37826	2.83985	0.0117351	0.155521	FRMD1	1	1507627	1521666	+	3119	protein_coding	- && sp|Q8N878|FRMD1_HUMAN FERM domain-containing protein 1 OS=Homo sapiens OX=9606 GN=FRMD1 PE=1 SV=2 && PF09380:FERM C-terminal PH-like domain|PF00373:FERM central domain|PF09379:FERM N-terminal domain	-
ENSSSCG00000014250	84.0418	84.262	167.093	253.37	-1.32037	0.0117581	0.155521	C5orf63	2	130050628	130072175	-	1121	protein_coding	- && sp|Q9CWB7|YD286_MOUSE Glutaredoxin-like protein C5orf63 homolog OS=Mus musculus OX=10090 PE=1 SV=1 && PF05768:Glutaredoxin-like domain (DUF836)	-
ENSSSCG00000024071	1518.88	1302.67	726.803	256.748	1.52003	0.0117623	0.155521	SCARF1	12	47845555	47856401	-	3482	protein_coding	- && sp|Q14162|SREC_HUMAN Scavenger receptor class F member 1 OS=Homo sapiens OX=9606 GN=SCARF1 PE=1 SV=3 && -	-
ENSSSCG00000017109	47.2735	15.4965	32.8035	386.248	-2.73659	0.0118065	0.155876	ADAMTS16	16	76326721	76491003	-	5107	protein_coding	- && sp|Q8TE57|ATS16_HUMAN A disintegrin and metalloproteinase with thrombospondin motifs 16 OS=Homo sapiens OX=9606 GN=ADAMTS16 PE=2 SV=3 && PF01421:Reprolysin (M12B) family zinc metalloprotease|PF08686:PLAC (protease and lacunin) domain|PF17771:ADAM cysteine-rich domain|PF19030:Thrombospondin type 1 domain|PF00090:Thrombospondin type 1 domain|PF05986:ADAM-TS Spacer 1|PF01562:Reprolysin family p…	-
ENSSSCG00000008870	1709.73	1365.63	818.038	691.417	1.02668	0.0118092	0.155876	GUCY1B1	8	44544179	44604687	+	4958	protein_coding	- && sp|P16068|GCYB1_BOVIN Guanylate cyclase soluble subunit beta-1 OS=Bos taurus OX=9913 GN=GUCY1B1 PE=1 SV=1 && PF00211:Adenylate and Guanylate cyclase catalytic domain|PF07701:Heme NO binding associated|PF07700:Haem-NO-binding	-
ENSSSCG00000018087	225876	179339	113784	74997.4	1.10197	0.0118334	0.155922	ND4	MT	11359	12736	+	1378	protein_coding	- && sp|O79881|NU4M_PIG NADH-ubiquinone oxidoreductase chain 4 OS=Sus scrofa OX=9823 GN=MT-ND4 PE=1 SV=2 && -	-
ENSSSCG00000007499	734.491	428.09	1104.04	1739.8	-1.29018	0.0118344	0.155922	TFAP2C	17	57164404	57174107	+	2176	protein_coding	- && sp|Q92754|AP2C_HUMAN Transcription factor AP-2 gamma OS=Homo sapiens OX=9606 GN=TFAP2C PE=1 SV=1 && PF03299:Transcription factor AP-2	-
ENSSSCG00000060656	4597.79	5651.37	8934.86	12194.4	-1.04374	0.0118428	0.155922	GPX1	13	31916246	31917433	-	918	protein_coding	- && sp|Q8MJ14|GPX1_PIG Glutathione peroxidase 1 OS=Sus scrofa OX=9823 GN=GPX1 PE=2 SV=2 && PF00255:Glutathione peroxidase	-
ENSSSCG00000036451	49.8998	56.1747	105.586	204.948	-1.54923	0.0118806	0.156269	-	6	95312977	95313295	+	243	protein_coding	- && - && -	-
ENSSSCG00000007602	941.093	1182.57	1734.49	3431.19	-1.28238	0.0118953	0.156269	BAIAP2L1	3	5472315	5567876	-	2434	protein_coding	- && sp|Q3KR97|BI2L1_RAT Brain-specific angiogenesis inhibitor 1-associated protein 2-like protein 1 OS=Rattus norvegicus OX=10116 GN=Baiap2l1 PE=1 SV=1 && PF08397:IRSp53/MIM homology domain|PF14604:Variant SH3 domain	-
ENSSSCG00000000807	51.6507	84.262	211.173	155.4	-1.4333	0.0118994	0.156269	SLC38A1	5	77009862	77058427	-	3428	protein_coding	- && sp|Q9H2H9|S38A1_HUMAN Sodium-coupled neutral amino acid transporter 1 OS=Homo sapiens OX=9606 GN=SLC38A1 PE=1 SV=1 && PF01490:Transmembrane amino acid transporter protein	-
ENSSSCG00000007943	806.276	754.484	418.245	347.961	1.02626	0.011933	0.156494	NMRAL1	3	37871995	37881113	+	2993	protein_coding	- && sp|Q0VCN1|NMRL1_BOVIN NmrA-like family domain-containing protein 1 OS=Bos taurus OX=9913 GN=NMRAL1 PE=2 SV=1 && PF05368:NmrA-like family	-
ENSSSCG00000057105	1548.65	1721.08	840.59	841.187	0.95915	0.0119366	0.156494	PRPS2	X	9503953	9530086	+	905	protein_coding	- && sp|P09330|PRPS2_RAT Ribose-phosphate pyrophosphokinase 2 OS=Rattus norvegicus OX=10116 GN=Prps2 PE=1 SV=3 && PF14572:Phosphoribosyl synthetase-associated domain|PF13793:N-terminal domain of ribose phosphate pyrophosphokinase	-
ENSSSCG00000016878	0	2.90559	18.452	25.9	-3.96342	0.0119705	0.156807	FGF10	16	28695470	28777509	-	3984	protein_coding	- && sp|O15520|FGF10_HUMAN Fibroblast growth factor 10 OS=Homo sapiens OX=9606 GN=FGF10 PE=1 SV=1 && PF00167:Fibroblast growth factor	-
ENSSSCG00000021259	222.361	35.8356	226.549	8710.28	-5.11302	0.0120026	0.157095	CDA	6	78824270	78849547	+	872	protein_coding	- && sp|P56389|CDD_MOUSE Cytidine deaminase OS=Mus musculus OX=10090 GN=Cda PE=1 SV=2 && PF00383:Cytidine and deoxycytidylate deaminase zinc-binding region	-
ENSSSCG00000027443	721.359	780.634	393.642	162.156	1.43353	0.0120541	0.157439	MRAS	13	79139764	79211135	+	4128	protein_coding	- && sp|O14807|RASM_HUMAN Ras-related protein M-Ras OS=Homo sapiens OX=9606 GN=MRAS PE=1 SV=2 && PF00071:Ras family	-
ENSSSCG00000000769	369.434	328.331	587.388	1074.29	-1.25151	0.0120569	0.157439	BID	5	69849002	69875853	-	9480	protein_coding	- && sp|Q4JHS0|BID_PIG BH3-interacting domain death agonist OS=Sus scrofa OX=9823 GN=BID PE=1 SV=1 && PF06393:BH3 interacting domain (BID)	-
ENSSSCG00000015193	71.7857	94.9158	126.089	472.956	-1.84527	0.0120638	0.157439	-	9	51593493	51767772	+	3071	protein_coding	- && sp|Q8NGG7|OR8A1_HUMAN Olfactory receptor 8A1 OS=Homo sapiens OX=9606 GN=OR8A1 PE=2 SV=2 && PF13853:Olfactory receptor	-
ENSSSCG00000015093	30.6403	16.465	3.07533	0	3.90724	0.0120765	0.157439	CD3D	9	45637129	45644221	-	3015	protein_coding	- && sp|Q764N2|CD3D_PIG T-cell surface glycoprotein CD3 delta chain OS=Sus scrofa OX=9823 GN=CD3D PE=2 SV=1 && PF16680:T-cell surface glycoprotein CD3 delta chain|PF02189:Immunoreceptor tyrosine-based activation motif	-
ENSSSCG00000003513	22671.2	21870.4	12060.4	4737.45	1.40685	0.0121064	0.157439	ECE1	6	79408326	79466152	-	5256	protein_coding	- && sp|P42891|ECE1_BOVIN Endothelin-converting enzyme 1 OS=Bos taurus OX=9913 GN=ECE1 PE=1 SV=2 && PF01431:Peptidase family M13|PF05649:Peptidase family M13	-
ENSSSCG00000005232	1197.6	854.242	544.333	324.313	1.23981	0.0121137	0.157439	-	1	219624827	219664563	-	2119	protein_coding	- && sp|Q6DIC0|SMCA2_MOUSE Probable global transcription activator SNF2L2 OS=Mus musculus OX=10090 GN=Smarca2 PE=1 SV=1 && PF00439:Bromodomain	-
ENSSSCG00000000709	299.399	262.471	352.638	1704.9	-1.87237	0.0121211	0.157439	PLEKHG6	5	64332066	64350710	-	4038	protein_coding	- && sp|Q3KR16|PKHG6_HUMAN Pleckstrin homology domain-containing family G member 6 OS=Homo sapiens OX=9606 GN=PLEKHG6 PE=1 SV=3 && PF00621:RhoGEF domain	-
ENSSSCG00000026068	1295.64	905.574	1954.88	3014.53	-1.17461	0.0121316	0.157439	GRHL1	3	126463387	126511321	-	3334	protein_coding	- && sp|Q9NZI5|GRHL1_HUMAN Grainyhead-like protein 1 homolog OS=Homo sapiens OX=9606 GN=GRHL1 PE=1 SV=2 && PF04516:CP2 transcription factor	-
ENSSSCG00000014092	0.875436	2.90559	7.17577	45.0435	-3.79999	0.0121396	0.157439	S100Z	2	85767614	85770957	+	1369	protein_coding	- && sp|Q8WXG8|S100Z_HUMAN Protein S100-Z OS=Homo sapiens OX=9606 GN=S100Z PE=1 SV=4 && PF01023:S-100/ICaBP type calcium binding domain	-
ENSSSCG00000006496	5360.29	6289.63	9741.62	15268.6	-1.1022	0.0121403	0.157439	LMNA	4	93899019	93926320	-	4510	protein_coding	- && sp|Q3ZD69|LMNA_PIG Prelamin-A/C OS=Sus scrofa OX=9823 GN=LMNA PE=3 SV=1 && PF00038:Intermediate filament protein|PF00932:Lamin Tail Domain	-
ENSSSCG00000004071	859.678	623.733	388.517	202.696	1.32671	0.0121693	0.157683	CNKSR3	1	12297676	12396688	+	3167	protein_coding	- && sp|Q6P9H4|CNKR3_HUMAN Connector enhancer of kinase suppressor of ras 3 OS=Homo sapiens OX=9606 GN=CNKSR3 PE=1 SV=1 && PF10534:Connector enhancer of kinase suppressor of ras|PF00595:PDZ domain|PF06663:Protein of unknown function (DUF1170)|PF00536:SAM domain (Sterile alpha motif)	-
ENSSSCG00000010337	0	0	7.17577	14.6391	-6.00766	0.0121903	1	MAT1A	14	82107390	82127049	-	6252	protein_coding	- && sp|Q00266|METK1_HUMAN S-adenosylmethionine synthase isoform type-1 OS=Homo sapiens OX=9606 GN=MAT1A PE=1 SV=2 && PF00438:S-adenosylmethionine synthetase, N-terminal domain|PF02772:S-adenosylmethionine synthetase, central domain|PF02773:S-adenosylmethionine synthetase, C-terminal domain	-
ENSSSCG00000022306	3.50174	2.90559	11.2762	47.2956	-3.18791	0.0122348	0.158052	ROPN1L	16	43353	58564	+	881	protein_coding	- && sp|Q3T024|ROP1L_BOVIN Ropporin-1-like protein OS=Bos taurus OX=9913 GN=ROPN1L PE=2 SV=1 && -	-
ENSSSCG00000031053	1165.21	1521.56	2022.54	5497.56	-1.48487	0.0122384	0.158052	S100A1	4	96007028	96012310	-	816	protein_coding	- && sp|P02639|S10A1_BOVIN Protein S100-A1 OS=Bos taurus OX=9913 GN=S100A1 PE=1 SV=2 && PF01023:S-100/ICaBP type calcium binding domain|PF00036:EF hand	-
ENSSSCG00000014632	1801.65	1552.55	937.976	568.674	1.15442	0.0123125	0.158877	FHIP1B	9	3446075	3464226	+	3428	protein_coding	- && sp|A7YY62|FHI1B_BOVIN FHF complex subunit HOOK interacting protein 1B OS=Bos taurus OX=9913 GN=FHIP1B PE=2 SV=1 && PF10257:Retinoic acid induced 16-like protein	-
ENSSSCG00000014255	1153.82	910.417	1791.89	2666.57	-1.11079	0.0123312	0.158987	SLC12A2	2	131016418	131109299	+	6891	protein_coding	- && sp|P55011|S12A2_HUMAN Solute carrier family 12 member 2 OS=Homo sapiens OX=9606 GN=SLC12A2 PE=1 SV=1 && PF00324:Amino acid permease|PF08403:Amino acid permease N-terminal|PF03522:Solute carrier family 12	-
ENSSSCG00000039888	248.624	270.22	105.586	18.0174	2.06705	0.0123771	0.159447	STXBP5L	13	139123209	139445470	-	6139	protein_coding	- && sp|Q9Y2K9|STB5L_HUMAN Syntaxin-binding protein 5-like OS=Homo sapiens OX=9606 GN=STXBP5L PE=1 SV=2 && PF08596:Lethal giant larvae(Lgl) like, C-terminal|PF08366:LLGL2	-
ENSSSCG00000036354	0.875436	0	1.02511	270.261	-8.22071	0.0124121	0.159571	FOXI3	3	57586485	57590344	+	1478	protein_coding	- && sp|A8MTJ6|FOXI3_HUMAN Forkhead box protein I3 OS=Homo sapiens OX=9606 GN=FOXI3 PE=2 SV=3 && PF00250:Forkhead domain	-
ENSSSCG00000010283	11552.3	11836.4	6175.26	2103.53	1.49826	0.0124175	0.159571	SPOCK2	14	74938166	74968018	-	5465	protein_coding	- && sp|Q92563|TICN2_HUMAN Testican-2 OS=Homo sapiens OX=9606 GN=SPOCK2 PE=1 SV=1 && PF00086:Thyroglobulin type-1 repeat|PF07648:Kazal-type serine protease inhibitor domain|PF10591:Secreted protein acidic and rich in cysteine Ca binding region	-
ENSSSCG00000014827	14.8824	32.93	3.07533	0	3.92691	0.012418	0.159571	PLEKHB1	9	8102056	8117815	+	2333	protein_coding	- && sp|Q9UF11|PKHB1_HUMAN Pleckstrin homology domain-containing family B member 1 OS=Homo sapiens OX=9606 GN=PLEKHB1 PE=1 SV=1 && PF00169:PH domain	-
ENSSSCG00000025208	460.479	424.216	460.274	3228.49	-2.05978	0.0124279	0.159571	RNF39	7	22637732	22642612	-	1241	protein_coding	- && sp|Q7YR31|RNF39_PANTR RING finger protein 39 OS=Pan troglodytes OX=9598 GN=RNF39 PE=3 SV=1 && PF13765:SPRY-associated domain|PF00097:Zinc finger, C3HC4 type (RING finger)	-
ENSSSCG00000031329	108.554	97.8214	42.0295	29.2783	1.53143	0.0124809	0.16012	ST8SIA1	5	51211336	51358144	+	3858	protein_coding	- && sp|Q92185|SIA8A_HUMAN Alpha-N-acetylneuraminide alpha-2,8-sialyltransferase OS=Homo sapiens OX=9606 GN=ST8SIA1 PE=1 SV=1 && PF00777:Glycosyltransferase family 29 (sialyltransferase)	-
ENSSSCG00000013785	25.3876	9.68529	1.02511	0	5.04006	0.0124996	1	-	2	63154774	63194328	-	2367	protein_coding	- && sp|Q2Q421|AGRE2_CANLF Adhesion G protein-coupled receptor E2 OS=Canis lupus familiaris OX=9615 GN=ADGRE2 PE=2 SV=2 && PF01825:GPCR proteolysis site, GPS, motif|PF07645:Calcium-binding EGF domain|PF00002:7 transmembrane receptor (Secretin family)	-
ENSSSCG00000006547	802.775	557.873	351.613	238.73	1.20441	0.012505	0.160269	SHE	4	95284607	95308099	+	6236	protein_coding	- && sp|Q5VZ18|SHE_HUMAN SH2 domain-containing adapter protein E OS=Homo sapiens OX=9606 GN=SHE PE=1 SV=1 && PF00017:SH2 domain	-
ENSSSCG00000027472	2222.73	2655.71	4199.88	5855.65	-1.0435	0.0125234	0.160269	GCA	15	68985328	69054052	+	4223	protein_coding	- && sp|Q8VC88|GRAN_MOUSE Grancalcin OS=Mus musculus OX=10090 GN=Gca PE=1 SV=1 && PF13833:EF-hand domain pair	-
ENSSSCG00000039243	11270.4	9976.82	6088.13	3820.81	1.10044	0.0125405	0.160355	CD81	2	1625736	1641663	+	3183	protein_coding	- && sp|Q3ZCD0|CD81_BOVIN CD81 antigen OS=Bos taurus OX=9913 GN=CD81 PE=2 SV=1 && PF00335:Tetraspanin family	-
ENSSSCG00000004039	2669.2	2185	1181.95	298.413	1.71303	0.0125558	0.160419	SLC22A3	1	7110074	7207401	-	3774	protein_coding	- && sp|O75751|S22A3_HUMAN Solute carrier family 22 member 3 OS=Homo sapiens OX=9606 GN=SLC22A3 PE=1 SV=1 && PF00083:Sugar (and other) transporter	-
ENSSSCG00000062382	101.551	167.555	48.1802	7.88261	2.25819	0.012595	0.160787	-	4	111825162	111825416	+	255	protein_coding	- && sp|Q9UKW4|VAV3_HUMAN Guanine nucleotide exchange factor VAV3 OS=Homo sapiens OX=9606 GN=VAV3 PE=1 SV=1 && -	-
ENSSSCG00000013269	373.811	335.111	660.171	784.882	-1.02719	0.0126087	0.16083	MAPK8IP1	2	16564257	16584768	-	3395	protein_coding	- && sp|Q9UQF2|JIP1_HUMAN C-Jun-amino-terminal kinase-interacting protein 1 OS=Homo sapiens OX=9606 GN=MAPK8IP1 PE=1 SV=1 && PF00640:Phosphotyrosine interaction domain (PTB/PID)|PF14604:Variant SH3 domain	-
ENSSSCG00000039049	490.244	631.481	986.156	1476.3	-1.13441	0.0126406	0.160892	MAP7	1	27606036	27782747	+	4903	protein_coding	- && sp|Q14244|MAP7_HUMAN Ensconsin OS=Homo sapiens OX=9606 GN=MAP7 PE=1 SV=1 && PF05672:MAP7 (E-MAP-115) family	-
ENSSSCG00000028858	72.6612	52.3006	108.662	305.169	-1.72607	0.0126487	0.160892	FAM83C	17	38645441	38652083	-	3444	protein_coding	- && sp|Q9BQN1|FA83C_HUMAN Protein FAM83C OS=Homo sapiens OX=9606 GN=FAM83C PE=1 SV=3 && PF07894:FAM83 A-H	-
ENSSSCG00000011641	3981.48	4204.38	6691.92	10994	-1.11138	0.0126616	0.160892	SLCO2A1	13	75106607	75190022	-	4130	protein_coding	- && sp|Q92959|SO2A1_HUMAN Solute carrier organic anion transporter family member 2A1 OS=Homo sapiens OX=9606 GN=SLCO2A1 PE=1 SV=2 && PF07648:Kazal-type serine protease inhibitor domain|PF03137:Organic Anion Transporter Polypeptide (OATP) family	-
ENSSSCG00000011434	857.927	754.484	438.747	336.7	1.0559	0.0126622	0.160892	PPM1M	13	34380514	34385595	+	2283	protein_coding	- && sp|Q8BU27|PPM1M_MOUSE Protein phosphatase 1M OS=Mus musculus OX=10090 GN=Ppm1m PE=2 SV=2 && PF00481:Protein phosphatase 2C	-
ENSSSCG00000011102	8884.8	7897.38	4648.87	2086.64	1.31701	0.0126652	0.160892	NRP1	10	56280665	56430777	-	6988	protein_coding	- && sp|O14786|NRP1_HUMAN Neuropilin-1 OS=Homo sapiens OX=9606 GN=NRP1 PE=1 SV=3 && PF00629:MAM domain, meprin/A5/mu|PF11980:C-terminal domain of neuropilin glycoprotein|PF00431:CUB domain|PF00754:F5/8 type C domain	-
ENSSSCG00000013303	414.081	290.559	448.998	2102.4	-1.85607	0.0126899	0.161074	ABTB2	2	26548852	26782172	+	5191	protein_coding	- && sp|Q8N961|ABTB2_HUMAN Ankyrin repeat and BTB/POZ domain-containing protein 2 OS=Homo sapiens OX=9606 GN=ABTB2 PE=2 SV=2 && PF00651:BTB/POZ domain|PF12796:Ankyrin repeats (3 copies)	-
ENSSSCG00000037910	2256	2777.74	4145.54	7208.08	-1.17345	0.0127424	0.161516	DUSP6	5	93302975	93307504	+	2893	protein_coding	- && sp|Q16828|DUS6_HUMAN Dual specificity protein phosphatase 6 OS=Homo sapiens OX=9606 GN=DUSP6 PE=1 SV=2 && PF00581:Rhodanese-like domain|PF00782:Dual specificity phosphatase, catalytic domain	-
ENSSSCG00000017507	51.6507	25.1818	55.3559	313.052	-2.25931	0.0127559	0.161516	-	12	22974884	22987044	-	3304	protein_coding	- && sp|Q3UNW5|TF2L1_MOUSE Transcription factor CP2-like protein 1 OS=Mus musculus OX=10090 GN=Tfcp2l1 PE=1 SV=2 && PF04516:CP2 transcription factor|PF18016:SAM domain (Sterile alpha motif)	-
ENSSSCG00000005078	612.805	483.296	952.327	1475.17	-1.14682	0.0127687	0.161546	DAAM1	1	188335384	188511096	+	5918	protein_coding	- && sp|Q9Y4D1|DAAM1_HUMAN Disheveled-associated activator of morphogenesis 1 OS=Homo sapiens OX=9606 GN=DAAM1 PE=1 SV=2 && PF02181:Formin Homology 2 Domain|PF06367:Diaphanous FH3 Domain|PF06371:Diaphanous GTPase-binding Domain	-
ENSSSCG00000033834	14.8824	13.5594	38.9542	76.5739	-2.02011	0.0128007	0.161806	NDST4	8	107910973	108123325	+	5895	protein_coding	- && sp|Q9H3R1|NDST4_HUMAN Bifunctional heparan sulfate N-deacetylase/N-sulfotransferase 4 OS=Homo sapiens OX=9606 GN=NDST4 PE=2 SV=1 && PF00685:Sulfotransferase domain|PF12062:heparan sulfate-N-deacetylase	-
ENSSSCG00000036542	961.228	973.371	1611.47	2541.58	-1.10206	0.01281	0.161806	PPP1R13L	6	51763227	51781058	-	3255	protein_coding	- && sp|Q8WUF5|IASPP_HUMAN RelA-associated inhibitor OS=Homo sapiens OX=9606 GN=PPP1R13L PE=1 SV=4 && PF14604:Variant SH3 domain|PF12796:Ankyrin repeats (3 copies)	-
ENSSSCG00000014168	368.558	394.191	540.233	1788.23	-1.60996	0.0128484	0.162076	ELL2	2	102518608	102591394	-	5889	protein_coding	- && sp|O00472|ELL2_HUMAN RNA polymerase II elongation factor ELL2 OS=Homo sapiens OX=9606 GN=ELL2 PE=1 SV=2 && PF07303:Occludin homology domain|PF10390:RNA polymerase II elongation factor ELL	-
ENSSSCG00000007560	629.438	638.261	1117.37	1429	-1.00615	0.0128541	0.162076	TMEM184A	3	1034500	1044242	-	4655	protein_coding	- && sp|Q6ZMB5|T184A_HUMAN Transmembrane protein 184A OS=Homo sapiens OX=9606 GN=TMEM184A PE=1 SV=1 && PF03619:Organic solute transporter Ostalpha	-
ENSSSCG00000021624	984.865	1092.5	1450.53	4754.34	-1.5786	0.0128627	0.162076	-	10	23767206	23778722	-	2673	protein_coding	- && sp|O00515|LAD1_HUMAN Ladinin-1 OS=Homo sapiens OX=9606 GN=LAD1 PE=1 SV=2 && -	-
ENSSSCG00000013474	547.147	387.412	108.662	1.12609	3.08786	0.0128767	0.162122	S1PR4	2	75394740	75398169	-	3430	protein_coding	- && sp|O95977|S1PR4_HUMAN Sphingosine 1-phosphate receptor 4 OS=Homo sapiens OX=9606 GN=S1PR4 PE=1 SV=1 && PF00001:7 transmembrane receptor (rhodopsin family)	-
ENSSSCG00000007331	413.206	366.104	648.895	1180.14	-1.23053	0.0129059	0.162229	RBL1	17	40194950	40279156	-	5339	protein_coding	- && sp|P28749|RBL1_HUMAN Retinoblastoma-like protein 1 OS=Homo sapiens OX=9606 GN=RBL1 PE=1 SV=3 && PF01858:Retinoblastoma-associated protein A domain|PF01857:Retinoblastoma-associated protein B domain|PF11934:Domain of unknown function (DUF3452)	-
ENSSSCG00000004948	3172.58	2699.29	1644.28	1290.5	1.00052	0.0129074	0.162229	SMAD6	1	164656887	164735704	+	2691	protein_coding	- && sp|O43541|SMAD6_HUMAN Mothers against decapentaplegic homolog 6 OS=Homo sapiens OX=9606 GN=SMAD6 PE=1 SV=2 && PF03165:MH1 domain|PF03166:MH2 domain	-
ENSSSCG00000022404	2668.33	2031.01	3732.42	7951.3	-1.31391	0.0129166	0.162229	SLC3A2	2	8892089	8919072	-	2233	protein_coding	- && sp|P08195|4F2_HUMAN 4F2 cell-surface antigen heavy chain OS=Homo sapiens OX=9606 GN=SLC3A2 PE=1 SV=3 && PF00128:Alpha amylase, catalytic domain|PF16028:Solute carrier family 3 member 2 N-terminus	-
ENSSSCG00000039185	1054.9	1010.18	1576.62	3729.6	-1.3614	0.0129371	0.162356	EPB41L5	15	31159223	31295893	-	11241	protein_coding	- && sp|Q9HCM4|E41L5_HUMAN Band 4.1-like protein 5 OS=Homo sapiens OX=9606 GN=EPB41L5 PE=1 SV=3 && PF08736:FERM adjacent (FA)|PF09380:FERM C-terminal PH-like domain|PF00373:FERM central domain|PF09379:FERM N-terminal domain	-
ENSSSCG00000033000	54.277	188.863	344.437	457.191	-1.72235	0.0129684	0.162445	TIMP4	13	68179806	68190942	-	5533	protein_coding	- && sp|O97563|TIMP4_BOVIN Metalloproteinase inhibitor 4 OS=Bos taurus OX=9913 GN=TIMP4 PE=2 SV=2 && PF00965:Tissue inhibitor of metalloproteinase	-
ENSSSCG00000030130	3143.69	2911.4	1698.61	840.061	1.25392	0.0129755	0.162445	DPYSL2	14	10427957	10545704	+	4955	protein_coding	- && sp|O02675|DPYL2_BOVIN Dihydropyrimidinase-related protein 2 OS=Bos taurus OX=9913 GN=DPYSL2 PE=1 SV=1 && PF01979:Amidohydrolase family	-
ENSSSCG00000008852	14.8824	18.402	31.7784	127.248	-2.2559	0.0129755	0.162445	MAP9	8	42681309	42733864	-	3505	protein_coding	- && sp|Q3TRR0|MAP9_MOUSE Microtubule-associated protein 9 OS=Mus musculus OX=10090 GN=Map9 PE=1 SV=2 && -	-
ENSSSCG00000005056	35.0174	30.0244	43.0546	269.135	-2.26172	0.013041	0.163004	DLGAP5	1	184501182	184549993	-	2732	protein_coding	- && sp|Q15398|DLGP5_HUMAN Disks large-associated protein 5 OS=Homo sapiens OX=9606 GN=DLGAP5 PE=1 SV=2 && PF03359:Guanylate-kinase-associated protein (GKAP) protein	-
ENSSSCG00000017278	1389.32	1434.39	2215.26	4574.16	-1.26565	0.0130517	0.163004	TEX2	12	14764508	14869217	+	6630	protein_coding	- && sp|Q8IWB9|TEX2_HUMAN Testis-expressed protein 2 OS=Homo sapiens OX=9606 GN=TEX2 PE=1 SV=2 && -	-
ENSSSCG00000000778	264.382	374.821	577.137	907.626	-1.21601	0.0130593	0.163004	CPNE8	5	70394578	70660195	-	7566	protein_coding	- && sp|Q9DC53|CPNE8_MOUSE Copine-8 OS=Mus musculus OX=10090 GN=Cpne8 PE=2 SV=3 && PF00168:C2 domain|PF07002:Copine	-
ENSSSCG00000057510	4982.11	5502.21	6824.16	26564.4	-1.67111	0.0130621	0.163004	PLA2G15	6	28820668	28832767	+	2662	protein_coding	- && sp|Q6XPZ3|PAG15_CANLF Phospholipase A2 group XV OS=Canis lupus familiaris OX=9615 GN=PLA2G15 PE=1 SV=1 && PF02450:Lecithin:cholesterol acyltransferase	-
ENSSSCG00000033669	637.317	765.138	359.814	129.5	1.5183	0.0130846	0.163153	RDH10	4	62569885	62601439	-	4017	protein_coding	- && sp|Q8HZT6|RDH10_BOVIN Retinol dehydrogenase 10 OS=Bos taurus OX=9913 GN=RDH10 PE=1 SV=1 && PF00106:short chain dehydrogenase	-
ENSSSCG00000000906	730.989	590.803	1002.56	2593.38	-1.4437	0.0131011	0.163229	TMCC3	5	88438365	88682319	+	5795	protein_coding	- && sp|Q9ULS5|TMCC3_HUMAN Transmembrane and coiled-coil domain protein 3 OS=Homo sapiens OX=9606 GN=TMCC3 PE=1 SV=3 && PF10267:Predicted transmembrane and coiled-coil 2 protein	-
ENSSSCG00000017338	656.577	594.677	712.451	3977.34	-1.90606	0.0131907	0.164213	PLCD3	12	18281502	18302483	+	3495	protein_coding	- && sp|Q8K2J0|PLCD3_MOUSE 1-phosphatidylinositol 4,5-bisphosphate phosphodiesterase delta-3 OS=Mus musculus OX=10090 GN=Plcd3 PE=1 SV=2 && PF00168:C2 domain|PF14788:EF hand|PF00387:Phosphatidylinositol-specific phospholipase C, Y domain|PF00388:Phosphatidylinositol-specific phospholipase C, X domain	-
ENSSSCG00000055375	13240.1	11085.8	17101.9	53161.4	-1.53027	0.0132048	0.164258	-	2	9205984	9215355	+	5822	protein_coding	- && sp|Q09666|AHNK_HUMAN Neuroblast differentiation-associated protein AHNAK OS=Homo sapiens OX=9606 GN=AHNAK PE=1 SV=2 && -	-
ENSSSCG00000054392	0.875436	0.968529	8.20088	25.9	-4.20848	0.0132478	1	SPINK7	2	149611418	149616043	+	1575	protein_coding	- && sp|P58062|ISK7_HUMAN Serine protease inhibitor Kazal-type 7 OS=Homo sapiens OX=9606 GN=SPINK7 PE=1 SV=1 && PF00050:Kazal-type serine protease inhibitor domain	-
ENSSSCG00000016330	5050.39	5572.92	7538.66	22384.4	-1.49401	0.0132975	0.165278	-	15	137283266	137439384	+	6162	protein_coding	- && sp|Q32MZ4|LRRF1_HUMAN Leucine-rich repeat flightless-interacting protein 1 OS=Homo sapiens OX=9606 GN=LRRFIP1 PE=1 SV=2 && PF09738:LRRFIP family	-
ENSSSCG00000012054	157.578	178.209	258.328	729.704	-1.55676	0.0133679	0.166021	DOP1B	13	199848044	199982512	+	6987	protein_coding	- && sp|Q9Y3R5|DOP2_HUMAN Protein dopey-2 OS=Homo sapiens OX=9606 GN=DOP1B PE=1 SV=5 && PF04118:Dopey, N-terminal	-
ENSSSCG00000012485	4.37718	3.87412	15.3766	45.0435	-2.86885	0.0133923	0.166191	NOX1	X	82540667	82586532	-	4148	protein_coding	- && sp|Q9Y5S8|NOX1_HUMAN NADPH oxidase 1 OS=Homo sapiens OX=9606 GN=NOX1 PE=1 SV=2 && PF08030:Ferric reductase NAD binding domain|PF01794:Ferric reductase like transmembrane component|PF08022:FAD-binding domain	-
ENSSSCG00000008062	7.00349	7.74823	3.07533	165.535	-3.51427	0.0134277	0.166497	PRSS27	3	39395274	39399970	+	1185	protein_coding	- && sp|Q6BEA2|PRS27_RAT Serine protease 27 OS=Rattus norvegicus OX=10116 GN=Prss27 PE=2 SV=1 && PF00089:Trypsin	-
ENSSSCG00000010896	64.7822	35.8356	49.2053	497.73	-2.44121	0.0134896	0.167131	ASPM	10	19975192	20039623	-	9982	protein_coding	- && sp|P62290|ASPM_HYLLA Abnormal spindle-like microcephaly-associated protein homolog OS=Hylobates lar OX=9580 GN=ASPM PE=3 SV=1 && PF00307:Calponin homology (CH) domain|PF15780:Abnormal spindle-like microcephaly-assoc'd, ASPM-SPD-2-Hydin|PF00612:IQ calmodulin-binding motif	-
ENSSSCG00000050616	1272.01	725.428	496.153	329.943	1.27363	0.0135168	0.167335	PGF	7	98148994	98162741	-	2113	protein_coding	- && sp|P49763|PLGF_HUMAN Placenta growth factor OS=Homo sapiens OX=9606 GN=PGF PE=1 SV=2 && PF00341:PDGF/VEGF domain	-
ENSSSCG00000020801	11.3807	10.6538	0	0	5.80092	0.0136671	1	ARX	X	21067621	21079723	-	2834	protein_coding	- && sp|Q96QS3|ARX_HUMAN Homeobox protein ARX OS=Homo sapiens OX=9606 GN=ARX PE=1 SV=1 && PF03826:OAR motif|PF00046:Homeodomain	-
ENSSSCG00000025294	2.62631	0.968529	2.05022	64.1869	-4.19137	0.0136978	0.169306	AIRE	13	207148401	207158532	+	2124	protein_coding	- && sp|O43918|AIRE_HUMAN Autoimmune regulator OS=Homo sapiens OX=9606 GN=AIRE PE=1 SV=1 && PF00628:PHD-finger|PF03172:HSR domain	-
ENSSSCG00000006488	1557.4	2185.97	2787.27	7587.57	-1.47068	0.013852	0.171076	GLMP	4	93758809	93763912	+	3734	protein_coding	- && sp|Q0P5L7|GLMP_BOVIN Glycosylated lysosomal membrane protein OS=Bos taurus OX=9913 GN=GLMP PE=2 SV=1 && PF15065:Lysosomal transcription factor, NCU-G1	-
ENSSSCG00000009268	833.415	682.813	1122.5	3029.17	-1.45306	0.0138908	0.171419	CRYL1	11	845475	931648	-	2018	protein_coding	- && sp|Q8SQ26|CRYL1_PIG Lambda-crystallin homolog OS=Sus scrofa OX=9823 GN=CRYL1 PE=2 SV=3 && PF02737:3-hydroxyacyl-CoA dehydrogenase, NAD binding domain|PF00725:3-hydroxyacyl-CoA dehydrogenase, C-terminal domain	-
ENSSSCG00000004850	54.277	21.3076	61.5066	287.152	-2.20297	0.0139074	0.171488	ENTREP2	1	144316121	144788290	-	5147	protein_coding	- && sp|O60320|F1891_HUMAN Protein FAM189A1 OS=Homo sapiens OX=9606 GN=FAM189A1 PE=2 SV=4 && PF04103:CD20-like family	-
ENSSSCG00000013351	348.423	476.516	717.577	1174.51	-1.19767	0.0139609	0.172012	NAV2	2	39266926	40078124	-	8765	protein_coding	- && sp|Q8IVL1|NAV2_HUMAN Neuron navigator 2 OS=Homo sapiens OX=9606 GN=NAV2 PE=1 SV=3 && PF00307:Calponin homology (CH) domain	-
ENSSSCG00000008491	906.076	1138.99	1177.85	6247.53	-1.8603	0.0140242	0.172655	QPCT	3	102792720	102823026	-	4104	protein_coding	- && sp|Q16769|QPCT_HUMAN Glutaminyl-peptide cyclotransferase OS=Homo sapiens OX=9606 GN=QPCT PE=1 SV=1 && PF04389:Peptidase family M28	-
ENSSSCG00000001979	12.2561	9.68529	0	0	5.79511	0.0140251	1	-	7	74775346	74778347	-	891	protein_coding	- && sp|O46683|MCPT3_SHEEP Mast cell protease 3 OS=Ovis aries OX=9940 PE=2 SV=1 && PF00089:Trypsin	-
ENSSSCG00000004022	552.4	324.457	205.022	63.0609	1.70861	0.0140556	0.172904	RPS6KA2	1	2203606	2522599	+	6151	protein_coding	- && sp|Q9WUT3|KS6A2_MOUSE Ribosomal protein S6 kinase alpha-2 OS=Mus musculus OX=10090 GN=Rps6ka2 PE=1 SV=1 && PF00069:Protein kinase domain|PF00433:Protein kinase C terminal domain	-
ENSSSCG00000013735	18001.6	23185.6	10614	3108	1.58567	0.0140738	0.172991	JUNB	2	66214138	66217002	-	2865	protein_coding	- && sp|Q0VBZ5|JUNB_BOVIN Transcription factor jun-B OS=Bos taurus OX=9913 GN=JUNB PE=2 SV=1 && PF00170:bZIP transcription factor|PF03957:Jun-like transcription factor	-
ENSSSCG00000003920	69.1594	65.86	22.5524	19.1435	1.69415	0.0141116	0.173319	HPDL	6	166012601	166014323	-	1666	protein_coding	- && sp|Q96IR7|HPDL_HUMAN 4-hydroxyphenylpyruvate dioxygenase-like protein OS=Homo sapiens OX=9606 GN=HPDL PE=1 SV=1 && -	-
ENSSSCG00000000002	20.135	19.3706	35.8788	139.635	-2.14989	0.0141267	0.173368	GTSE1	5	3227816	3242789	-	2393	protein_coding	- && sp|Q9NYZ3|GTSE1_HUMAN G2 and S phase-expressed protein 1 OS=Homo sapiens OX=9606 GN=GTSE1 PE=1 SV=3 && PF15259:G-2 and S-phase expressed 1	-
ENSSSCG00000010626	97.1734	42.6153	21.5273	12.387	2.04127	0.0141534	0.173558	RBM20	14	121210666	121269823	+	5886	protein_coding	- && sp|Q5T481|RBM20_HUMAN RNA-binding protein 20 OS=Homo sapiens OX=9606 GN=RBM20 PE=1 SV=3 && -	-
ENSSSCG00000004466	26.2631	7.74823	26.6529	185.804	-2.63842	0.0142387	0.174277	TTK	1	86076583	86125718	-	5247	protein_coding	- && sp|P33981|TTK_HUMAN Dual specificity protein kinase TTK OS=Homo sapiens OX=9606 GN=TTK PE=1 SV=2 && PF00069:Protein kinase domain	-
ENSSSCG00000006472	2.62631	5.81117	22.5524	33.7826	-2.74687	0.0142457	0.174277	CRABP2	4	93388092	93394155	+	984	protein_coding	- && sp|Q5PXY7|RABP2_BOVIN Cellular retinoic acid-binding protein 2 OS=Bos taurus OX=9913 GN=CRABP2 PE=2 SV=3 && PF00061:Lipocalin / cytosolic fatty-acid binding protein family	-
ENSSSCG00000017963	30.6403	27.1188	6.15066	2.25217	2.77041	0.0142635	0.174358	DNAH2	12	52992843	53086744	+	13833	protein_coding	- && sp|Q9P225|DYH2_HUMAN Dynein axonemal heavy chain 2 OS=Homo sapiens OX=9606 GN=DNAH2 PE=1 SV=3 && PF17857:AAA+ lid domain|PF17852:Dynein heavy chain AAA lid domain|PF18198:Dynein heavy chain AAA lid domain|PF12781:ATP-binding dynein motor region|PF12774:Hydrolytic ATP binding site of dynein motor region|PF18199:Dynein heavy chain C-terminal domain|PF12777:Microtubule-binding stalk of dynein m…	-
ENSSSCG00000032814	21.8859	36.8041	53.3057	183.552	-2.01349	0.0142848	0.174375	DNAH7	15	99724828	99987005	-	12292	protein_coding	- && sp|Q8WXX0|DYH7_HUMAN Dynein axonemal heavy chain 7 OS=Homo sapiens OX=9606 GN=DNAH7 PE=1 SV=2 && PF12780:P-loop containing dynein motor region D4|PF08393:Dynein heavy chain, N-terminal region 2|PF03028:Dynein heavy chain region D6 P-loop domain|PF12775:P-loop containing dynein motor region|PF17857:AAA+ lid domain|PF12774:Hydrolytic ATP binding site of dynein motor region|PF17852:Dynein heavy…	-
ENSSSCG00000003253	5265.75	6176.31	7597.09	27035.1	-1.59776	0.0142976	0.174375	-	6	56236311	56244185	-	4864	protein_coding	- && sp|Q96S97|MYADM_HUMAN Myeloid-associated differentiation marker OS=Homo sapiens OX=9606 GN=MYADM PE=1 SV=2 && PF01284:Membrane-associating domain	-
ENSSSCG00000014213	1566.15	1199.04	648.895	134.004	1.82004	0.0143108	0.174375	KCNN2	2	118439403	118882295	+	3565	protein_coding	- && sp|P58390|KCNN2_MOUSE Small conductance calcium-activated potassium channel protein 2 OS=Mus musculus OX=10090 GN=Kcnn2 PE=1 SV=2 && PF03530:Calcium-activated SK potassium channel|PF07885:Ion channel|PF02888:Calmodulin binding domain	-
ENSSSCG00000021646	558.528	537.534	296.257	235.352	1.04356	0.0143114	0.174375	KLF9	1	223720435	223748621	-	4872	protein_coding	- && sp|P79288|KLF9_PIG Krueppel-like factor 9 OS=Sus scrofa OX=9823 GN=KLF9 PE=2 SV=3 && -	-
ENSSSCG00000027659	1628.31	1865.39	2757.55	5319.63	-1.20907	0.0143323	0.174375	FUCA1	6	81637994	81656068	-	2110	protein_coding	- && sp|Q2KIM0|FUCO_BOVIN Tissue alpha-L-fucosidase OS=Bos taurus OX=9913 GN=FUCA1 PE=2 SV=1 && PF16757:Alpha-L-fucosidase C-terminal domain|PF01120:Alpha-L-fucosidase	-
ENSSSCG00000022895	944.595	923.977	1545.87	2383.93	-1.07242	0.0143402	0.174375	CRYBG3	13	162355472	162478720	-	9519	protein_coding	- && sp|Q68DQ2|CRBG3_HUMAN Very large A-kinase anchor protein OS=Homo sapiens OX=9606 GN=CRYBG3 PE=1 SV=3 && PF00030:Beta/Gamma crystallin|PF00652:Ricin-type beta-trefoil lectin domain	-
ENSSSCG00000026417	246.873	250.849	339.311	1238.7	-1.66446	0.0143616	0.174375	EPS8L1	6	59310334	59323372	+	3388	protein_coding	- && sp|Q8R5F8|ES8L1_MOUSE Epidermal growth factor receptor kinase substrate 8-like protein 1 OS=Mus musculus OX=10090 GN=Eps8l1 PE=1 SV=1 && PF08416:Phosphotyrosine-binding domain|PF00018:SH3 domain|PF18016:SAM domain (Sterile alpha motif)	-
ENSSSCG00000000848	458.728	394.191	197.846	45.0435	1.81074	0.0143635	0.174375	GLT8D2	5	80410372	80473274	+	2540	protein_coding	- && sp|Q2HJ96|GL8D2_BOVIN Glycosyltransferase 8 domain-containing protein 2 OS=Bos taurus OX=9913 GN=GLT8D2 PE=2 SV=1 && PF01501:Glycosyl transferase family 8	-
ENSSSCG00000003090	2990.49	3855.71	5135.8	12689.9	-1.38058	0.0143689	0.174375	-	6	51313459	51358652	+	6779	protein_coding	- && sp|Q92692|NECT2_HUMAN Nectin-2 OS=Homo sapiens OX=9606 GN=NECTIN2 PE=1 SV=1 && PF07686:Immunoglobulin V-set domain|PF08205:CD80-like C2-set immunoglobulin domain	-
ENSSSCG00000021204	1137.19	957.875	488.977	97.9695	1.8351	0.0144081	0.174615	HOXA10	18	45393885	45403257	+	3043	protein_coding	- && sp|P31260|HXA10_HUMAN Homeobox protein Hox-A10 OS=Homo sapiens OX=9606 GN=HOXA10 PE=1 SV=3 && PF00046:Homeodomain	-
ENSSSCG00000013266	17.5087	24.2132	55.3559	86.7087	-1.76866	0.0144321	0.17477	LARGE2	2	16545448	16550888	-	2542	protein_coding	- && sp|Q8N3Y3|LARG2_HUMAN LARGE xylosyl- and glucuronyltransferase 2 OS=Homo sapiens OX=9606 GN=LARGE2 PE=1 SV=2 && PF13896:Glycosyl-transferase for dystroglycan|PF01501:Glycosyl transferase family 8	-
ENSSSCG00000018078	234764	145937	93825.2	87120.8	1.0731	0.0144697	0.175075	COX2	MT	8203	8890	+	688	protein_coding	- && sp|P50667|COX2_PIG Cytochrome c oxidase subunit 2 OS=Sus scrofa OX=9823 GN=MT-CO2 PE=3 SV=1 && -	-
ENSSSCG00000031712	42.8964	65.86	94.3101	273.639	-1.75864	0.0144911	0.175076	MFAP5	5	62742319	62757519	+	1437	protein_coding	- && sp|Q28022|MFAP5_BOVIN Microfibrillar-associated protein 5 OS=Bos taurus OX=9913 GN=MFAP5 PE=1 SV=1 && PF05507:Microfibril-associated glycoprotein (MAGP)	-
ENSSSCG00000029855	5961.72	4876.54	2884.66	966.182	1.49279	0.0145089	0.175155	LHFPL6	11	14319428	14560181	-	2475	protein_coding	- && sp|Q9Y693|LHPL6_HUMAN LHFPL tetraspan subfamily member 6 protein OS=Homo sapiens OX=9606 GN=LHFPL6 PE=2 SV=1 && PF10242:Lipoma HMGIC fusion partner-like protein	-
ENSSSCG00000027928	549.774	688.624	983.08	2044.97	-1.28988	0.0145213	0.175168	TMEM9	10	23586491	23607530	-	1924	protein_coding	- && sp|Q9CR23|TMEM9_MOUSE Proton-transporting V-type ATPase complex assembly regulator TMEM9 OS=Mus musculus OX=10090 GN=Tmem9 PE=1 SV=1 && PF05434:TMEM9	-
ENSSSCG00000000551	178.589	145.279	240.901	743.217	-1.60285	0.0145338	0.175183	BMAL2	5	46290001	46482461	-	7502	protein_coding	- && sp|Q8WYA1|BMAL2_HUMAN Aryl hydrocarbon receptor nuclear translocator-like protein 2 OS=Homo sapiens OX=9606 GN=ARNTL2 PE=1 SV=2 && PF00010:Helix-loop-helix DNA-binding domain|PF14598:PAS domain|PF00989:PAS fold	-
ENSSSCG00000036136	6696.21	7285.27	10741.1	22153.5	-1.23433	0.0146301	0.17614	BHLHE40	13	61526116	61533674	+	3167	protein_coding	- && sp|B3F209|BHE40_SHEEP Class E basic helix-loop-helix protein 40 OS=Ovis aries OX=9940 GN=BHLHE40 PE=2 SV=1 && PF00010:Helix-loop-helix DNA-binding domain|PF07527:Hairy Orange	-
ENSSSCG00000014224	396.572	473.611	211.173	58.5565	1.68843	0.0146358	0.17614	SEMA6A	2	120560099	120687106	-	7289	protein_coding	- && sp|Q9H2E6|SEM6A_HUMAN Semaphorin-6A OS=Homo sapiens OX=9606 GN=SEMA6A PE=1 SV=2 && PF01403:Sema domain|PF01437:Plexin repeat	-
ENSSSCG00000034474	0.875436	0	11.2762	18.0174	-5.00113	0.0146606	1	HOXC9	5	19212905	19215984	+	1315	protein_coding	- && sp|P09633|HXC9_MOUSE Homeobox protein Hox-C9 OS=Mus musculus OX=10090 GN=Hoxc9 PE=2 SV=2 && PF04617:Hox9 activation region|PF00046:Homeodomain	-
ENSSSCG00000052303	931.464	773.855	1218.86	3559.56	-1.48637	0.0147128	0.176795	RAB32	1	19075271	19097870	-	1934	protein_coding	- && sp|Q06AU5|RAB32_PIG Ras-related protein Rab-32 OS=Sus scrofa OX=9823 GN=RAB32 PE=2 SV=1 && PF00071:Ras family	-
ENSSSCG00000003608	21.0105	30.9929	4.10044	3.37826	2.79428	0.0147206	0.176795	LCK	6	88720176	88745914	+	2224	protein_coding	- && sp|Q5PXS1|LCK_AOTNA Tyrosine-protein kinase Lck OS=Aotus nancymaae OX=37293 GN=LCK PE=2 SV=4 && PF00017:SH2 domain|PF00018:SH3 domain|PF07714:Protein tyrosine and serine/threonine kinase	-
ENSSSCG00000013408	2348.79	3906.08	4178.35	16187.5	-1.70311	0.0147244	0.176795	ADM	2	49229223	49231866	-	1838	protein_coding	- && sp|P53366|ADML_PIG Pro-adrenomedullin OS=Sus scrofa OX=9823 GN=ADM PE=1 SV=1 && PF00214:Calcitonin / CGRP / IAPP family	-
ENSSSCG00000011280	143.571	125.909	55.3559	12.387	1.98805	0.0147588	0.177071	VIPR1	13	26036629	26075691	+	5364	protein_coding	- && sp|Q28992|VIPR1_PIG Vasoactive intestinal polypeptide receptor 1 OS=Sus scrofa OX=9823 GN=VIPR1 PE=2 SV=1 && PF00002:7 transmembrane receptor (Secretin family)|PF02793:Hormone receptor domain	-
ENSSSCG00000005095	2944.09	2529.8	1381.85	1487.56	0.931865	0.0147745	0.177123	PRKCH	1	190206124	190439426	+	3640	protein_coding	- && sp|P24723|KPCL_HUMAN Protein kinase C eta type OS=Homo sapiens OX=9606 GN=PRKCH PE=1 SV=4 && PF00168:C2 domain|PF00130:Phorbol esters/diacylglycerol binding domain (C1 domain)|PF00069:Protein kinase domain|PF00433:Protein kinase C terminal domain	-
ENSSSCG00000009558	9.62979	13.5594	22.5524	102.474	-2.43097	0.0148451	0.177833	F10	11	78521598	78538258	+	2005	protein_coding	- && sp|P00743|FA10_BOVIN Coagulation factor X OS=Bos taurus OX=9913 GN=F10 PE=1 SV=1 && PF00089:Trypsin|PF14670:Coagulation Factor Xa inhibitory site|PF00008:EGF-like domain|PF00594:Vitamin K-dependent carboxylation/gamma-carboxyglutamic (GLA) domain	-
ENSSSCG00000012773	0	0	1.02511	27.0261	-6.36958	0.0148464	1	PNCK	X	124425872	124429261	-	1483	protein_coding	- && sp|Q9QYK9|KCC1B_MOUSE Calcium/calmodulin-dependent protein kinase type 1B OS=Mus musculus OX=10090 GN=Pnck PE=1 SV=1 && PF00069:Protein kinase domain	-
ENSSSCG00000031236	425.462	382.569	630.443	1387.34	-1.32003	0.0148742	0.178044	GLIPR2	1	236919879	236943823	+	2106	protein_coding	- && sp|Q9H4G4|GAPR1_HUMAN Golgi-associated plant pathogenesis-related protein 1 OS=Homo sapiens OX=9606 GN=GLIPR2 PE=1 SV=3 && PF00188:Cysteine-rich secretory protein family	-
ENSSSCG00000032170	960.353	1355.94	2113.78	2696.98	-1.05451	0.0148984	0.178197	DAPK3	2	74759004	74775330	+	2547	protein_coding	- && sp|O43293|DAPK3_HUMAN Death-associated protein kinase 3 OS=Homo sapiens OX=9606 GN=DAPK3 PE=1 SV=1 && PF00069:Protein kinase domain	-
ENSSSCG00000003807	1848.92	2283.79	3054.83	7733.96	-1.38436	0.0149326	0.178396	DNAJC6	6	146989351	147155131	-	6514	protein_coding	- && sp|Q27974|AUXI_BOVIN Putative tyrosine-protein phosphatase auxilin OS=Bos taurus OX=9913 GN=DNAJC6 PE=1 SV=1 && PF10409:C2 domain of PTEN tumour-suppressor protein	-
ENSSSCG00000012481	1671.21	1659.09	928.75	815.287	0.933145	0.014938	0.178396	TSPAN6	X	82323624	82328903	-	1676	protein_coding	- && sp|Q5RAS5|TSN6_PONAB Tetraspanin-6 OS=Pongo abelii OX=9601 GN=TSPAN6 PE=2 SV=1 && PF00335:Tetraspanin family	-
ENSSSCG00000013888	888.567	874.582	491.028	236.478	1.2766	0.0150559	0.17964	JAK3	2	59905919	59926495	+	4666	protein_coding	- && sp|P52333|JAK3_HUMAN Tyrosine-protein kinase JAK3 OS=Homo sapiens OX=9606 GN=JAK3 PE=1 SV=2 && PF17887:Jak1 pleckstrin homology-like domain|PF18379:FERM F1 ubiquitin-like domain|PF18377:FERM F2 acyl-CoA binding protein-like domain|PF07714:Protein tyrosine and serine/threonine kinase	-
ENSSSCG00000002653	67.4086	12.5909	6.15066	0	3.68401	0.0150653	0.17964	-	6	1677133	1766849	-	3814	protein_coding	- && sp|Q8WXH2|JPH3_HUMAN Junctophilin-3 OS=Homo sapiens OX=9606 GN=JPH3 PE=1 SV=2 && PF02493:MORN repeat	-
ENSSSCG00000009914	8211.59	7885.76	4670.4	3753.25	0.934281	0.0150962	0.179871	MLEC	14	40601990	40617295	+	6496	protein_coding	- && sp|Q14165|MLEC_HUMAN Malectin OS=Homo sapiens OX=9606 GN=MLEC PE=1 SV=1 && PF11721:Malectin domain	-
ENSSSCG00000012022	40104.6	37041.4	21677	19855.2	0.89336	0.0151156	0.179894	APP	13	189435094	189716056	-	3363	protein_coding	- && sp|P79307|A4_PIG Amyloid-beta A4 protein OS=Sus scrofa OX=9823 GN=APP PE=2 SV=2 && PF02177:Amyloid A4 N-terminal heparin-binding|PF03494:Beta-amyloid peptide (beta-APP)|PF00014:Kunitz/Bovine pancreatic trypsin inhibitor domain|PF12925:E2 domain of amyloid precursor protein|PF12924:Copper-binding of amyloid precursor, CuBD|PF10515:Beta-amyloid precursor protein C-terminus	-
ENSSSCG00000014972	1070.66	783.54	496.153	380.617	1.08041	0.0151213	0.179894	CCDC82	9	28376732	28407348	-	3834	protein_coding	- && sp|Q6PG04|CCD82_MOUSE Coiled-coil domain-containing protein 82 OS=Mus musculus OX=10090 GN=Ccdc82 PE=2 SV=1 && PF13926:Domain of unknown function (DUF4211)|PF13846:Domain of unknown function (DUF4196)	-
ENSSSCG00000013919	949.848	1055.7	561.76	281.522	1.24943	0.0151422	0.180005	HOMER3	2	58913992	58922474	+	1692	protein_coding	- && sp|Q9NSC5|HOME3_HUMAN Homer protein homolog 3 OS=Homo sapiens OX=9606 GN=HOMER3 PE=1 SV=2 && PF00568:WH1 domain	-
ENSSSCG00000060999	0	0	6.15066	14.6391	-5.93799	0.0151675	1	SEC14L3	14	47406939	47417882	-	2041	protein_coding	- && sp|Q9UDX4|S14L3_HUMAN SEC14-like protein 3 OS=Homo sapiens OX=9606 GN=SEC14L3 PE=1 SV=1 && PF00650:CRAL/TRIO domain	-
ENSSSCG00000022429	15.7578	18.402	57.4062	58.5565	-1.76435	0.0151971	0.180305	KAZALD1	14	112142745	112153961	+	8871	protein_coding	- && sp|Q96I82|KAZD1_HUMAN Kazal-type serine protease inhibitor domain-containing protein 1 OS=Homo sapiens OX=9606 GN=KAZALD1 PE=1 SV=1 && PF00219:Insulin-like growth factor binding protein|PF07679:Immunoglobulin I-set domain	-
ENSSSCG00000010666	6.12805	0.968529	12.3013	57.4304	-3.28116	0.01521	0.180305	VAX1	14	127271566	127275744	-	1201	protein_coding	- && sp|Q2NKI2|VAX1_MOUSE Ventral anterior homeobox 1 OS=Mus musculus OX=10090 GN=Vax1 PE=2 SV=2 && PF00046:Homeodomain	-
ENSSSCG00000009683	1636.19	1783.06	2744.22	4636.1	-1.10997	0.0152138	0.180305	KIF13B	14	12897320	13100149	-	7623	protein_coding	- && sp|Q9NQT8|KI13B_HUMAN Kinesin-like protein KIF13B OS=Homo sapiens OX=9606 GN=KIF13B PE=1 SV=2 && PF12473:Kinesin protein	-
ENSSSCG00000001470	359.804	329.3	169.143	50.6739	1.64687	0.0152448	0.180534	SLA-DMA	7	25133497	25137966	-	1398	protein_coding	- && sp|P28067|DMA_HUMAN HLA class II histocompatibility antigen, DM alpha chain OS=Homo sapiens OX=9606 GN=HLA-DMA PE=1 SV=1 && PF07654:Immunoglobulin C1-set domain|PF00993:Class II histocompatibility antigen, alpha domain	-
ENSSSCG00000006179	815.031	978.214	1846.22	1635.08	-0.957179	0.0152845	0.180697	STAU2	4	62139464	62455499	+	10521	protein_coding	- && sp|Q9NUL3|STAU2_HUMAN Double-stranded RNA-binding protein Staufen homolog 2 OS=Homo sapiens OX=9606 GN=STAU2 PE=1 SV=2 && PF16482:Staufen C-terminal domain|PF00035:Double-stranded RNA binding motif	-
ENSSSCG00000021067	539.268	940.442	1323.42	2278.07	-1.28338	0.0153015	0.180697	BLVRB	6	48715199	48728389	-	1112	protein_coding	- && sp|P52556|BLVRB_BOVIN Flavin reductase (NADPH) OS=Bos taurus OX=9913 GN=BLVRB PE=1 SV=2 && PF13460:NAD(P)H-binding	-
ENSSSCG00000023891	210.98	100.727	54.3308	6.75652	2.34761	0.015305	0.180697	GRM7	13	63318171	64203173	+	4366	protein_coding	- && sp|Q68ED2|GRM7_MOUSE Metabotropic glutamate receptor 7 OS=Mus musculus OX=10090 GN=Grm7 PE=1 SV=1 && PF01094:Receptor family ligand binding region|PF00003:7 transmembrane sweet-taste receptor of 3 GCPR|PF07562:Nine Cysteines Domain of family 3 GPCR	-
ENSSSCG00000006262	3.50174	1.93706	10.2511	41.6652	-3.24546	0.0153991	0.181544	RGS20	4	77141945	77209533	-	3687	protein_coding	- && sp|P79348|RGS20_BOVIN Regulator of G-protein signaling 20 OS=Bos taurus OX=9913 GN=RGS20 PE=1 SV=2 && PF00615:Regulator of G protein signaling domain	-
ENSSSCG00000000939	1373.56	1505.09	1801.12	7334.2	-1.66603	0.0154001	0.181544	ACSS3	5	100279698	100429165	-	4596	protein_coding	- && sp|Q9H6R3|ACSS3_HUMAN Acyl-CoA synthetase short-chain family member 3, mitochondrial OS=Homo sapiens OX=9606 GN=ACSS3 PE=1 SV=1 && PF13193:AMP-binding enzyme C-terminal domain|PF16177:Acetyl-coenzyme A synthetase N-terminus|PF00501:AMP-binding enzyme	-
ENSSSCG00000037116	1013.75	1160.3	1710.91	3282.54	-1.19961	0.0154407	0.181863	ZNRF2	18	42549846	42651807	-	5924	protein_coding	- && sp|Q8NHG8|ZNRF2_HUMAN E3 ubiquitin-protein ligase ZNRF2 OS=Homo sapiens OX=9606 GN=ZNRF2 PE=1 SV=1 && PF13639:Ring finger domain	-
ENSSSCG00000000663	52.5261	29.0559	8.20088	0	3.29772	0.0154506	0.181863	KLRG1	5	62507507	62523810	-	670	protein_coding	- && sp|Q96E93|KLRG1_HUMAN Killer cell lectin-like receptor subfamily G member 1 OS=Homo sapiens OX=9606 GN=KLRG1 PE=1 SV=1 && PF00059:Lectin C-type domain	-
ENSSSCG00000038915	16.6333	5.81117	0	0	5.82897	0.0155306	1	TMEM132D	14	25144430	25913052	+	3717	protein_coding	- && sp|Q14C87|T132D_HUMAN Transmembrane protein 132D OS=Homo sapiens OX=9606 GN=TMEM132D PE=1 SV=1 && PF15705:Mature oligodendrocyte transmembrane protein, TMEM132D, N-term|PF16070:Transmembrane protein family 132|PF15706:Mature oligodendrocyte transmembrane protein, TMEM132D, C-term	-
ENSSSCG00000006173	45.5227	38.7412	12.3013	5.63043	2.22616	0.015546	0.182847	GDAP1	4	61577112	61596049	-	4240	protein_coding	- && sp|A6QQZ0|GDAP1_BOVIN Ganglioside-induced differentiation-associated protein 1 OS=Bos taurus OX=9913 GN=GDAP1 PE=2 SV=1 && PF13410:Glutathione S-transferase, C-terminal domain|PF13417:Glutathione S-transferase, N-terminal domain	-
ENSSSCG00000017325	1179.21	1144.8	2305.47	2072	-0.913494	0.0156022	0.18337	PLEKHM1	12	17993036	18035375	+	5391	protein_coding	- && sp|Q9Y4G2|PKHM1_HUMAN Pleckstrin homology domain-containing family M member 1 OS=Homo sapiens OX=9606 GN=PLEKHM1 PE=1 SV=3 && PF02759:RUN domain|PF13901:Putative zinc-RING and/or ribbon	-
ENSSSCG00000024310	1773.63	2489.12	4995.36	3800.54	-1.04513	0.0156183	0.183421	F13A1	7	3751292	3900762	-	4042	protein_coding	- && sp|P00488|F13A_HUMAN Coagulation factor XIII A chain OS=Homo sapiens OX=9606 GN=F13A1 PE=1 SV=4 && PF01841:Transglutaminase-like superfamily|PF00927:Transglutaminase family, C-terminal ig like domain|PF00868:Transglutaminase family	-
ENSSSCG00000006143	110.305	67.797	123.013	534.891	-1.88409	0.0157426	0.184741	CA13	4	51408184	51468973	-	3122	protein_coding	- && sp|Q8N1Q1|CAH13_HUMAN Carbonic anhydrase 13 OS=Homo sapiens OX=9606 GN=CA13 PE=1 SV=1 && -	-
ENSSSCG00000033993	179.464	41.6467	32.8035	14.6391	2.21872	0.0157671	0.184889	PLCXD3	16	26165588	26347135	-	10927	protein_coding	- && sp|A6QNU9|PLCX3_BOVIN PI-PLC X domain-containing protein 3 OS=Bos taurus OX=9913 GN=PLCXD3 PE=2 SV=1 && -	-
ENSSSCG00000011576	57.7788	48.4264	103.536	192.561	-1.47777	0.0158458	0.185532	HRH1	13	67209127	67411170	+	4052	protein_coding	- && sp|Q9N2B0|HRH1_PONPY Histamine H1 receptor OS=Pongo pygmaeus OX=9600 GN=HRH1 PE=3 SV=1 && PF00001:7 transmembrane receptor (rhodopsin family)	-
ENSSSCG00000058255	210.105	174.335	89.1846	27.0261	1.7235	0.0158761	0.185701	-	16	17940135	18250794	+	2844	protein_coding	- && sp|O15018|PDZD2_HUMAN PDZ domain-containing protein 2 OS=Homo sapiens OX=9606 GN=PDZD2 PE=1 SV=4 && -	-
ENSSSCG00000008169	1588.04	1586.45	873.394	332.196	1.39645	0.0158841	0.185701	TBC1D8	3	53149196	53289790	+	4029	protein_coding	- && sp|O95759|TBCD8_HUMAN TBC1 domain family member 8 OS=Homo sapiens OX=9606 GN=TBC1D8 PE=1 SV=3 && PF02893:GRAM domain|PF00566:Rab-GTPase-TBC domain	-
ENSSSCG00000012604	10119.2	13917.8	21276.2	27241.2	-1.01325	0.0159821	0.186706	LAMP2	X	98556710	98623940	-	8925	protein_coding	- && sp|P13473|LAMP2_HUMAN Lysosome-associated membrane glycoprotein 2 OS=Homo sapiens OX=9606 GN=LAMP2 PE=1 SV=2 && PF01299:Lysosome-associated membrane glycoprotein (Lamp)	-
ENSSSCG00000033323	610.179	494.918	768.832	2413.2	-1.52559	0.0160135	0.18681	UBE2D1	14	92294642	92330541	-	4426	protein_coding	- && sp|Q2TA10|UB2D1_BOVIN Ubiquitin-conjugating enzyme E2 D1 OS=Bos taurus OX=9913 GN=UBE2D1 PE=2 SV=1 && PF00179:Ubiquitin-conjugating enzyme	-
ENSSSCG00000012071	46.3981	8.71676	62.5317	220.713	-2.35739	0.016015	0.18681	-	13	203325392	203372350	+	2801	protein_coding	- && sp|Q7TSN7|IGSF5_MOUSE Immunoglobulin superfamily member 5 OS=Mus musculus OX=10090 GN=Igsf5 PE=1 SV=1 && PF07679:Immunoglobulin I-set domain	-
ENSSSCG00000028908	1101.3	925.914	549.459	483.091	0.973243	0.0160339	0.18682	DYNLT3	X	33711492	33724683	-	2772	protein_coding	- && sp|Q8SPS9|DYLT3_CANLF Dynein light chain Tctex-type 3 OS=Canis lupus familiaris OX=9615 GN=DYNLT3 PE=3 SV=1 && PF03645:Tctex-1 family	-
ENSSSCG00000015523	85.7927	97.8214	161.967	316.43	-1.3812	0.01604	0.18682	RALGPS2	9	120420942	120724218	+	7132	protein_coding	- && sp|Q4R7W3|RGPS2_MACFA Ras-specific guanine nucleotide-releasing factor RalGPS2 OS=Macaca fascicularis OX=9541 GN=RALGPS2 PE=2 SV=1 && PF00617:RasGEF domain|PF00169:PH domain	-
ENSSSCG00000015211	554.151	612.11	303.433	100.222	1.52974	0.0160542	0.186846	PKNOX2	9	52349714	52610680	+	5742	protein_coding	- && sp|Q96KN3|PKNX2_HUMAN Homeobox protein PKNOX2 OS=Homo sapiens OX=9606 GN=PKNOX2 PE=1 SV=2 && PF05920:Homeobox KN domain|PF16493:N-terminal of Homeobox Meis and PKNOX1	-
ENSSSCG00000006521	484.991	461.02	248.077	90.0869	1.48306	0.0160886	0.187003	ENTREP3	4	94575793	94581585	+	3141	protein_coding	- && sp|P81408|F189B_HUMAN Protein FAM189B OS=Homo sapiens OX=9606 GN=FAM189B PE=1 SV=2 && PF04103:CD20-like family	-
ENSSSCG00000008796	1554.77	1484.75	2693.99	2993.14	-0.903818	0.0160917	0.187003	RBM47	8	31508148	31690409	-	5233	protein_coding	- && sp|A0AV96|RBM47_HUMAN RNA-binding protein 47 OS=Homo sapiens OX=9606 GN=RBM47 PE=1 SV=2 && PF00076:RNA recognition motif. (a.k.a. RRM, RBD, or RNP domain)	-
ENSSSCG00000010322	1499.62	1512.84	764.732	191.435	1.65521	0.01616	0.187534	ZNF503	14	77924822	77928453	-	2899	protein_coding	- && sp|Q96F45|ZN503_HUMAN Zinc finger protein 503 OS=Homo sapiens OX=9606 GN=ZNF503 PE=1 SV=1 && PF12402:NocA-like zinc-finger protein 1	-
ENSSSCG00000017317	28.8894	28.0873	126.089	59.6826	-1.70616	0.0161615	0.187534	WNT3	12	17628726	17681026	-	3323	protein_coding	- && sp|P56703|WNT3_HUMAN Proto-oncogene Wnt-3 OS=Homo sapiens OX=9606 GN=WNT3 PE=1 SV=2 && PF00110:wnt family	-
ENSSSCG00000016332	9.62979	4.84264	41.0044	31.5304	-2.31987	0.0161842	0.187657	RBM44	15	137444855	137481025	+	3577	protein_coding	- && sp|E1BC15|RBM44_BOVIN RNA-binding protein 44 OS=Bos taurus OX=9913 GN=RBM44 PE=3 SV=1 && PF00076:RNA recognition motif. (a.k.a. RRM, RBD, or RNP domain)	-
ENSSSCG00000009202	31.5157	363.198	27.678	42.7913	2.48601	0.0162271	0.187848	MMRN1	8	129113966	129173392	-	4217	protein_coding	- && sp|Q13201|MMRN1_HUMAN Multimerin-1 OS=Homo sapiens OX=9606 GN=MMRN1 PE=1 SV=3 && PF00386:C1q domain|PF00008:EGF-like domain|PF07546:EMI domain	-
ENSSSCG00000000038	5926.7	6071.71	3022.02	3430.06	0.895024	0.0162315	0.187848	CYB5R3	5	6146276	6170202	+	1996	protein_coding	- && sp|P07514|NB5R3_BOVIN NADH-cytochrome b5 reductase 3 OS=Bos taurus OX=9913 GN=CYB5R3 PE=1 SV=3 && PF00970:Oxidoreductase FAD-binding domain|PF00175:Oxidoreductase NAD-binding domain	-
ENSSSCG00000012448	4593.41	3554.5	1803.17	248.865	1.98921	0.0162369	0.187848	ITM2A	X	63430021	63437032	-	1655	protein_coding	- && sp|Q61500|ITM2A_MOUSE Integral membrane protein 2A OS=Mus musculus OX=10090 GN=Itm2a PE=2 SV=2 && PF04089:BRICHOS domain	-
ENSSSCG00000010746	365.057	322.52	579.187	911.004	-1.11558	0.016253	0.187894	ADAM12	14	135302813	135682159	-	8390	protein_coding	- && sp|O43184|ADA12_HUMAN Disintegrin and metalloproteinase domain-containing protein 12 OS=Homo sapiens OX=9606 GN=ADAM12 PE=1 SV=3 && PF01562:Reprolysin family propeptide|PF08516:ADAM cysteine-rich|PF01421:Reprolysin (M12B) family zinc metalloprotease|PF00200:Disintegrin	-
ENSSSCG00000033786	580.414	482.327	693.999	2575.36	-1.62105	0.0163068	0.188237	-	2	44890154	44960999	+	2311	protein_coding	- && sp|P62070|RRAS2_HUMAN Ras-related protein R-Ras2 OS=Homo sapiens OX=9606 GN=RRAS2 PE=1 SV=1 && PF00071:Ras family	-
ENSSSCG00000053991	567.282	531.722	281.905	85.5826	1.57944	0.0163559	0.188663	SOX12	17	34857022	34857960	-	939	protein_coding	- && sp|Q04890|SOX12_MOUSE Transcription factor SOX-12 OS=Mus musculus OX=10090 GN=Sox12 PE=1 SV=2 && PF00505:HMG (high mobility group) box	-
ENSSSCG00000001620	162.831	150.122	74.833	32.6565	1.53925	0.01639	0.188917	MDFI	7	36830394	36846993	+	1802	protein_coding	- && sp|Q99750|MDFI_HUMAN MyoD family inhibitor OS=Homo sapiens OX=9606 GN=MDFI PE=1 SV=1 && PF15316:MyoD family inhibitor	-
ENSSSCG00000031538	5523.12	5139.01	3095.83	1526.97	1.20557	0.0164649	0.189639	RNASE4	7	78243691	78244930	-	1240	protein_coding	- && sp|P15468|RNAS4_PIG Ribonuclease 4 OS=Sus scrofa OX=9823 GN=RNASE4 PE=1 SV=3 && PF00074:Pancreatic ribonuclease	-
ENSSSCG00000011916	2576.41	3496.39	4416.17	11613.3	-1.40029	0.0165776	0.190573	ATP6V1A	13	146121759	146192442	-	6920	protein_coding	- && sp|P31404|VATA_BOVIN V-type proton ATPase catalytic subunit A OS=Bos taurus OX=9913 GN=ATP6V1A PE=1 SV=2 && PF00006:ATP synthase alpha/beta family, nucleotide-binding domain|PF02874:ATP synthase alpha/beta family, beta-barrel domain|PF16886:ATPsynthase alpha/beta subunit N-term extension	-
ENSSSCG00000013349	849.173	943.347	1251.66	3645.14	-1.44979	0.016601	0.190573	HTATIP2	2	39034013	39055315	-	3152	protein_coding	- && sp|Q9BUP3|HTAI2_HUMAN Oxidoreductase HTATIP2 OS=Homo sapiens OX=9606 GN=HTATIP2 PE=1 SV=2 && PF13460:NAD(P)H-binding	-
ENSSSCG00000013302	2125.56	2144.32	3386.96	5632.69	-1.07884	0.0166065	0.190573	CAT	2	26487653	26581452	-	4654	protein_coding	- && sp|O62839|CATA_PIG Catalase OS=Sus scrofa OX=9823 GN=CAT PE=1 SV=4 && PF00199:Catalase|PF06628:Catalase-related immune-responsive	-
ENSSSCG00000010638	546.272	416.467	719.627	1823.13	-1.40091	0.0166248	0.190573	TCF7L2	14	123343412	123546417	+	9259	protein_coding	- && sp|Q9NQB0|TF7L2_HUMAN Transcription factor 7-like 2 OS=Homo sapiens OX=9606 GN=TCF7L2 PE=1 SV=2 && PF08347:N-terminal CTNNB1 binding|PF00505:HMG (high mobility group) box	-
ENSSSCG00000009509	3519.25	3882.83	4643.75	17926.2	-1.60839	0.0166441	0.190573	IPO5	11	67004109	67060551	+	6131	protein_coding	- && sp|O00410|IPO5_HUMAN Importin-5 OS=Homo sapiens OX=9606 GN=IPO5 PE=1 SV=4 && PF18808:Importin repeat|PF18829:Importin repeat 6|PF13646:HEAT repeats|PF18816:Importin repeat	-
ENSSSCG00000061900	656.577	1048.92	1527.41	2290.46	-1.16267	0.0166674	0.190694	TMEM30B	1	190170034	190171095	-	1062	protein_coding	- && sp|Q3MIR4|CC50B_HUMAN Cell cycle control protein 50B OS=Homo sapiens OX=9606 GN=TMEM30B PE=1 SV=1 && PF03381:LEM3 (ligand-effect modulator 3) family / CDC50 family	-
ENSSSCG00000027738	1482.11	1455.7	2318.8	4008.87	-1.10687	0.0166805	0.190694	LRRFIP2	13	21670424	21793043	+	6466	protein_coding	- && sp|Q91WK0|LRRF2_MOUSE Leucine-rich repeat flightless-interacting protein 2 OS=Mus musculus OX=10090 GN=Lrrfip2 PE=1 SV=1 && PF09738:LRRFIP family	-
ENSSSCG00000029200	687.217	411.625	281.905	138.509	1.38557	0.0166914	0.190694	TRIM2	8	75771048	75890357	-	6907	protein_coding	- && sp|D2GXS7|TRIM2_AILME Tripartite motif-containing protein 2 OS=Ailuropoda melanoleuca OX=9646 GN=TRIM2 PE=3 SV=1 && PF00630:Filamin/ABP280 repeat|PF01436:NHL repeat	-
ENSSSCG00000011826	456.102	462.957	254.227	138.509	1.22573	0.0167425	0.191137	TMEM44	13	131578857	131613767	-	2742	protein_coding	- && sp|Q2T9K0|TMM44_HUMAN Transmembrane protein 44 OS=Homo sapiens OX=9606 GN=TMEM44 PE=1 SV=3 && -	-
ENSSSCG00000004635	2460.85	2205.34	3217.82	9456.88	-1.44159	0.0167903	0.19144	SPPL2A	1	121067454	121134888	+	6365	protein_coding	- && sp|Q8TCT8|SPP2A_HUMAN Signal peptide peptidase-like 2A OS=Homo sapiens OX=9606 GN=SPPL2A PE=1 SV=2 && PF02225:PA domain|PF04258:Signal peptide peptidase	-
ENSSSCG00000024973	355.427	315.74	178.369	83.3304	1.35756	0.0168453	0.191612	GBP1	4	127425200	127442127	+	3176	protein_coding	- && sp|Q9H0R5|GBP3_HUMAN Guanylate-binding protein 3 OS=Homo sapiens OX=9606 GN=GBP3 PE=1 SV=3 && PF02263:Guanylate-binding protein, N-terminal domain|PF02841:Guanylate-binding protein, C-terminal domain	-
ENSSSCG00000006479	1.75087	1.93706	5.12555	42.7913	-3.69838	0.0168457	0.191612	TTC24	4	93500564	93510815	-	2770	protein_coding	- && sp|A2A3L6|TTC24_HUMAN Tetratricopeptide repeat protein 24 OS=Homo sapiens OX=9606 GN=TTC24 PE=4 SV=1 && PF13424:Tetratricopeptide repeat	-
ENSSSCG00000032574	418.458	466.831	725.778	1198.16	-1.11974	0.0168661	0.191704	RTTN	1	152689504	152833946	+	6959	protein_coding	- && sp|Q86VV8|RTTN_HUMAN Rotatin OS=Homo sapiens OX=9606 GN=RTTN PE=1 SV=3 && PF14726:Rotatin, an armadillo repeat protein, centriole functioning	-
ENSSSCG00000000500	351.05	476.516	703.225	1142.98	-1.15767	0.0169787	0.19274	RAB3IP	5	34003180	34053896	+	6012	protein_coding	- && sp|Q96QF0|RAB3I_HUMAN Rab-3A-interacting protein OS=Homo sapiens OX=9606 GN=RAB3IP PE=1 SV=1 && PF06428:GDP/GTP exchange factor Sec2p	-
ENSSSCG00000037032	641.694	674.096	988.206	2221.77	-1.28653	0.016982	0.19274	DNASE1L1	X	124931410	124939965	-	1386	protein_coding	- && sp|Q2QDF0|DNSL1_PIG Deoxyribonuclease-1-like 1 OS=Sus scrofa OX=9823 GN=DNASE1L1 PE=2 SV=1 && PF03372:Endonuclease/Exonuclease/phosphatase family	-
ENSSSCG00000005236	0	0	3.07533	19.1435	-6.03314	0.0169915	1	DMRT1	1	220841488	220953442	-	2203	protein_coding	- && sp|Q9TT01|DMRT1_PIG Doublesex- and mab-3-related transcription factor 1 OS=Sus scrofa OX=9823 GN=DMRT1 PE=2 SV=1 && PF12374:Double-sex mab3 related transcription factor 1|PF00751:DM DNA binding domain	-
ENSSSCG00000015373	7.00349	2.90559	27.678	31.5304	-2.56985	0.0170031	0.192838	TMEM196	9	88798831	88858006	-	4289	protein_coding	- && sp|Q5HYL7|TM196_HUMAN Transmembrane protein 196 OS=Homo sapiens OX=9606 GN=TMEM196 PE=1 SV=2 && -	-
ENSSSCG00000023557	303.776	220.825	129.164	46.1696	1.57949	0.0170223	0.192915	CCRL2	13	29402538	29404607	+	1314	protein_coding	- && sp|Q75ZH0|CCRL2_PIG Chemokine C-C motif receptor-like 2 OS=Sus scrofa OX=9823 GN=CCRL2 PE=2 SV=1 && PF00001:7 transmembrane receptor (rhodopsin family)	-
ENSSSCG00000033413	549.774	355.45	210.148	46.1696	1.81917	0.0170653	0.193262	NRTN	2	73173926	73188129	-	1317	protein_coding	- && sp|Q99748|NRTN_HUMAN Neurturin OS=Homo sapiens OX=9606 GN=NRTN PE=1 SV=1 && PF00019:Transforming growth factor beta like domain	-
ENSSSCG00000040557	17.5087	4.84264	0	0	5.82318	0.0170704	1	SERTM1	11	12576563	12600660	+	3723	protein_coding	- && sp|Q8CD78|SRTM1_MOUSE Serine-rich and transmembrane domain-containing protein 1 OS=Mus musculus OX=10090 GN=Sertm1 PE=4 SV=1 && PF15872:Serine-rich and transmembrane domain-containing protein 1	-
ENSSSCG00000024223	399.199	448.429	639.669	1478.55	-1.32123	0.0171894	0.194384	ARHGEF16	6	65027442	65048542	+	2945	protein_coding	- && sp|Q5VV41|ARHGG_HUMAN Rho guanine nucleotide exchange factor 16 OS=Homo sapiens OX=9606 GN=ARHGEF16 PE=1 SV=1 && PF00621:RhoGEF domain|PF14604:Variant SH3 domain|PF00169:PH domain	-
ENSSSCG00000017617	13096.5	19828.7	28878.4	40971.5	-1.08507	0.0172051	0.19442	SCPEP1	12	33265562	33298142	+	2136	protein_coding	- && sp|Q9HB40|RISC_HUMAN Retinoid-inducible serine carboxypeptidase OS=Homo sapiens OX=9606 GN=SCPEP1 PE=1 SV=1 && PF00450:Serine carboxypeptidase	-
ENSSSCG00000021027	264.382	227.604	112.762	114.861	1.11222	0.0172517	0.194806	PGBD5	14	59842468	59935021	+	3398	protein_coding	- && sp|D3YZI9|PGBD5_MOUSE PiggyBac transposable element-derived protein 5 OS=Mus musculus OX=10090 GN=Pgbd5 PE=1 SV=1 && PF13843:Transposase IS4	-
ENSSSCG00000018086	14925.3	12839.8	8198.83	5802.72	0.987667	0.0173158	0.195388	ND4L	MT	11069	11365	+	297	protein_coding	- && sp|P56632|NU4LM_PIG NADH-ubiquinone oxidoreductase chain 4L OS=Sus scrofa OX=9823 GN=MT-ND4L PE=1 SV=1 && -	-
ENSSSCG00000001440	5420.7	3567.09	2340.33	688.039	1.56931	0.017464	0.196681	NOTCH4	7	24231293	24256281	-	6713	protein_coding	- && sp|Q99466|NOTC4_HUMAN Neurogenic locus notch homolog protein 4 OS=Homo sapiens OX=9606 GN=NOTCH4 PE=1 SV=2 && PF07684:NOTCH protein|PF12796:Ankyrin repeats (3 copies)|PF00008:EGF-like domain|PF00066:LNR domain|PF07645:Calcium-binding EGF domain	-
ENSSSCG00000016570	578.663	785.477	1131.72	1887.32	-1.14613	0.01747	0.196681	TSPAN33	18	19493613	19514361	-	2073	protein_coding	- && sp|Q3SYV5|TSN33_BOVIN Tetraspanin-33 OS=Bos taurus OX=9913 GN=TSPAN33 PE=1 SV=1 && PF00335:Tetraspanin family	-
ENSSSCG00000039514	5489.86	4031.99	2604.8	933.526	1.42807	0.0174853	0.196681	ID3	6	81422546	81424075	-	858	protein_coding	- && sp|Q712G9|ID3_CANLF DNA-binding protein inhibitor ID-3 OS=Canis lupus familiaris OX=9615 GN=ID3 PE=3 SV=1 && PF00010:Helix-loop-helix DNA-binding domain	-
ENSSSCG00000008844	11758.9	10957.9	5286.49	801.774	1.89959	0.0175124	0.196681	KDR	8	41809122	41856336	-	6047	protein_coding	- && sp|P35968|VGFR2_HUMAN Vascular endothelial growth factor receptor 2 OS=Homo sapiens OX=9606 GN=KDR PE=1 SV=2 && PF07714:Protein tyrosine and serine/threonine kinase|PF17988:VEGFR-2 Transmembrane domain|PF07679:Immunoglobulin I-set domain|PF00047:Immunoglobulin domain	-
ENSSSCG00000034448	268.759	231.478	130.189	65.313	1.35401	0.0175179	0.196681	FLT3LG	6	54551533	54561489	+	2113	protein_coding	- && sp|P49771|FLT3L_HUMAN Fms-related tyrosine kinase 3 ligand OS=Homo sapiens OX=9606 GN=FLT3LG PE=1 SV=1 && PF02947:flt3 ligand	-
ENSSSCG00000060530	2789.14	1641.66	1188.1	596.826	1.31157	0.0175184	0.196681	C1R	5	63643374	63655143	+	3173	protein_coding	- && sp|P00736|C1R_HUMAN Complement C1r subcomponent OS=Homo sapiens OX=9606 GN=C1R PE=1 SV=2 && PF00084:Sushi repeat (SCR repeat)|PF00089:Trypsin|PF14670:Coagulation Factor Xa inhibitory site|PF00431:CUB domain	-
ENSSSCG00000025568	1187.09	858.117	513.58	129.5	1.66865	0.0175241	0.196681	TEAD2	6	54448191	54462210	-	2757	protein_coding	- && sp|Q15562|TEAD2_HUMAN Transcriptional enhancer factor TEF-4 OS=Homo sapiens OX=9606 GN=TEAD2 PE=1 SV=2 && PF01285:TEA/ATTS domain|PF17725:YAP binding domain	-
ENSSSCG00000007839	792.269	844.557	1129.67	3321.96	-1.44336	0.0175317	0.196681	EEF2K	3	23887125	23956373	-	4946	protein_coding	- && sp|O00418|EF2K_HUMAN Eukaryotic elongation factor 2 kinase OS=Homo sapiens OX=9606 GN=EEF2K PE=1 SV=2 && PF02816:Alpha-kinase family	-
ENSSSCG00000012462	1.75087	0	3.07533	41.6652	-4.64144	0.0175746	0.19702	POF1B	X	68503179	68579893	-	3656	protein_coding	- && sp|Q8WVV4|POF1B_HUMAN Protein POF1B OS=Homo sapiens OX=9606 GN=POF1B PE=1 SV=3 && -	-
ENSSSCG00000027060	5106.42	4938.53	2956.42	1510.08	1.16916	0.0176396	0.197206	TBX2	12	36878675	36887513	-	2746	protein_coding	- && sp|Q13207|TBX2_HUMAN T-box transcription factor TBX2 OS=Homo sapiens OX=9606 GN=TBX2 PE=1 SV=3 && PF00907:T-box|PF12598:T-box transcription factor	-
ENSSSCG00000012828	820.283	586.928	385.441	240.983	1.16731	0.0176405	0.197206	STARD8	X	54773171	54856711	+	5038	protein_coding	- && sp|Q92502|STAR8_HUMAN StAR-related lipid transfer protein 8 OS=Homo sapiens OX=9606 GN=STARD8 PE=1 SV=2 && PF01852:START domain|PF00620:RhoGAP domain	-
ENSSSCG00000008919	170.71	83.2935	51.2555	29.2783	1.65597	0.0176416	0.197206	EPHA5	8	63287711	63604734	-	7064	protein_coding	- && sp|P54756|EPHA5_HUMAN Ephrin type-A receptor 5 OS=Homo sapiens OX=9606 GN=EPHA5 PE=1 SV=3 && PF00041:Fibronectin type III domain|PF01404:Ephrin receptor ligand binding domain|PF00536:SAM domain (Sterile alpha motif)|PF14575:Ephrin type-A receptor 2 transmembrane domain|PF07714:Protein tyrosine and serine/threonine kinase	-
ENSSSCG00000055134	7.00349	11.6223	8.20088	138.509	-2.97859	0.0176418	0.197206	PSAPL1	8	3513048	3514744	+	1548	protein_coding	- && sp|Q6NUJ1|SAPL1_HUMAN Proactivator polypeptide-like 1 OS=Homo sapiens OX=9606 GN=PSAPL1 PE=2 SV=2 && PF03489:Saposin-like type B, region 2|PF05184:Saposin-like type B, region 1|PF02199:Saposin A-type domain	-
ENSSSCG00000005457	331.79	428.09	642.744	1015.73	-1.12604	0.017664	0.197312	-	1	251811584	251979159	-	3737	protein_coding	- && sp|P46628|LPAR1_SHEEP Lysophosphatidic acid receptor 1 OS=Ovis aries OX=9940 GN=LPAR1 PE=2 SV=1 && PF00001:7 transmembrane receptor (rhodopsin family)	-
ENSSSCG00000031423	140.945	117.192	45.1048	1683.5	-2.7432	0.017689	0.197449	UPK3A	5	4109938	4119289	-	1257	protein_coding	- && sp|P38574|UPK3A_BOVIN Uroplakin-3a OS=Bos taurus OX=9913 GN=UPK3A PE=1 SV=1 && -	-
ENSSSCG00000056323	0	0.968529	7.17577	22.5217	-4.99345	0.0177015	1	CYP2J34	6	152468772	152496207	+	1802	protein_coding	- && sp|P51589|CP2J2_HUMAN Cytochrome P450 2J2 OS=Homo sapiens OX=9606 GN=CYP2J2 PE=1 SV=2 && PF00067:Cytochrome P450	-
ENSSSCG00000011859	4368.42	4123.03	2438.74	1024.74	1.29367	0.0178523	0.199129	HEG1	13	135298377	135358670	+	9289	protein_coding	- && sp|Q9ULI3|HEG1_HUMAN Protein HEG homolog 1 OS=Homo sapiens OX=9606 GN=HEG1 PE=1 SV=3 && PF07645:Calcium-binding EGF domain	-
ENSSSCG00000032967	535.767	540.439	779.083	1977.41	-1.35674	0.0179274	0.199823	CACNB3	5	14874465	14888223	+	3193	protein_coding	- && sp|P54284|CACB3_HUMAN Voltage-dependent L-type calcium channel subunit beta-3 OS=Homo sapiens OX=9606 GN=CACNB3 PE=1 SV=1 && PF12052:Voltage gated calcium channel subunit beta domain 4Aa N terminal|PF00625:Guanylate kinase	-
ENSSSCG00000035038	7099.78	5037.32	3044.58	679.03	1.70456	0.017949	0.199921	CGNL1	1	114424151	114598823	-	6869	protein_coding	- && sp|Q0VF96|CGNL1_HUMAN Cingulin-like protein 1 OS=Homo sapiens OX=9606 GN=CGNL1 PE=1 SV=2 && PF01576:Myosin tail	-
ENSSSCG00000028359	1247.5	1770.47	732.954	149.77	1.77311	0.0179665	0.199962	BST1	8	11011241	11047541	+	6136	protein_coding	- && sp|Q10588|BST1_HUMAN ADP-ribosyl cyclase/cyclic ADP-ribose hydrolase 2 OS=Homo sapiens OX=9606 GN=BST1 PE=1 SV=2 && PF02267:ADP-ribosyl cyclase	-
ENSSSCG00000014894	449.974	398.065	230.65	103.6	1.34221	0.0179785	0.199962	TENM4	9	13045196	13820420	-	9840	protein_coding	- && sp|Q6N022|TEN4_HUMAN Teneurin-4 OS=Homo sapiens OX=9606 GN=TENM4 PE=1 SV=2 && PF15636:GHH signature containing HNH/Endo VII superfamily nuclease toxin|PF06484:Teneurin Intracellular Region	-
ENSSSCG00000000866	25.3876	6.7797	53.3057	87.8348	-2.12691	0.0180067	0.200134	MYBPC1	5	82557609	82696126	-	8974	protein_coding	- && sp|Q00872|MYPC1_HUMAN Myosin-binding protein C, slow-type OS=Homo sapiens OX=9606 GN=MYBPC1 PE=1 SV=2 && PF07679:Immunoglobulin I-set domain|PF18362:Tri-helix bundle domain|PF00041:Fibronectin type III domain	-
ENSSSCG00000032330	49.0244	81.3564	140.44	199.317	-1.38283	0.0180546	0.200522	-	9	46608156	46612266	-	1013	protein_coding	- && sp|O62643|THY1_MACMU Thy-1 membrane glycoprotein OS=Macaca mulatta OX=9544 GN=THY1 PE=2 SV=1 && PF00047:Immunoglobulin domain	-
ENSSSCG00000030000	135.693	125.909	174.269	667.769	-1.68602	0.0181299	0.201214	PLEKHN1	6	63328605	63336138	+	2558	protein_coding	- && sp|Q494U1|PKHN1_HUMAN Pleckstrin homology domain-containing family N member 1 OS=Homo sapiens OX=9606 GN=PLEKHN1 PE=1 SV=3 && -	-
ENSSSCG00000033251	13.1315	16.465	1.02511	0	4.79301	0.0181439	1	TREM1	7	36510253	36531796	-	1041	protein_coding	- && sp|Q6TYI6|TREM1_PIG Triggering receptor expressed on myeloid cells 1 OS=Sus scrofa OX=9823 GN=TREM1 PE=2 SV=1 && PF07686:Immunoglobulin V-set domain	-
ENSSSCG00000017159	64.7822	63.9229	125.063	195.939	-1.31778	0.0181765	0.201588	-	12	2447307	2455837	+	1236	protein_coding	- && sp|Q8TBP0|TBC16_HUMAN TBC1 domain family member 16 OS=Homo sapiens OX=9606 GN=TBC1D16 PE=2 SV=1 && PF00566:Rab-GTPase-TBC domain	-
ENSSSCG00000032450	1838.42	1046.98	2226.54	5506.56	-1.42216	0.0182585	0.202238	LYRM9	12	44271524	44289612	-	2765	protein_coding	- && sp|A5D7J1|LYRM9_BOVIN LYR motif-containing protein 9 OS=Bos taurus OX=9913 GN=LYRM9 PE=3 SV=1 && PF05347:Complex 1 protein (LYR family)	-
ENSSSCG00000034778	90.1699	37.7726	20.5022	5.63043	2.2861	0.0182827	0.20229	ARTN	6	167357662	167360729	-	856	protein_coding	- && sp|Q5T4W7|ARTN_HUMAN Artemin OS=Homo sapiens OX=9606 GN=ARTN PE=1 SV=1 && PF00019:Transforming growth factor beta like domain	-
ENSSSCG00000000694	15315.7	20744	23478.1	81246	-1.53814	0.0183024	0.20229	GAPDH	5	64129679	64133991	-	1285	protein_coding	- && sp|P00355|G3P_PIG Glyceraldehyde-3-phosphate dehydrogenase OS=Sus scrofa OX=9823 GN=GAPDH PE=1 SV=4 && PF00044:Glyceraldehyde 3-phosphate dehydrogenase, NAD binding domain|PF02800:Glyceraldehyde 3-phosphate dehydrogenase, C-terminal domain	-
ENSSSCG00000012487	737.117	1062.48	1386.97	3047.19	-1.301	0.0183353	0.20229	XKRX	X	82610758	82630310	-	6699	protein_coding	- && sp|Q6PP77|XKR2_HUMAN XK-related protein 2 OS=Homo sapiens OX=9606 GN=XKRX PE=2 SV=2 && PF09815:XK-related protein	-
ENSSSCG00000032398	863.18	971.434	1598.15	1883.94	-0.924489	0.0183377	0.20229	VGLL3	13	168790207	168836927	+	4460	protein_coding	- && sp|P85442|VGLL3_MOUSE Transcription cofactor vestigial-like protein 3 OS=Mus musculus OX=10090 GN=Vgll3 PE=2 SV=1 && PF07545:Vestigial/Tondu family	-
ENSSSCG00000017177	1187.97	1019.86	633.518	317.556	1.21464	0.0183439	0.20229	ST6GALNAC2	12	4938663	4954246	+	2023	protein_coding	- && sp|Q9UJ37|SIA7B_HUMAN Alpha-N-acetylgalactosaminide alpha-2,6-sialyltransferase 2 OS=Homo sapiens OX=9606 GN=ST6GALNAC2 PE=1 SV=1 && PF00777:Glycosyltransferase family 29 (sialyltransferase)	-
ENSSSCG00000037449	3127.93	2970.48	1579.69	374.987	1.6413	0.0184183	0.202743	CSF1	4	110178475	110197900	-	3899	protein_coding	- && sp|P09603|CSF1_HUMAN Macrophage colony-stimulating factor 1 OS=Homo sapiens OX=9606 GN=CSF1 PE=1 SV=2 && PF05337:Macrophage colony stimulating factor-1 (CSF-1)	-
ENSSSCG00000003590	560.279	528.817	901.072	1311.89	-1.02267	0.0184238	0.202743	PTPRU	6	86137737	86228145	+	5643	protein_coding	- && sp|Q92729|PTPRU_HUMAN Receptor-type tyrosine-protein phosphatase U OS=Homo sapiens OX=9606 GN=PTPRU PE=1 SV=2 && PF00102:Protein-tyrosine phosphatase|PF00041:Fibronectin type III domain|PF00629:MAM domain, meprin/A5/mu	-
ENSSSCG00000014935	38.5192	15.4965	5.12555	1.12609	3.0977	0.0184327	0.202743	-	9	25414201	25473270	+	5537	protein_coding	- && sp|Q8TDW7|FAT3_HUMAN Protocadherin Fat 3 OS=Homo sapiens OX=9606 GN=FAT3 PE=2 SV=3 && PF02210:Laminin G domain|PF00028:Cadherin domain	-
ENSSSCG00000053436	21.0105	21.3076	3.07533	2.25217	2.98527	0.0184371	0.202743	ANKRD63	1	131034252	131035406	+	1155	protein_coding	- && sp|C9JTQ0|ANR63_HUMAN Ankyrin repeat domain-containing protein 63 OS=Homo sapiens OX=9606 GN=ANKRD63 PE=3 SV=1 && PF12796:Ankyrin repeats (3 copies)	-
ENSSSCG00000031925	874.56	861.022	456.174	128.374	1.56938	0.0184889	0.203129	-	5	66427	91420	-	3460	protein_coding	- && sp|Q9BYB0|SHAN3_HUMAN SH3 and multiple ankyrin repeat domains protein 3 OS=Homo sapiens OX=9606 GN=SHANK3 PE=1 SV=3 && PF12796:Ankyrin repeats (3 copies)|PF17820:PDZ domain|PF07653:Variant SH3 domain	-
ENSSSCG00000035772	14927.1	12406.9	8032.76	4087.69	1.17322	0.0184983	0.203129	CDH5	6	27108597	27142177	+	4146	protein_coding	- && sp|O02840|CADH5_PIG Cadherin-5 OS=Sus scrofa OX=9823 GN=CDH5 PE=2 SV=1 && PF01049:Cadherin cytoplasmic region|PF00028:Cadherin domain	-
ENSSSCG00000038584	271.385	243.101	125.063	33.7826	1.69349	0.018607	0.204178	FGF12	13	129240083	129817911	-	4444	protein_coding	- && sp|P61328|FGF12_HUMAN Fibroblast growth factor 12 OS=Homo sapiens OX=9606 GN=FGF12 PE=1 SV=1 && PF00167:Fibroblast growth factor	-
ENSSSCG00000008741	0	0	3.07533	283.774	-9.72561	0.0186395	0.204268	FGFBP1	8	11186368	11189241	-	1164	protein_coding	- && sp|Q9MZ06|FGFP1_BOVIN Fibroblast growth factor-binding protein 1 OS=Bos taurus OX=9913 GN=FGFBP1 PE=1 SV=1 && PF06473:FGF binding protein 1 (FGF-BP1)	-
ENSSSCG00000017643	1035.64	744.799	481.802	182.426	1.42199	0.0186414	0.204268	-	12	34772777	34798665	-	2663	protein_coding	- && sp|Q4R4X5|SEPT4_MACFA Septin-4 OS=Macaca fascicularis OX=9541 GN=SEPTIN4 PE=2 SV=1 && PF00735:Septin	-
ENSSSCG00000005593	2929.21	2096.86	1363.4	458.317	1.46394	0.0186857	0.204608	OLFML2A	1	265577704	265604502	+	6054	protein_coding	- && sp|A2BD09|OLM2A_PIG Olfactomedin-like protein 2A OS=Sus scrofa OX=9823 GN=OLFML2A PE=3 SV=3 && PF02191:Olfactomedin-like domain	-
ENSSSCG00000011361	1095.17	579.18	1073.29	4455.93	-1.72332	0.0187457	0.205122	SLC26A6	13	31317877	31330580	-	4115	protein_coding	- && sp|Q9BXS9|S26A6_HUMAN Solute carrier family 26 member 6 OS=Homo sapiens OX=9606 GN=SLC26A6 PE=1 SV=1 && PF01740:STAS domain|PF00916:Sulfate permease family	-
ENSSSCG00000003407	175.087	158.839	82.0088	57.4304	1.25875	0.0187613	0.205148	CASZ1	6	70878983	70933357	-	6804	protein_coding	- && sp|Q9CWL2|CASZ1_MOUSE Zinc finger protein castor homolog 1 OS=Mus musculus OX=10090 GN=Casz1 PE=1 SV=3 && -	-
ENSSSCG00000017985	35.0174	7.74823	88.1594	88.9609	-2.04495	0.0188545	0.205874	RNF222	12	53560810	53561445	-	636	protein_coding	- && sp|Q8CEF8|RN222_MOUSE RING finger protein 222 OS=Mus musculus OX=10090 GN=Rnf222 PE=2 SV=2 && PF14634:zinc-RING finger domain	-
ENSSSCG00000053526	198.724	95.8844	62.5317	22.5217	1.79016	0.0188637	0.205874	-	X	110834171	110834512	-	342	protein_coding	- && sp|Q1JQ94|RTL8_BOVIN Retrotransposon Gag-like protein 8 OS=Bos taurus OX=9913 GN=RTL8A PE=3 SV=1 && PF16297:Domain of unknown function (DUF4939)	-
ENSSSCG00000007941	622.435	433.901	286.006	144.139	1.29557	0.0188729	0.205874	CDIP1	3	37815710	37839009	+	1790	protein_coding	- && sp|Q9DB75|CDIP1_MOUSE Cell death-inducing p53-target protein 1 OS=Mus musculus OX=10090 GN=Cdip1 PE=2 SV=1 && PF10601:LITAF-like zinc ribbon domain	-
ENSSSCG00000007572	597.923	543.345	305.483	102.474	1.48326	0.0188807	0.205874	LFNG	3	1810892	1820048	+	2277	protein_coding	- && sp|Q924T4|LFNG_RAT Beta-1,3-N-acetylglucosaminyltransferase lunatic fringe OS=Rattus norvegicus OX=10116 GN=Lfng PE=2 SV=1 && PF02434:Fringe-like	-
ENSSSCG00000031957	23.6368	12.5909	31.7784	135.13	-2.2	0.0189083	0.20603	RIMS2	4	32999618	33614366	-	9659	protein_coding	- && sp|Q9UQ26|RIMS2_HUMAN Regulating synaptic membrane exocytosis protein 2 OS=Homo sapiens OX=9606 GN=RIMS2 PE=1 SV=2 && PF00168:C2 domain|PF17820:PDZ domain	-
ENSSSCG00000022318	1609.05	1207.76	756.531	239.856	1.49893	0.0189383	0.206069	ERG	13	202000995	202301368	-	2358	protein_coding	- && sp|P81270|ERG_MOUSE Transcriptional regulator ERG OS=Mus musculus OX=10090 GN=Erg PE=1 SV=2 && PF00178:Ets-domain|PF02198:Sterile alpha motif (SAM)/Pointed domain	-
ENSSSCG00000018069	42224	37287.4	23370.5	10773.3	1.21953	0.018957	0.206069	ND2	MT	5087	6128	+	1042	protein_coding	- && sp|O79875|NU2M_PIG NADH-ubiquinone oxidoreductase chain 2 OS=Sus scrofa OX=9823 GN=MT-ND2 PE=1 SV=2 && -	-
ENSSSCG00000012709	0	1.93706	6.15066	32.6565	-4.35616	0.0189639	0.206069	-	X	113341367	113342736	+	939	protein_coding	- && sp|A6NCF6|MA13P_HUMAN Putative MAGE domain-containing protein MAGEA13P OS=Homo sapiens OX=9606 GN=MAGEA13P PE=5 SV=1 && PF01454:MAGE family	-
ENSSSCG00000001469	465.732	424.216	243.976	104.726	1.35073	0.0189648	0.206069	SLA-DMB	7	25119139	25128236	-	4902	protein_coding	- && sp|P28068|DMB_HUMAN HLA class II histocompatibility antigen, DM beta chain OS=Homo sapiens OX=9606 GN=HLA-DMB PE=1 SV=1 && PF00969:Class II histocompatibility antigen, beta domain|PF07654:Immunoglobulin C1-set domain	-
ENSSSCG00000012741	441.22	364.167	214.248	81.0782	1.44626	0.0190006	0.206313	MAMLD1	X	122120300	122234472	+	4925	protein_coding	- && sp|Q13495|MAMD1_HUMAN Mastermind-like domain-containing protein 1 OS=Homo sapiens OX=9606 GN=MAMLD1 PE=1 SV=2 && -	-
ENSSSCG00000040581	1110.05	1477.01	706.301	248.865	1.43704	0.0190367	0.206561	CISH	13	33085286	33090858	-	2077	protein_coding	- && sp|Q2HJ53|CISH_BOVIN Cytokine-inducible SH2-containing protein OS=Bos taurus OX=9913 GN=CISH PE=2 SV=1 && PF07525:SOCS box|PF00017:SH2 domain	-
ENSSSCG00000033120	6899.31	5757.9	3038.43	3658.66	0.918395	0.0191065	0.206997	PALM2AKAP2	1	250680942	251190244	+	10438	protein_coding	- && sp|Q9Y2D5|AKAP2_HUMAN A-kinase anchor protein 2 OS=Homo sapiens OX=9606 GN=AKAP2 PE=1 SV=3 && PF15304:A-kinase anchor protein 2 C-terminus|PF03285:Paralemmin	-
ENSSSCG00000002932	266.132	209.202	123.013	59.6826	1.37808	0.0191099	0.206997	ZNF567	6	45707074	45737962	-	6256	protein_coding	- && sp|A2VDP4|ZN567_BOVIN Zinc finger protein 567 OS=Bos taurus OX=9913 GN=ZNF567 PE=2 SV=1 && PF01352:KRAB box|PF00096:Zinc finger, C2H2 type	-
ENSSSCG00000014565	835.166	849.4	483.852	374.987	0.97165	0.0191168	0.206997	-	2	152485	154724	+	1605	protein_coding	- && sp|P13164|IFM1_HUMAN Interferon-induced transmembrane protein 1 OS=Homo sapiens OX=9606 GN=IFITM1 PE=1 SV=3 && PF04505:Interferon-induced transmembrane protein	-
ENSSSCG00000003113	58.6542	127.846	211.173	286.026	-1.41589	0.0191771	0.207495	C5AR2	6	53123162	53127051	+	2904	protein_coding	- && sp|Q9P296|C5AR2_HUMAN C5a anaphylatoxin chemotactic receptor 2 OS=Homo sapiens OX=9606 GN=C5AR2 PE=1 SV=1 && PF00001:7 transmembrane receptor (rhodopsin family)	-
ENSSSCG00000016991	14788.7	16162.8	7501.75	9143.82	0.894881	0.0191896	0.207495	DUSP1	16	51458020	51461086	+	1946	protein_coding	- && sp|P28562|DUS1_HUMAN Dual specificity protein phosphatase 1 OS=Homo sapiens OX=9606 GN=DUSP1 PE=1 SV=3 && PF00782:Dual specificity phosphatase, catalytic domain|PF00581:Rhodanese-like domain	-
ENSSSCG00000012542	403.576	419.373	623.267	1328.78	-1.24594	0.019243	0.207929	FAM199X	X	84937209	84962406	+	3740	protein_coding	- && sp|Q6PEV8|F199X_HUMAN Protein FAM199X OS=Homo sapiens OX=9606 GN=FAM199X PE=1 SV=1 && PF15814:Protein family FAM199X	-
ENSSSCG00000009638	618.933	772.886	1243.46	1450.4	-0.952784	0.0193067	0.208125	RHOBTB2	14	7222981	7254780	+	5281	protein_coding	- && sp|Q91V93|RHBT2_MOUSE Rho-related BTB domain-containing protein 2 OS=Mus musculus OX=10090 GN=Rhobtb2 PE=2 SV=2 && PF00651:BTB/POZ domain|PF00071:Ras family	-
ENSSSCG00000003743	2952.84	2991.79	4358.77	9370.17	-1.20753	0.01931	0.208125	GALNT1	6	119310421	119493883	+	6002	protein_coding	- && sp|Q07537|GALT1_BOVIN Polypeptide N-acetylgalactosaminyltransferase 1 OS=Bos taurus OX=9913 GN=GALNT1 PE=1 SV=1 && PF00652:Ricin-type beta-trefoil lectin domain|PF00535:Glycosyl transferase family 2	-
ENSSSCG00000004207	3394.06	2767.09	1731.41	631.735	1.38233	0.0193124	0.208125	-	1	33766747	33834975	-	3303	protein_coding	- && sp|P24043|LAMA2_HUMAN Laminin subunit alpha-2 OS=Homo sapiens OX=9606 GN=LAMA2 PE=1 SV=4 && PF06009:Laminin Domain II|PF02210:Laminin G domain|PF00054:Laminin G domain	-
ENSSSCG00000015326	35010.4	29939.2	57151.9	62105.9	-0.87669	0.0193147	0.208125	COL1A2	9	74173931	74210397	+	5193	protein_coding	- && sp|O46392|CO1A2_CANLF Collagen alpha-2(I) chain OS=Canis lupus familiaris OX=9615 GN=COL1A2 PE=2 SV=2 && PF01410:Fibrillar collagen C-terminal domain|PF01391:Collagen triple helix repeat (20 copies)	-
[truncated: 15,672 more rows]

## Sheet: DASGs
Additional file 2: Table S2. The identificaiton of DEGs and DASGs
[truncated: 712 more rows]
