# Supplementary material for: Preliminary Analysis of Placental DNA Methylation Profiles in Piglets with Extreme Birth Weight Variations
Source: Animals (Basel). 2025 Jul 23;15(15):2168. doi: 10.3390/ani15152168 (PMC12345441; doi:10.3390/ani15152168)
Supplement: Supplementary file 1 [file animals-15-02168-s001.zip › Table S3ú║GO and KEGG enrichment analysis of the DEGs.xlsx]

## Sheet: DEGs_GO
Additional file 3: Table S3. GO and KEGG enrichment analysis of the DEGs
ID	Description	GeneRatio	BgRatio	pvalue	p.adjust	qvalue	geneID	Count
GO:0007155	cell adhesion	79/722	360/6964	2.87e-11	2.87e-11	7.29e-08	ITGB6/SEMA3E/EPHB3/CCN3/TNC/ESAM/DSG2/WNT5A/VWF/CARMIL1/SLC7A1/CD9/JAG1/SLA-DQB1/CDH1/S100A10/DLL1/SPOCK1/DSC1/TNFSF9/HAPLN3/ANXA1/LAMA3/ICAM2/VTCN1/ATP4B/BCL6/GPR4/SEMA4D/ATP1B1/KITLG/CRNN/RAP2B/NEDD9/EPHA1/ENG/CD93/NDNF/CCR7/CDHR2/CLDN4/PEAR1/RRAS/ADAM9/SELL/JAM3/CD34/NRP1/SEMA6A/KDR/CDH5/SLA-DMB/PARVG/RNASE10/CDH6/FN1/GATA3/F11R/VTN/IRF1/SPP1/PECAM1/CXCR4/ARPC2/CNTN5/POSTN/SPINT2/KIT/FES/NECTI…	79
GO:0035239	tube morphogenesis	57/722	243/6964	1.47e-09	1.47e-09	1.86e-06	TMEM100/SERPINE1/HHIP/SOX17/SEMA3E/PLK2/AREG/EPHB3/CCN3/LBX1/FGF9/FOXA1/RAMP2/WNT5A/VDR/CTSH/AGTR1/JAG1/CHI3L1/CALCRL/DLL1/WNT2B/ANXA1/TAL1/ANGPT1/EPHA1/SOX11/ENG/TSPAN12/F3/HOXA11/CD40/TBX3/NDNF/LGR4/ST14/CLEC14A/RRAS/MET/SEMA4C/LOX/NRP1/PLCD3/JUNB/SEMA6A/ADM/HTATIP2/KDR/TBX2/TWIST1/GATA3/SERPINF1/ESR1/SPINT2/PROX1/TACSTD2/STRA6	57
GO:0009888	tissue development	92/722	498/6964	9.92e-09	9.92e-09	8.39e-06	TMEM100/LRRC17/SOX7/HHIP/SLC44A4/SOX17/SEMA3E/PTHLH/AREG/STC1/CCN3/LBX1/MARVELD2/FGF9/VSIG1/FOXA1/HOXB2/ETV4/HGF/WNT5A/TPPP3/ATP2C2/VDR/CTSH/TGFB3/SEMA3G/TMEM79/JAG1/DLL1/WNT2B/ANXA1/TAL1/RAB25/RCAN1/F2RL1/SEMA4D/MLLT3/CST6/DMRTA2/SOX11/IRF6/CD109/HOXA11/TBX3/LGR4/KRTDAP/GCNT3/YBX3/CLDN4/ST14/CLEC3B/ADAM9/MET/RFLNB/SEMA4C/HEYL/ASPN/ADAMTSL2/LOX/CERS3/NRP1/JUNB/SEMA6A/ADM/VAX1/DMRT1/KDR/POF1B/TBX2…	92
GO:0035295	tube development	61/722	293/6964	4.92e-08	4.92e-08	3.12e-05	TMEM100/SERPINE1/HHIP/SOX17/SEMA3E/PLK2/AREG/EPHB3/CCN3/LBX1/FGF9/FOXA1/RAMP2/WNT5A/VDR/CTSH/AGTR1/JAG1/HSD11B1/CHI3L1/CALCRL/DLL1/WNT2B/ANXA1/TAL1/ANGPT1/EPHA1/SOX11/ENG/TSPAN12/F3/HOXA11/CD40/TBX3/NDNF/LGR4/ST14/CLEC14A/RRAS/MET/SEMA4C/HEYL/ADAMTSL2/LOX/NRP1/PLCD3/JUNB/SEMA6A/ADM/HTATIP2/KDR/TBX2/TWIST1/GATA3/SERPINF1/ESR1/SPINT2/PROX1/KIT/TACSTD2/STRA6	61
GO:0048729	tissue morphogenesis	43/722	184/6964	1.82e-07	1.82e-07	9.26e-05	TMEM100/HHIP/SOX17/SEMA3E/AREG/STC1/LBX1/FOXA1/HOXB2/HGF/WNT5A/VDR/CTSH/TMEM79/JAG1/DLL1/WNT2B/TAL1/MLLT3/SOX11/HOXA11/TBX3/LGR4/GCNT3/ST14/MET/SEMA4C/HEYL/NRP1/ADM/KDR/TBX2/TCF15/TWIST1/GATA3/ESR1/XIRP2/SPINT2/KDF1/PROX1/PALS1/TACSTD2/GPI	43
GO:0060429	epithelium development	62/722	313/6964	2.54e-07	2.54e-07	0.000107529	TMEM100/HHIP/SLC44A4/SOX17/SEMA3E/AREG/STC1/LBX1/MARVELD2/VSIG1/FOXA1/HOXB2/ETV4/HGF/WNT5A/ATP2C2/VDR/CTSH/TMEM79/JAG1/DLL1/WNT2B/ANXA1/RAB25/F2RL1/MLLT3/SOX11/IRF6/CD109/HOXA11/TBX3/LGR4/CLDN4/ST14/ADAM9/MET/SEMA4C/HEYL/ADAMTSL2/CERS3/NRP1/ADM/VAX1/DMRT1/KDR/POF1B/TBX2/UPK3A/IVL/TCF15/TWIST1/GATA3/ESR1/SPINT2/KDF1/PROX1/PALS1/RAP1B/EHF/TACSTD2/STRA6/MEOX1	62
GO:2000147	positive regulation of cell motility	36/722	146/6964	4.63e-07	4.63e-07	0.000159954	SEMA3E/PLK2/HGF/WNT5A/S100A14/CARMIL1/CTSH/SEMA3G/ANXA1/RAB25/F2RL1/SEMA4D/NEDD9/EPHA1/CD40/CCR7/TLR4/CLDN4/CXCL14/RRAS/ADAM9/MET/NUS1/NRP1/SEMA6A/KDR/RNASE10/TWIST1/GATA3/CXCR4/PROX1/KIT/SNAI2/DEFB1/CCL5/GPI	36
GO:0048646	anatomical structure formation involved in morphogenesis	64/722	333/6964	5.04e-07	5.04e-07	0.000159954	TMEM100/SERPINE1/SOX7/SLC44A4/SOX17/SEMA3E/PLK2/EPHB3/CCN3/FGF9/FOXA1/RAMP2/KRT19/WNT5A/CTSH/AGTR1/CD9/CHI3L1/CALCRL/DLL1/LRP8/WNT2B/TNFAIP3/ANXA1/TAL1/ANGPT1/BCL6/EPHA1/SOX11/CD109/ENG/TSPAN12/F3/HOXA11/CD40/TBX3/NDNF/ST14/CLEC14A/RRAS/ADAM9/SEMA4C/HEYL/NRP1/PLCD3/JUNB/SEMA6A/ADM/HTATIP2/KDR/TBX2/KLK4/TCF15/TWIST1/GATA3/SERPINF1/SPINT2/PROX1/ZPBP2/GARIN1A/DMP1/STRA6/GPI/MEOX1	64
GO:0022603	regulation of anatomical structure morphogenesis	47/722	219/6964	7.21e-07	7.21e-07	0.000201467	SERPINE1/RTN4R/CPNE5/SEMA3E/PLK2/EPHB3/RAMP2/HGF/WNT5A/CDC42EP3/CDC42EP2/CTSH/SEMA3G/JAG1/CHI3L1/DLL1/LRP8/WNT2B/TNFAIP3/ANXA1/OSTN/SEMA4D/MLLT3/RAP2B/EPHA1/TSPAN12/F3/HOXA11/CD40/LGR4/CLDN4/P2RY1/RRAS/NRP1/SEMA6A/ADM/HTATIP2/KDR/TBX2/FN1/GATA3/SERPINF1/ESR1/VAT1/KIT/FES/TACSTD2	47
GO:0040017	positive regulation of locomotion	36/722	150/6964	9.37e-07	9.37e-07	0.000201467	SEMA3E/PLK2/HGF/WNT5A/S100A14/CARMIL1/CTSH/SEMA3G/ANXA1/RAB25/F2RL1/SEMA4D/NEDD9/EPHA1/CD40/CCR7/TLR4/CLDN4/CXCL14/RRAS/ADAM9/MET/NUS1/NRP1/SEMA6A/KDR/RNASE10/TWIST1/GATA3/CXCR4/PROX1/KIT/SNAI2/DEFB1/CCL5/GPI	36
GO:0048514	blood vessel morphogenesis	39/722	169/6964	9.65e-07	9.65e-07	0.000201467	TMEM100/SERPINE1/SOX17/SEMA3E/PLK2/EPHB3/CCN3/FGF9/RAMP2/WNT5A/CTSH/AGTR1/JAG1/CHI3L1/CALCRL/DLL1/ANXA1/TAL1/ANGPT1/EPHA1/ENG/TSPAN12/F3/CD40/NDNF/CLEC14A/RRAS/LOX/NRP1/PLCD3/JUNB/SEMA6A/ADM/HTATIP2/KDR/TBX2/SERPINF1/PROX1/STRA6	39
GO:0030335	positive regulation of cell migration	34/722	138/6964	9.87e-07	9.87e-07	0.000201467	SEMA3E/PLK2/HGF/WNT5A/S100A14/CARMIL1/CTSH/SEMA3G/ANXA1/RAB25/F2RL1/SEMA4D/NEDD9/EPHA1/CD40/CCR7/TLR4/CLDN4/CXCL14/RRAS/ADAM9/MET/NUS1/NRP1/SEMA6A/KDR/TWIST1/GATA3/CXCR4/PROX1/KIT/SNAI2/CCL5/GPI	34
GO:0016477	cell migration	69/722	376/6964	1.07e-06	1.07e-06	0.000201467	SOX17/S100A12/CHGA/SEMA3E/PLK2/SDC1/STC1/EPHB3/CCN3/RASGEF1A/FGF9/HGF/WNT5A/S100A14/CARMIL1/CTSH/SEMA3G/ENPEP/AGTR1/JAG1/GPR183/CD248/LRP8/CCR4/TNFAIP3/ANXA1/LAMA3/RAB25/F2RL1/SEMA4D/SPN/RAP2B/NEDD9/EPHA1/CD40/NDNF/CCR7/IGFBP6/TLR4/CLDN4/CXCL14/CLEC14A/RRAS/ADAM9/MET/SEMA4C/SELL/LOX/NUS1/SLC12A2/NRP1/SEMA6A/VAX1/ARHGEF16/KDR/TREM1/C5AR2/TWIST1/GATA3/CXCR4/PROX1/KIT/DPEP1/TACSTD2/SNAI2/DEFB1/CCL5/…	69
GO:0002009	morphogenesis of an epithelium	36/722	151/6964	1.11e-06	1.11e-06	0.000201467	HHIP/SOX17/SEMA3E/AREG/LBX1/FOXA1/HOXB2/HGF/WNT5A/VDR/CTSH/TMEM79/JAG1/DLL1/WNT2B/MLLT3/SOX11/HOXA11/TBX3/LGR4/ST14/MET/SEMA4C/NRP1/ADM/KDR/TBX2/TCF15/TWIST1/GATA3/ESR1/SPINT2/KDF1/PROX1/PALS1/TACSTD2	36
GO:0051336	regulation of hydrolase activity	50/722	250/6964	2.88e-06	2.88e-06	0.00047911	SERPINE1/RTN4R/SOX7/GPIHBP1/SERPINB2/EPHB3/RASGEF1A/ADAP2/HGF/WNT5A/EGLN3/CTSH/AGTR1/S100A10/SPOCK1/ANXA1/ITIH2/RCAN1/BCL6/F2RL1/SEMA4D/CSTB/NEDD9/EPHA1/CD109/TIAM2/F3/CD40/CLDN4/TIMP3/RAPGEFL1/MET/PSMB9/SYNGAP1/BID/ARHGEF16/GAPDH/RHBDF2/SLPI/ARHGAP29/ESR1/ARAP3/ADRB1/ITIH4/CHN2/RECK/LAPTM5/DPEP1/CALCR/CCL5	50
GO:0048870	cell motility	74/722	424/6964	3.07e-06	3.07e-06	0.00047911	SOX17/S100A12/CHGA/SEMA3E/PLK2/SDC1/STC1/EPHB3/CCN3/RASGEF1A/FGF9/HGF/WNT5A/S100A14/CARMIL1/CTSH/SEMA3G/ENPEP/AGTR1/JAG1/GPR183/CD248/LRP8/CCR4/TNFAIP3/ANXA1/LAMA3/RAB25/BCL6/F2RL1/SEMA4D/SPN/RAP2B/NEDD9/EPHA1/CD40/NDNF/CCR7/IGFBP6/TLR4/CLDN4/CXCL14/CLEC14A/RRAS/ADAM9/MET/SEMA4C/SELL/LOX/NUS1/SLC12A2/NRP1/SEMA6A/VAX1/ARHGEF16/KDR/TREM1/C5AR2/RNASE10/TWIST1/GATA3/CXCR4/DPCD/SPINT2/PROX1/KIT/FES/DP…	74
GO:2000145	regulation of cell motility	49/722	244/6964	3.22e-06	3.22e-06	0.00047911	SEMA3E/PLK2/STC1/CCN3/FGF9/HGF/WNT5A/S100A14/CARMIL1/CTSH/SEMA3G/JAG1/GPR183/ANXA1/LAMA3/RAB25/F2RL1/SEMA4D/SPN/RAP2B/NEDD9/EPHA1/CD40/CCR7/TLR4/CLDN4/CXCL14/RRAS/ADAM9/MET/NUS1/NRP1/SEMA6A/KDR/C5AR2/RNASE10/TWIST1/GATA3/CXCR4/SPINT2/PROX1/KIT/FES/DPEP1/TACSTD2/SNAI2/DEFB1/CCL5/GPI	49
GO:0001944	vasculature development	42/722	197/6964	3.4e-06	3.4e-06	0.00047911	TMEM100/SERPINE1/SOX17/TMEM204/SEMA3E/PLK2/EPHB3/CCN3/FGF9/RAMP2/WNT5A/CTSH/AGTR1/JAG1/CHI3L1/CALCRL/DLL1/ANXA1/TAL1/ANGPT1/EPHA1/ENG/TSPAN12/F3/CD40/TBX3/NDNF/CLEC14A/RRAS/LOX/NRP1/PLCD3/JUNB/SEMA6A/ADM/HTATIP2/KDR/TBX2/CDH5/SERPINF1/PROX1/STRA6	42
GO:0006935	chemotaxis	33/722	140/6964	4.07e-06	4.07e-06	0.000543118	CHGA/SEMA3E/CCN3/HGF/WNT5A/S100A14/SEMA3G/AGTR1/GPR183/CCR4/ANXA1/F2RL1/SEMA4D/NEDD9/CCR7/CXCL14/MET/LOX/SLC12A2/NRP1/SEMA6A/CCRL2/ARHGEF16/KDR/TREM1/C5AR2/CXCR4/KIT/FES/DPEP1/NOVA2/DEFB1/CCL5	33
GO:0042330	taxis	33/722	141/6964	4.8e-06	4.8e-06	0.000608598	CHGA/SEMA3E/CCN3/HGF/WNT5A/S100A14/SEMA3G/AGTR1/GPR183/CCR4/ANXA1/F2RL1/SEMA4D/NEDD9/CCR7/CXCL14/MET/LOX/SLC12A2/NRP1/SEMA6A/CCRL2/ARHGEF16/KDR/TREM1/C5AR2/CXCR4/KIT/FES/DPEP1/NOVA2/DEFB1/CCL5	33
GO:0040012	regulation of locomotion	50/722	256/6964	5.86e-06	5.86e-06	0.00070738	SEMA3E/PLK2/STC1/CCN3/FGF9/HGF/WNT5A/S100A14/CARMIL1/CTSH/SEMA3G/JAG1/GPR183/ANXA1/LAMA3/RAB25/F2RL1/SEMA4D/SPN/RAP2B/NEDD9/EPHA1/CD40/CCR7/TLR4/CLDN4/CXCL14/RRAS/ADAM9/MET/NUS1/NRP1/SEMA6A/KDR/C5AR2/RNASE10/TWIST1/GATA3/CXCR4/SPINT2/PROX1/KIT/FES/DPEP1/NOVA2/TACSTD2/SNAI2/DEFB1/CCL5/GPI	50
GO:0001568	blood vessel development	40/722	188/6964	6.13e-06	6.13e-06	0.00070738	TMEM100/SERPINE1/SOX17/SEMA3E/PLK2/EPHB3/CCN3/FGF9/RAMP2/WNT5A/CTSH/AGTR1/JAG1/CHI3L1/CALCRL/DLL1/ANXA1/TAL1/ANGPT1/EPHA1/ENG/TSPAN12/F3/CD40/TBX3/NDNF/CLEC14A/RRAS/LOX/NRP1/PLCD3/JUNB/SEMA6A/ADM/HTATIP2/KDR/TBX2/SERPINF1/PROX1/STRA6	40
GO:0001525	angiogenesis	33/722	143/6964	6.63e-06	6.63e-06	0.000716227	TMEM100/SERPINE1/SOX17/SEMA3E/PLK2/EPHB3/CCN3/FGF9/RAMP2/WNT5A/CTSH/AGTR1/CHI3L1/CALCRL/DLL1/ANXA1/TAL1/ANGPT1/EPHA1/ENG/TSPAN12/F3/CD40/NDNF/CLEC14A/RRAS/NRP1/PLCD3/SEMA6A/ADM/HTATIP2/KDR/SERPINF1	33
GO:2000026	regulation of multicellular organismal development	66/722	373/6964	6.77e-06	6.77e-06	0.000716227	TMEM100/SERPINE1/LRRC17/RTN4R/SOX17/SEMA3E/PLK2/EPHB3/FGF9/ETV4/RAMP2/WNT5A/VDR/HOXA9/CTSH/SEMA3G/JAG1/CHI3L1/S100A10/DLL1/TNFSF9/LRP8/HAPLN3/WNT2B/ANXA1/LAMA3/TAL1/BCL6/SEMA4D/DMRTA2/NEDD9/EPHA1/SOX11/CD109/TSPAN12/F3/HOXA11/CD40/TBX3/ZNF365/RRAS/RFLNB/HEYL/ASPN/NFKBIA/LOX/NRP1/DUSP6/SEMA6A/ADM/VAX1/HTATIP2/KDR/TBX2/B4GALT5/TWIST1/GATA3/SERPINF1/IRF1/P4HTM/KDF1/PROX1/FES/BCAN/DMP1/SNAI2	66
GO:0040011	locomotion	59/722	322/6964	7.06e-06	7.06e-06	0.000716403	CHGA/SEMA3E/PLK2/STC1/CCN3/FGF9/HGF/WNT5A/S100A14/CARMIL1/CTSH/SEMA3G/AGTR1/JAG1/GPR183/CCR4/ANXA1/LAMA3/RAB25/RCAN1/F2RL1/SEMA4D/SPN/RAP2B/NEDD9/EPHA1/CD40/CCR7/TLR4/CLDN4/CXCL14/RRAS/ADAM9/MET/LOX/NUS1/SLC12A2/NRP1/SEMA6A/CCRL2/ARHGEF16/KDR/TREM1/C5AR2/RNASE10/TWIST1/GATA3/CXCR4/SPINT2/PROX1/KIT/FES/DPEP1/NOVA2/TACSTD2/SNAI2/DEFB1/CCL5/GPI	59
GO:0030155	regulation of cell adhesion	41/722	198/6964	9.51e-06	9.51e-06	0.000907444	SEMA3E/EPHB3/TNC/WNT5A/CARMIL1/SLC7A1/CD9/JAG1/SLA-DQB1/S100A10/DLL1/SPOCK1/TNFSF9/ANXA1/LAMA3/VTCN1/BCL6/GPR4/SEMA4D/NEDD9/EPHA1/NDNF/CCR7/RRAS/ADAM9/NRP1/SEMA6A/KDR/SLA-DMB/RNASE10/GATA3/IRF1/CXCR4/ARPC2/SPINT2/FES/SOCS6/DMP1/TACSTD2/SNAI2/CD1D	41
GO:0061138	morphogenesis of a branching epithelium	22/722	79/6964	1.02e-05	1.02e-05	0.000907444	HHIP/SEMA3E/AREG/FOXA1/HGF/WNT5A/VDR/CTSH/WNT2B/HOXA11/TBX3/LGR4/ST14/MET/NRP1/ADM/KDR/TBX2/ESR1/SPINT2/PROX1/TACSTD2	22
GO:0071526	semaphorin-plexin signaling pathway	8/722	13/6964	1.03e-05	1.03e-05	0.000907444	SEMA3E/SEMA3G/SEMA4D/MET/SEMA4C/NRP1/SEMA6A/KDR	8
GO:0000902	cell morphogenesis	46/722	233/6964	1.04e-05	1.04e-05	0.000907444	RTN4R/CPNE5/SOX17/SEMA3E/STC1/EPHB3/VSIG1/HGF/WNT5A/CDC42EP3/VDR/CDC42EP2/SEMA3G/LRP8/ANXA1/OSTN/TAL1/RAB25/BCL6/SEMA4D/RAP2B/CLDN4/P2RY1/ST14/ZNF365/MET/NTF3/NRP1/SEMA6A/VAX1/KDR/POF1B/UPK3A/CDH5/EFNA4/B4GALT5/FN1/CNTN5/SPINT2/PROX1/KIT/FES/NOVA2/CDH24/UCHL1/EVX1	46
GO:0003382	epithelial cell morphogenesis	7/722	10/6964	1.13e-05	1.13e-05	0.000949137	STC1/VSIG1/RAB25/ST14/MET/POF1B/SPINT2	7
GO:0030334	regulation of cell migration	45/722	227/6964	1.16e-05	1.16e-05	0.000949137	SEMA3E/PLK2/STC1/CCN3/FGF9/HGF/WNT5A/S100A14/CARMIL1/CTSH/SEMA3G/JAG1/GPR183/ANXA1/LAMA3/RAB25/F2RL1/SEMA4D/SPN/RAP2B/NEDD9/EPHA1/CD40/CCR7/TLR4/CLDN4/CXCL14/RRAS/ADAM9/MET/NUS1/NRP1/SEMA6A/KDR/C5AR2/TWIST1/GATA3/CXCR4/PROX1/KIT/DPEP1/TACSTD2/SNAI2/CCL5/GPI	45
GO:0045595	regulation of cell differentiation	69/722	403/6964	1.33e-05	1.33e-05	0.00105278	TMEM100/LRRC17/RTN4R/SOX17/SEMA3E/CCN3/LBX1/FGF9/FOXA1/ETV4/WNT5A/VDR/HOXA9/TGFB3/SEMA3G/AGTR1/JAG1/S100A10/DLL1/TNFSF9/LRP8/HAPLN3/ANXA1/ADIRF/OSTN/TAL1/CCNB1/BCL6/SEMA4D/GDPD2/DMRTA2/NEDD9/SOX11/CD109/HOXA11/TBX3/WIF1/ZNF365/CXCL14/RRAS/NTF3/RFLNB/HEYL/NFKBIA/DUSP15/LOX/EREG/NRP1/JUNB/SEMA6A/ADM/VAX1/KDR/PTBP3/TGFBR1/TCF15/TWIST1/GATA3/SERPINF1/IRF1/P4HTM/CCNB2/KDF1/PROX1/FES/CEBPD/BCAN/TACSTD2…	69
GO:0002064	epithelial cell development	19/722	64/6964	1.5e-05	1.5e-05	0.00112283	STC1/MARVELD2/VSIG1/FOXA1/WNT5A/TMEM79/JAG1/DLL1/RAB25/F2RL1/ST14/MET/KDR/POF1B/ESR1/SPINT2/KDF1/PROX1/RAP1B	19
GO:0050920	regulation of chemotaxis	19/722	64/6964	1.5e-05	1.5e-05	0.00112283	SEMA3E/CCN3/WNT5A/S100A14/SEMA3G/GPR183/F2RL1/SEMA4D/NEDD9/CCR7/CXCL14/MET/NRP1/SEMA6A/KDR/C5AR2/CXCR4/NOVA2/CCL5	19
GO:0072359	circulatory system development	52/722	280/6964	1.7e-05	1.7e-05	0.00123539	TMEM100/SERPINE1/SOX17/TMEM204/SEMA3E/PLK2/EPHB3/CCN3/CCM2L/LBX1/FGF9/RAMP2/WNT5A/CTSH/AGTR1/JAG1/CHI3L1/CALCRL/DLL1/ANXA1/TAL1/ANGPT1/EPHA1/SOX11/ENG/TSPAN12/F3/CD40/TBX3/NDNF/CLEC14A/RRAS/PDLIM2/HEYL/LOX/NRP1/DUSP6/PLCD3/JUNB/SEMA6A/ADM/HTATIP2/KDR/TBX2/CDH5/TGFBR1/TWIST1/GATA3/SERPINF1/XIRP2/PROX1/STRA6	52
GO:0060562	epithelial tube morphogenesis	26/722	106/6964	2.02e-05	2.02e-05	0.00142614	HHIP/SOX17/SEMA3E/AREG/LBX1/FOXA1/WNT5A/VDR/CTSH/DLL1/WNT2B/HOXA11/TBX3/LGR4/ST14/MET/SEMA4C/NRP1/ADM/KDR/TBX2/TWIST1/GATA3/ESR1/SPINT2/TACSTD2	26
GO:0060326	cell chemotaxis	24/722	96/6964	2.99e-05	2.99e-05	0.00205268	CHGA/CCN3/HGF/WNT5A/S100A14/AGTR1/GPR183/ANXA1/F2RL1/NEDD9/CCR7/CXCL14/MET/LOX/SLC12A2/NRP1/ARHGEF16/KDR/TREM1/C5AR2/KIT/DPEP1/DEFB1/CCL5	24
GO:0030855	epithelial cell differentiation	38/722	188/6964	3.56e-05	3.56e-05	0.00232342	TMEM100/SLC44A4/SOX17/STC1/MARVELD2/VSIG1/FOXA1/ETV4/WNT5A/VDR/TMEM79/JAG1/DLL1/ANXA1/RAB25/F2RL1/SOX11/IRF6/CD109/TBX3/ST14/ADAM9/MET/CERS3/VAX1/DMRT1/KDR/POF1B/UPK3A/IVL/TCF15/GATA3/ESR1/SPINT2/KDF1/PROX1/RAP1B/EHF	38
GO:0001763	morphogenesis of a branching structure	22/722	85/6964	3.59e-05	3.59e-05	0.00232342	HHIP/SEMA3E/AREG/FOXA1/HGF/WNT5A/VDR/CTSH/WNT2B/HOXA11/TBX3/LGR4/ST14/MET/NRP1/ADM/KDR/TBX2/ESR1/SPINT2/PROX1/TACSTD2	22
GO:0001667	ameboidal-type cell migration	28/722	122/6964	3.66e-05	3.66e-05	0.00232342	SOX17/S100A12/SEMA3E/PLK2/STC1/CCN3/WNT5A/CTSH/SEMA3G/CD248/ANXA1/RAB25/SEMA4D/CD40/CLEC14A/RRAS/ADAM9/MET/NUS1/NRP1/SEMA6A/KDR/TWIST1/GATA3/PROX1/KIT/TACSTD2/GPI	28
GO:0008284	positive regulation of cell population proliferation	57/722	325/6964	3.83e-05	3.83e-05	0.00237243	FABP4/AREG/FGF9/WNT5A/CDC42EP3/CDC42EP2/CARMIL1/CTSH/TGFB3/SLC7A1/AGTR1/CALCRL/HILPDA/DLL1/GPR183/CD248/TNFSF9/LRP8/HAPLN3/TNFAIP3/ANXA1/RAB25/VTCN1/CCNB1/BCL6/F2RL1/SEMA4D/KITLG/CRNN/DMRTA2/NEDD9/EPHA1/SOX11/MZB1/F3/CD40/TBX3/NDNF/TLR4/EPCAM/EREG/NRP1/ADM/KDR/TBX2/TGFBR1/ESR1/CSF2/ARPC2/PROX1/FES/BCAN/IL6/CD1D/PLEK2/PID1/CCL5	57
GO:0043087	regulation of GTPase activity	22/722	86/6964	4.37e-05	4.37e-05	0.00263904	RTN4R/EPHB3/RASGEF1A/ADAP2/WNT5A/S100A10/BCL6/F2RL1/SEMA4D/NEDD9/EPHA1/TIAM2/CD40/RAPGEFL1/MET/SYNGAP1/ARHGEF16/ARHGAP29/ARAP3/ADRB1/CHN2/CCL5	22
GO:0048863	stem cell differentiation	19/722	69/6964	4.84e-05	4.84e-05	0.00285509	SOX17/SEMA3E/FOXA1/SEMA3G/JAG1/TAL1/SEMA4D/MLLT3/DMRTA2/TBX3/NRP1/SEMA6A/TBX2/TCF15/TWIST1/ESR1/KIT/TACSTD2/SNAI2	19
GO:0051094	positive regulation of developmental process	59/722	343/6964	5.02e-05	5.02e-05	0.00287444	TMEM100/CPNE5/SOX17/EPHB3/FGF9/FOXA1/ETV4/RAMP2/WNT5A/VDR/CTSH/TGFB3/TMEM79/AGTR1/JAG1/CHI3L1/DLL1/TNFSF9/LRP8/HAPLN3/WNT2B/ANXA1/ADIRF/TAL1/BCL6/SEMA4D/GDPD2/DMRTA2/NEDD9/EPHA1/SOX11/F3/HOXA11/CD40/LGR4/YBX3/WIF1/ZNF365/RRAS/ADAM9/HEYL/NRP1/JUNB/ADM/KDR/TBX2/GHSR/B4GALT5/TCF15/TWIST1/GATA3/SERPINF1/KDF1/PROX1/FES/MAPK6/CEBPD/BCAN/TACSTD2	59
GO:0031589	cell-substrate adhesion	20/722	75/6964	5.1e-05	5.1e-05	0.00287444	SEMA3E/EPHB3/VWF/CARMIL1/JAG1/S100A10/SPOCK1/BCL6/NEDD9/EPHA1/NDNF/RRAS/ADAM9/NRP1/KDR/PARVG/VTN/ARPC2/DMP1/TACSTD2	20
GO:0060065	uterus development	7/722	12/6964	6.21e-05	6.21e-05	0.00342642	WNT5A/HOXA9/HOXA11/HOXA10/GATA3/ESR1/STRA6	7
GO:0043547	positive regulation of GTPase activity	18/722	65/6964	7.02e-05	7.02e-05	0.00379069	RTN4R/RASGEF1A/ADAP2/WNT5A/S100A10/F2RL1/SEMA4D/NEDD9/EPHA1/TIAM2/CD40/RAPGEFL1/ARHGEF16/ARHGAP29/ARAP3/ADRB1/CHN2/CCL5	18
GO:0010631	epithelial cell migration	21/722	83/6964	7.72e-05	7.72e-05	0.00398967	S100A12/PLK2/STC1/CCN3/WNT5A/CTSH/ANXA1/RAB25/CD40/CLEC14A/RRAS/ADAM9/MET/NUS1/NRP1/KDR/GATA3/PROX1/KIT/TACSTD2/GPI	21
GO:0090132	epithelium migration	21/722	83/6964	7.72e-05	7.72e-05	0.00398967	S100A12/PLK2/STC1/CCN3/WNT5A/CTSH/ANXA1/RAB25/CD40/CLEC14A/RRAS/ADAM9/MET/NUS1/NRP1/KDR/GATA3/PROX1/KIT/TACSTD2/GPI	21
GO:0071363	cellular response to growth factor stimulus	35/722	174/6964	7.98e-05	7.98e-05	0.00398967	TMEM100/HHIP/INHBB/TMEM204/CIDEA/FGF9/RAMP2/HGF/WNT5A/TGFB3/DLL1/ANXA1/SOX11/CD109/ENG/NDNF/TLR4/PMEPA1/CLEC3B/ADAM9/NTF3/HEYL/ASPN/ADAMTSL2/LOX/NUS1/NRP1/SEMA6A/KDR/TBX2/TGFBR1/GATA3/INPP5K/PALS1/SNAI2	35
GO:0010634	positive regulation of epithelial cell migration	15/722	49/6964	8.02e-05	8.02e-05	0.00398967	PLK2/WNT5A/CTSH/ANXA1/RAB25/CD40/RRAS/ADAM9/MET/NUS1/NRP1/KDR/GATA3/PROX1/GPI	15
GO:0030216	keratinocyte differentiation	12/722	34/6964	8.93e-05	8.93e-05	0.00436041	ETV4/WNT5A/VDR/TMEM79/ANXA1/IRF6/CD109/ST14/ADAM9/CERS3/IVL/KDF1	12
GO:0009913	epidermal cell differentiation	15/722	50/6964	0.000103748	0.000103748	0.00496794	SLC44A4/ETV4/WNT5A/VDR/TMEM79/JAG1/DLL1/ANXA1/IRF6/CD109/ST14/ADAM9/CERS3/IVL/KDF1	15
GO:0007167	enzyme-linked receptor protein signaling pathway	49/722	278/6964	0.000118787	0.000118787	0.00558277	TMEM100/HHIP/INHBB/TMEM204/AREG/EPHB3/CCN3/CIDEA/FGF9/FAM83B/HGF/WNT5A/TGFB3/ACP4/EGFR/DLL1/ANGPT1/NEDD9/EPHA1/SOX11/MZB1/CD109/ENG/F3/NRG4/PMEPA1/CLEC14A/ADAM9/MET/NTF3/ASPN/ADAMTSL2/LOX/NUS1/EREG/NRP1/SEMA6A/KDR/TBX2/RHBDF2/EFNA4/GHSR/TGFBR1/GATA3/INPP5K/IGFBP4/KIT/PALS1/PID1	49
GO:0055078	sodium ion homeostasis	7/722	13/6964	0.00012255	0.00012255	0.00558805	SCNN1B/ATP4B/SCNN1G/ATP1B1/ATP1A1/SLC12A2/UPK3A	7
GO:0010595	positive regulation of endothelial cell migration	12/722	35/6964	0.000123303	0.000123303	0.00558805	PLK2/WNT5A/ANXA1/CD40/RRAS/MET/NUS1/NRP1/KDR/GATA3/PROX1/GPI	12
GO:0043616	keratinocyte proliferation	8/722	17/6964	0.000133029	0.000133029	0.00569593	VDR/CRNN/IRF6/CD109/EREG/KLF9/KDF1/SNAI2	8
GO:0090130	tissue migration	21/722	86/6964	0.000133877	0.000133877	0.00569593	S100A12/PLK2/STC1/CCN3/WNT5A/CTSH/ANXA1/RAB25/CD40/CLEC14A/RRAS/ADAM9/MET/NUS1/NRP1/KDR/GATA3/PROX1/KIT/TACSTD2/GPI	21
GO:0045765	regulation of angiogenesis	19/722	74/6964	0.000135918	0.000135918	0.00569593	SERPINE1/SEMA3E/PLK2/RAMP2/WNT5A/CTSH/CHI3L1/DLL1/EPHA1/TSPAN12/F3/CD40/RRAS/NRP1/SEMA6A/ADM/HTATIP2/KDR/SERPINF1	19
GO:0008544	epidermis development	20/722	80/6964	0.000136004	0.000136004	0.00569593	SLC44A4/ETV4/WNT5A/VDR/TMEM79/JAG1/DLL1/ANXA1/CST6/IRF6/CD109/LGR4/KRTDAP/CLDN4/ST14/ADAM9/MET/CERS3/IVL/KDF1	20
GO:0009887	animal organ morphogenesis	50/722	287/6964	0.000136905	0.000136905	0.00569593	TMEM100/HHIP/SLC44A4/SOX17/AREG/STC1/CCM2L/LBX1/FGF9/FOXA1/HOXB2/HGF/WNT5A/VDR/HOXA9/CTSH/TGFB3/ACP4/JAG1/DLL1/HOXB6/WNT2B/TNFAIP3/MLLT3/SOX11/TSPAN12/HOXA11/TBX3/LGR4/GCNT3/RFLNB/HEYL/ASPN/NRP1/MDFI/KDR/TBX2/TGFBR1/KLK4/TCF15/TWIST1/GATA3/ESR1/XIRP2/AQP3/PROX1/DMP1/TACSTD2/STRA6/IL6	50
GO:0070848	response to growth factor	35/722	179/6964	0.000144665	0.000144665	0.00592169	TMEM100/HHIP/INHBB/TMEM204/CIDEA/FGF9/RAMP2/HGF/WNT5A/TGFB3/DLL1/ANXA1/SOX11/CD109/ENG/NDNF/TLR4/PMEPA1/CLEC3B/ADAM9/NTF3/HEYL/ASPN/ADAMTSL2/LOX/NUS1/NRP1/SEMA6A/KDR/TBX2/TGFBR1/GATA3/INPP5K/PALS1/SNAI2	35
GO:0098609	cell-cell adhesion	40/722	215/6964	0.000154347	0.000154347	0.00621773	EPHB3/CCN3/ESAM/DSG2/WNT5A/SLC7A1/CD9/JAG1/SLA-DQB1/CDH1/DSC1/TNFSF9/ANXA1/ICAM2/VTCN1/BCL6/SEMA4D/CRNN/RAP2B/CD93/CCR7/CDHR2/PEAR1/ADAM9/SELL/CDH5/SLA-DMB/RNASE10/CDH6/GATA3/IRF1/PECAM1/CNTN5/SPINT2/KIT/ICAM4/SOCS6/VCAM1/CDH24/CD1D	40
GO:0051240	positive regulation of multicellular organismal process	72/722	459/6964	0.000165572	0.000165572	0.00656571	F2/FABP4/INHBB/IL33/EPHB3/FGF9/ETV4/RAMP2/HGF/WNT5A/VDR/CD74/CTSH/TGFB3/SLC7A1/CHI3L1/SLA-DQB1/HILPDA/DLL1/GPR183/TNFSF9/LRP8/HAPLN3/WNT2B/ANXA1/VTCN1/BCL6/F2RL1/SEMA4D/P2RY2/DMRTA2/NEDD9/EPHA1/SOX11/F3/HOXA11/CD40/CCR7/TLR4/LGR4/YBX3/ZNF365/RRAS/EREG/NRP1/COX2/ADM/HRH1/KDR/TBX2/GAPDH/SLA-DMB/GHSR/B4GALT5/TWIST1/GATA3/SERPINF1/IRF1/SPP1/INPP5K/TMEM106A/ARFGEF2/IRF8/ADRB1/PROX1/KIT/FES/SLC22A5/BCA…	72
GO:0010839	negative regulation of keratinocyte proliferation	6/722	10/6964	0.000177115	0.000177115	0.0068106	VDR/IRF6/CD109/KLF9/KDF1/SNAI2	6
GO:0048843	negative regulation of axon extension involved in axon guidance	6/722	10/6964	0.000177115	0.000177115	0.0068106	SEMA3E/WNT5A/SEMA3G/SEMA4D/NRP1/SEMA6A	6
GO:0001570	vasculogenesis	9/722	22/6964	0.000188411	0.000188411	0.00713681	TMEM100/SOX17/RAMP2/ENG/RRAS/NRP1/JUNB/ADM/KDR	9
GO:1901342	regulation of vasculature development	19/722	76/6964	0.000198795	0.000198795	0.00741943	SERPINE1/SEMA3E/PLK2/RAMP2/WNT5A/CTSH/CHI3L1/DLL1/EPHA1/TSPAN12/F3/CD40/RRAS/NRP1/SEMA6A/ADM/HTATIP2/KDR/SERPINF1	19
GO:0010810	regulation of cell-substrate adhesion	15/722	53/6964	0.000214194	0.000214194	0.00787829	SEMA3E/CARMIL1/JAG1/S100A10/SPOCK1/BCL6/NEDD9/EPHA1/NDNF/RRAS/NRP1/KDR/ARPC2/DMP1/TACSTD2	15
GO:0010837	regulation of keratinocyte proliferation	7/722	14/6964	0.000223259	0.000223259	0.00798041	VDR/CRNN/IRF6/CD109/KLF9/KDF1/SNAI2	7
GO:0030517	negative regulation of axon extension	7/722	14/6964	0.000223259	0.000223259	0.00798041	RTN4R/SEMA3E/WNT5A/SEMA3G/SEMA4D/NRP1/SEMA6A	7
GO:0043542	endothelial cell migration	16/722	59/6964	0.000229604	0.000229604	0.00809322	S100A12/PLK2/STC1/CCN3/WNT5A/ANXA1/CD40/CLEC14A/RRAS/MET/NUS1/NRP1/KDR/GATA3/PROX1/GPI	16
GO:0009790	embryo development	50/722	294/6964	0.000251386	0.000251386	0.0087396	TMEM100/SOX7/SLC44A4/SOX17/LBX1/FGF9/FOXA1/HOXB2/KRT19/WNT5A/KRT8/HOXA9/JAG1/DLL1/HOXB6/WNT2B/LAMA3/TAL1/CCNB1/SOX11/PLPP4/HOXA11/TBX3/YBX3/ST14/SEMA4C/TOP2A/NRP1/PLCD3/JUNB/HOXA10/ADM/MDFI/KDR/TBX2/B4GALT5/TCF15/TWIST1/GATA3/CSF2/CCNB2/SPINT2/KDF1/PROX1/KIT/PALS1/STRA6/EVX1/GPI/MEOX1	50
GO:0048754	branching morphogenesis of an epithelial tube	17/722	66/6964	0.000290478	0.000290478	0.00996219	HHIP/SEMA3E/AREG/FOXA1/WNT5A/VDR/CTSH/WNT2B/HOXA11/TBX3/LGR4/MET/NRP1/KDR/TBX2/ESR1/TACSTD2	17
GO:0048568	embryonic organ development	27/722	130/6964	0.000298704	0.000298704	0.0101077	SLC44A4/SOX17/LBX1/FGF9/HOXB2/KRT19/WNT5A/KRT8/HOXA9/DLL1/HOXB6/TAL1/SOX11/HOXA11/TBX3/ST14/PLCD3/JUNB/ADM/MDFI/KDR/TBX2/TWIST1/SPINT2/PROX1/KIT/STRA6	27
GO:0010977	negative regulation of neuron projection development	11/722	33/6964	0.000313263	0.000313263	0.0104609	RTN4R/SEMA3E/WNT5A/SEMA3G/ACP4/SPOCK1/INPP5J/SEMA4D/ZNF365/NRP1/SEMA6A	11
GO:0033993	response to lipid	34/722	179/6964	0.000318286	0.000318286	0.0104906	RAMP3/AREG/SCNN1B/FOXA1/WNT5A/S100A14/VDR/CTSH/TGFB3/MGST1/TNFAIP3/ANXA1/SCNN1G/CCR7/TLR4/ZNF366/NOS3/ADAM9/HEYL/NFKBIA/KLF9/GDAP1/TBX2/SLPI/SPP1/ESR1/IRF8/AQP3/FES/SSTR1/FBXO32/SLC11A1/SNAI2/PID1	34
GO:0022612	gland morphogenesis	13/722	44/6964	0.000352555	0.000352555	0.0108718	AREG/FOXA1/HGF/WNT5A/VDR/TGFB3/TNFAIP3/TBX3/NRP1/TBX2/ESR1/PROX1/IL6	13
GO:0031345	negative regulation of cell projection organization	13/722	44/6964	0.000352555	0.000352555	0.0108718	RTN4R/SEMA3E/WNT5A/SEMA3G/ACP4/SPOCK1/INPP5J/SEMA4D/ZNF365/LIMK2/NRP1/SEMA6A/TACSTD2	13
GO:0048841	regulation of axon extension involved in axon guidance	6/722	11/6964	0.000355553	0.000355553	0.0108718	SEMA3E/WNT5A/SEMA3G/SEMA4D/NRP1/SEMA6A	6
GO:0048846	axon extension involved in axon guidance	6/722	11/6964	0.000355553	0.000355553	0.0108718	SEMA3E/WNT5A/SEMA3G/SEMA4D/NRP1/SEMA6A	6
GO:0055075	potassium ion homeostasis	6/722	11/6964	0.000355553	0.000355553	0.0108718	SCNN1B/ATP4B/ATP1B1/ATP1A1/SLC12A2/UPK3A	6
GO:1902284	neuron projection extension involved in neuron projection guidance	6/722	11/6964	0.000355553	0.000355553	0.0108718	SEMA3E/WNT5A/SEMA3G/SEMA4D/NRP1/SEMA6A	6
GO:0045597	positive regulation of cell differentiation	39/722	217/6964	0.000388905	0.000388905	0.01175	TMEM100/SOX17/FOXA1/ETV4/VDR/TGFB3/AGTR1/JAG1/TNFSF9/LRP8/HAPLN3/ANXA1/ADIRF/TAL1/BCL6/SEMA4D/GDPD2/DMRTA2/NEDD9/SOX11/HOXA11/WIF1/ZNF365/RRAS/HEYL/NRP1/JUNB/ADM/KDR/TCF15/TWIST1/GATA3/SERPINF1/KDF1/PROX1/FES/CEBPD/BCAN/TACSTD2	39
GO:0051345	positive regulation of hydrolase activity	29/722	146/6964	0.000400745	0.000400745	0.0119653	RTN4R/SOX7/GPIHBP1/RASGEF1A/ADAP2/WNT5A/EGLN3/CTSH/AGTR1/S100A10/F2RL1/SEMA4D/NEDD9/EPHA1/TIAM2/F3/CD40/CLDN4/RAPGEFL1/BID/ARHGEF16/ARHGAP29/ESR1/ARAP3/ADRB1/CHN2/LAPTM5/CALCR/CCL5	29
GO:0010811	positive regulation of cell-substrate adhesion	10/722	29/6964	0.000430536	0.000430536	0.0125618	CARMIL1/S100A10/NEDD9/EPHA1/NDNF/RRAS/NRP1/KDR/ARPC2/DMP1	10
GO:0007169	transmembrane receptor protein tyrosine kinase signaling pathway	35/722	189/6964	0.000430624	0.000430624	0.0125618	HHIP/TMEM204/AREG/EPHB3/FGF9/FAM83B/HGF/WNT5A/ACP4/EGFR/DLL1/ANGPT1/NEDD9/EPHA1/MZB1/F3/NRG4/CLEC14A/MET/NTF3/LOX/NUS1/EREG/NRP1/SEMA6A/KDR/TBX2/RHBDF2/EFNA4/GHSR/GATA3/INPP5K/IGFBP4/KIT/PID1	35
GO:0010632	regulation of epithelial cell migration	17/722	69/6964	0.000511454	0.000511454	0.0147502	PLK2/STC1/WNT5A/CTSH/ANXA1/RAB25/CD40/RRAS/ADAM9/MET/NUS1/NRP1/KDR/GATA3/PROX1/TACSTD2/GPI	17
GO:0003006	developmental process involved in reproduction	45/722	266/6964	0.00057205	0.00057205	0.0162678	SOX17/AREG/FGF9/FOXA1/HNF1B/KRT19/WNT5A/KRT8/TPPP3/VDR/HOXA9/WNT2B/ANXA1/CCNB1/BCL6/DMRTA2/PIWIL2/TERB2/AFF4/HOXA11/TBX3/LGR4/YBX3/ST14/LIMK2/TFAP2C/JUNB/HOXA10/MDFI/DMRT1/KDR/GHSR/TNP2/GALNTL5/GATA3/ESR1/DPCD/CCNB2/SPINT2/KIT/ZPBP2/CDK1/GARIN1A/STRA6/DEFB1	45
GO:0110020	regulation of actomyosin structure organization	9/722	25/6964	0.000581291	0.000581291	0.0162678	CARMIL1/TGFB3/S100A10/EPHA1/MET/NRP1/INPP5K/PROX1/TACSTD2	9
GO:0002252	immune effector process	35/722	192/6964	0.000583305	0.000583305	0.0162678	CHGA/SCNN1B/WNT5A/C7/CTSH/TGFB3/JAG1/COLEC11/DLL1/GPR183/ANXA1/CFD/BCL6/F2RL1/MZB1/CD40/TLR4/CD19/C1S/ITM2A/TREM1/C3/TWIST1/PRF1/RNF19B/IRF8/C4A/CD8A/KIT/FES/ZPBP2/ULBP1/C6/IL6/GPI	35
GO:0098657	import into cell	40/722	229/6964	0.000598061	0.000598061	0.016498	RAMP3/SDC1/SCNN1B/BICD1/RAMP2/WNT5A/CARMIL1/SLC7A1/CD9/COLEC11/CALCRL/DLL1/LRP8/ANXA1/ATP4B/F2RL1/SCNN1G/ATP1B1/LRRC8E/TLR4/ATP1A1/PEAR1/CLCN5/MET/SLC15A1/SLC12A2/SLC22A3/ADM/DNAJC6/SCARB1/HMMR/LY75/IRF8/BCL2L1/SLC7A2/ARHGAP25/CREG1/STRA6/SLC22A4/ATP6V1H	40
GO:0070613	regulation of protein processing	6/722	12/6964	0.000649001	0.000649001	0.0177107	SERPINE1/ACP4/S100A10/BAG2/CLEC3B/PLGRKT	6
GO:1902905	positive regulation of supramolecular fiber organization	13/722	47/6964	0.000712539	0.000712539	0.0190573	CDC42EP3/CDC42EP2/CARMIL1/TGFB3/S100A10/F2RL1/EPHA1/MET/NRP1/ARPC2/PROX1/FES/DSTN	13
GO:0120035	regulation of plasma membrane bounded cell projection organization	27/722	137/6964	0.000713364	0.000713364	0.0190573	RTN4R/SEMA3E/EPHB3/WNT5A/CDC42EP3/CDC42EP2/CARMIL1/SEMA3G/ACP4/SPOCK1/INPP5J/LRP8/F2RL1/SEMA4D/RAP2B/NEDD9/NDNF/ZNF365/LIMK2/NRP1/DPYSL2/SEMA6A/ARPC2/FES/NOVA2/TACSTD2/PLEK2	27
GO:0043588	skin development	16/722	65/6964	0.0007494	0.0007494	0.0197698	ETV4/WNT5A/VDR/TMEM79/DLL1/ANXA1/IRF6/CD109/LGR4/CLDN4/ST14/ADAM9/MET/CERS3/IVL/KDF1	16
GO:0050922	negative regulation of chemotaxis	8/722	21/6964	0.000763406	0.000763406	0.0197698	SEMA3E/CCN3/WNT5A/SEMA3G/SEMA4D/NRP1/SEMA6A/C5AR2	8
GO:0051492	regulation of stress fiber assembly	8/722	21/6964	0.000763406	0.000763406	0.0197698	CARMIL1/TGFB3/S100A10/EPHA1/MET/NRP1/INPP5K/TACSTD2	8
GO:0050673	epithelial cell proliferation	27/722	138/6964	0.000801986	0.000801986	0.0205591	AREG/CCN3/FGF9/HGF/WNT5A/VDR/AGTR1/JAG1/TNFAIP3/PEX2/CRNN/SOX11/IRF6/CD109/F3/LGR4/EREG/KLF9/KDR/TBX2/TGFBR1/ESR1/KDF1/PROX1/SNAI2/IL6/CCL5	27
GO:0060485	mesenchyme development	20/722	91/6964	0.000838308	0.000838308	0.0212754	TMEM100/SEMA3E/FGF9/FOXA1/WNT5A/TGFB3/SEMA3G/JAG1/SEMA4D/TBX3/RFLNB/HEYL/NRP1/SEMA6A/TBX2/TGFBR1/TCF15/TWIST1/SNAI2/MEOX1	20
GO:0051495	positive regulation of cytoskeleton organization	13/722	48/6964	0.000886332	0.000886332	0.0222715	CDC42EP3/CDC42EP2/CARMIL1/TGFB3/S100A10/F2RL1/EPHA1/MET/NRP1/ARPC2/PROX1/FES/DSTN	13
GO:0031344	regulation of cell projection organization	27/722	139/6964	0.000900062	0.000900062	0.0223947	RTN4R/SEMA3E/EPHB3/WNT5A/CDC42EP3/CDC42EP2/CARMIL1/SEMA3G/ACP4/SPOCK1/INPP5J/LRP8/F2RL1/SEMA4D/RAP2B/NEDD9/NDNF/ZNF365/LIMK2/NRP1/DPYSL2/SEMA6A/ARPC2/FES/NOVA2/TACSTD2/PLEK2	27
GO:0022604	regulation of cell morphogenesis	15/722	60/6964	0.000914592	0.000914592	0.0224907	CPNE5/SEMA3E/WNT5A/CDC42EP3/CDC42EP2/LRP8/ANXA1/OSTN/SEMA4D/CLDN4/P2RY1/KDR/FN1/KIT/FES	15
GO:0045446	endothelial cell differentiation	11/722	37/6964	0.000940086	0.000940086	0.0224907	TMEM100/SOX17/STC1/MARVELD2/JAG1/DLL1/F2RL1/MET/KDR/PROX1/RAP1B	11
GO:0031640	killing of cells of another organism	7/722	17/6964	0.000957091	0.000957091	0.0224907	SCNN1B/C7/F2RL1/TREM1/GAPDH/PRF1/C6	7
GO:0035924	cellular response to vascular endothelial growth factor stimulus	7/722	17/6964	0.000957091	0.000957091	0.0224907	RAMP2/DLL1/ANXA1/NUS1/NRP1/SEMA6A/KDR	7
GO:0050771	negative regulation of axonogenesis	7/722	17/6964	0.000957091	0.000957091	0.0224907	RTN4R/SEMA3E/WNT5A/SEMA3G/SEMA4D/NRP1/SEMA6A	7
GO:0141061	disruption of cell in another organism	7/722	17/6964	0.000957091	0.000957091	0.0224907	SCNN1B/C7/F2RL1/TREM1/GAPDH/PRF1/C6	7
GO:0045766	positive regulation of angiogenesis	12/722	43/6964	0.00104033	0.00104033	0.0240023	RAMP2/WNT5A/CTSH/CHI3L1/DLL1/EPHA1/F3/CD40/RRAS/NRP1/ADM/KDR	12
GO:1904018	positive regulation of vasculature development	12/722	43/6964	0.00104033	0.00104033	0.0240023	RAMP2/WNT5A/CTSH/CHI3L1/DLL1/EPHA1/F3/CD40/RRAS/NRP1/ADM/KDR	12
GO:0048806	genitalia development	6/722	13/6964	0.00110024	0.00110024	0.0249313	HNF1B/WNT5A/TBX3/LGR4/ESR1/STRA6	6
GO:1903317	regulation of protein maturation	6/722	13/6964	0.00110024	0.00110024	0.0249313	SERPINE1/ACP4/S100A10/BAG2/CLEC3B/PLGRKT	6
GO:0008285	negative regulation of cell population proliferation	39/722	231/6964	0.00136152	0.00136152	0.0305786	RTN4R/SOX7/DPT/SEMA3E/CCN3/LBX1/WNT5A/VDR/TGFB3/SEMA3G/ACP4/DLL1/SPOCK1/INPP5J/TNFAIP3/PEX2/VTCN1/BCL6/SEMA4D/SOX11/IRF6/CD109/TBX3/IFI30/TES/ZNF365/LIMK2/EREG/NRP1/KLF9/SEMA6A/VAX1/KLF11/PTGES/GATA3/KDF1/PROX1/TACSTD2/SNAI2	39
GO:0010721	negative regulation of cell development	17/722	75/6964	0.00140528	0.00140528	0.0312847	LRRC17/RTN4R/SEMA3E/WNT5A/SEMA3G/ANXA1/CCNB1/BCL6/SEMA4D/SOX11/RFLNB/NRP1/SEMA6A/VAX1/IRF1/CCNB2/PROX1	17
GO:0141060	disruption of anatomical structure in another organism	7/722	18/6964	0.00142752	0.00142752	0.0315035	SCNN1B/C7/F2RL1/TREM1/GAPDH/PRF1/C6	7
GO:0072659	protein localization to plasma membrane	16/722	69/6964	0.00149139	0.00149139	0.0325087	RAMP3/RAMP2/ATP2C2/MRAP2/S100A10/ATP1B1/CRB3/PPARG/ARHGEF16/TSPAN33/RHBDF2/INPP5K/PALS1/BLZF1/TAMALIN/PID1	16
GO:0030038	contractile actin filament bundle assembly	8/722	23/6964	0.00152431	0.00152431	0.0325087	CARMIL1/TGFB3/S100A10/EPHA1/MET/NRP1/INPP5K/TACSTD2	8
GO:0032231	regulation of actin filament bundle assembly	8/722	23/6964	0.00152431	0.00152431	0.0325087	CARMIL1/TGFB3/S100A10/EPHA1/MET/NRP1/INPP5K/TACSTD2	8
GO:0043149	stress fiber assembly	8/722	23/6964	0.00152431	0.00152431	0.0325087	CARMIL1/TGFB3/S100A10/EPHA1/MET/NRP1/INPP5K/TACSTD2	8
GO:0010594	regulation of endothelial cell migration	13/722	51/6964	0.00163336	0.00163336	0.0345442	PLK2/STC1/WNT5A/ANXA1/CD40/RRAS/MET/NUS1/NRP1/KDR/GATA3/PROX1/GPI	13
GO:0061458	reproductive system development	20/722	96/6964	0.0016862	0.0016862	0.0353669	FGF9/FOXA1/HNF1B/WNT5A/HOXA9/WNT2B/ANXA1/SPATA22/HOXA11/TBX3/LGR4/YBX3/TFAP2C/HOXA10/DMRT1/KDR/GATA3/ESR1/KIT/STRA6	20
GO:0002694	regulation of leukocyte activation	28/722	152/6964	0.00170355	0.00170355	0.035438	CD200/IL33/WNT5A/SLC7A1/SLA-DQB1/GPR183/TNFSF9/TNFAIP3/ANXA1/VTCN1/BCL6/F2RL1/SPN/NEDD9/SOX11/MZB1/CD40/CCR7/TLR4/CD19/MAPK8IP1/SLA-DMB/GATA3/IRF1/FES/SOCS6/PJA2/CD1D	28
GO:0034341	response to type II interferon	10/722	34/6964	0.00174551	0.00174551	0.0360157	WNT5A/CDC42EP2/CD40/TLR4/GAPDH/IRF1/IRF8/IFNGR1/SLC22A5/CCL5	10
GO:0001822	kidney development	18/722	83/6964	0.00176034	0.00176034	0.0360286	SOX17/HNF1B/WNT5A/CTSH/AGTR1/JAG1/DLL1/WNT2B/HOXA11/LGR4/GCNT3/HEYL/NRP1/UPK3A/GATA3/PROX1/TACSTD2/STRA6	18
GO:0045785	positive regulation of cell adhesion	23/722	117/6964	0.00178719	0.00178719	0.0362857	WNT5A/CARMIL1/SLC7A1/SLA-DQB1/S100A10/TNFSF9/ANXA1/VTCN1/BCL6/NEDD9/EPHA1/NDNF/CCR7/RRAS/ADAM9/NRP1/KDR/SLA-DMB/RNASE10/GATA3/ARPC2/DMP1/CD1D	23
GO:0071495	cellular response to endogenous stimulus	57/722	376/6964	0.00183222	0.00183222	0.0369046	TMEM100/RAMP3/HHIP/INHBB/TMEM204/SCNN1B/CIDEA/FGF9/FOXA1/RAMP2/HGF/WNT5A/CTSH/TGFB3/RRAGD/DLL1/ANXA1/OSTN/SCNN1G/HCRTR1/SOX11/MZB1/CD109/ENG/NDNF/TLR4/ZNF366/PMEPA1/P2RY1/CLEC3B/ADAM9/PPARG/NTF3/HEYL/ASPN/ADAMTSL2/LOX/NUS1/NRP1/KLF9/SEMA6A/KDR/TBX2/GHSR/TGFBR1/GATA3/INPP5K/SFR1/ESR1/RRAGC/PALS1/RAP1B/FBXO32/DPEP1/HTR1B/SNAI2/PID1	57
GO:0003279	cardiac septum development	11/722	40/6964	0.00190381	0.00190381	0.0380446	WNT5A/JAG1/SOX11/TBX3/HEYL/NRP1/TBX2/GATA3/XIRP2/PROX1/STRA6	11
GO:0060284	regulation of cell development	37/722	220/6964	0.0019208	0.0019208	0.0380842	LRRC17/RTN4R/SEMA3E/WNT5A/HOXA9/SEMA3G/JAG1/S100A10/DLL1/TNFSF9/LRP8/HAPLN3/ANXA1/TAL1/CCNB1/BCL6/SEMA4D/DMRTA2/NEDD9/SOX11/HOXA11/ZNF365/RFLNB/HEYL/NFKBIA/LOX/NRP1/SEMA6A/VAX1/GATA3/SERPINF1/IRF1/P4HTM/CCNB2/PROX1/FES/BCAN	37
GO:0040013	negative regulation of locomotion	18/722	84/6964	0.00202936	0.00202936	0.0399247	SEMA3E/STC1/CCN3/WNT5A/SEMA3G/JAG1/SEMA4D/RAP2B/NEDD9/EPHA1/RRAS/NRP1/SEMA6A/C5AR2/GATA3/SPINT2/DPEP1/TACSTD2	18
GO:0014032	neural crest cell development	8/722	24/6964	0.00208186	0.00208186	0.0403324	SEMA3E/SEMA3G/JAG1/SEMA4D/NRP1/SEMA6A/TWIST1/SNAI2	8
GO:0048640	negative regulation of developmental growth	8/722	24/6964	0.00208186	0.00208186	0.0403324	RTN4R/SEMA3E/WNT5A/SEMA3G/OSTN/SEMA4D/NRP1/SEMA6A	8
GO:0051241	negative regulation of multicellular organismal process	45/722	283/6964	0.00212563	0.00212563	0.0408684	SERPINE1/LRRC17/CD200/RTN4R/SOX17/INHBB/SEMA3E/PLK2/STC1/CIDEA/FOXA1/HGF/WNT5A/TGFB3/SEMA3G/CD9/DLL1/TNFAIP3/ANXA1/VTCN1/BCL6/F2RL1/SEMA4D/SOX11/CCR7/TLR4/LGR4/RNF128/RFLNB/PTGER3/NRP1/SEMA6A/ADM/VAX1/C5AR2/GHSR/TWIST1/SERPINF1/IRF1/PROX1/SOCS6/NOVA2/CALCR/TACSTD2/SNAI2	45
GO:0030324	lung development	15/722	65/6964	0.00218243	0.00218243	0.0414482	HHIP/FGF9/FOXA1/WNT5A/CTSH/HSD11B1/CHI3L1/WNT2B/SOX11/ADAMTSL2/LOX/KDR/TBX2/PROX1/STRA6	15
GO:0003007	heart morphogenesis	17/722	78/6964	0.00220912	0.00220912	0.0414482	TMEM100/SOX17/CCM2L/LBX1/WNT5A/JAG1/DLL1/SOX11/TBX3/HEYL/NRP1/TBX2/TGFBR1/TWIST1/GATA3/XIRP2/PROX1	17
GO:0009612	response to mechanical stimulus	10/722	35/6964	0.00222112	0.00222112	0.0414482	LRP11/CHI3L1/PPL/CD40/TLR4/NFKBIA/MAP3K2/IRF1/KIT/STRA6	10
GO:0061572	actin filament bundle organization	10/722	35/6964	0.00222112	0.00222112	0.0414482	CARMIL1/TGFB3/S100A10/EPHA1/MET/RFLNB/NRP1/LCP1/INPP5K/TACSTD2	10
GO:0051093	negative regulation of developmental process	40/722	245/6964	0.00226162	0.00226162	0.0418961	SERPINE1/LRRC17/RTN4R/SOX17/SEMA3E/PLK2/CCN3/LBX1/FOXA1/WNT5A/HOXA9/SEMA3G/JAG1/DLL1/ANXA1/OSTN/CCNB1/BCL6/SEMA4D/SOX11/TBX3/YBX3/CXCL14/RFLNB/ASPN/NFKBIA/EREG/NRP1/SEMA6A/VAX1/TBX2/TCF15/TWIST1/SERPINF1/IRF1/VAT1/CCNB2/PROX1/TACSTD2/SNAI2	40
GO:0072001	renal system development	18/722	85/6964	0.00233212	0.00233212	0.042889	SOX17/HNF1B/WNT5A/CTSH/AGTR1/JAG1/DLL1/WNT2B/HOXA11/LGR4/GCNT3/HEYL/NRP1/UPK3A/GATA3/PROX1/TACSTD2/STRA6	18
GO:0045216	cell-cell junction organization	13/722	53/6964	0.00237555	0.00237555	0.0433733	ESAM/MARVELD2/RAMP2/TGFB3/CD9/F2RL1/CLDN4/OCLN/POF1B/CDH5/XIRP2/CDH24/SNAI2	13
GO:0032101	regulation of response to external stimulus	47/722	301/6964	0.00249028	0.00249028	0.0451433	F2/SERPINE1/RTN4R/FABP4/SEMA3E/IL33/CCN3/HGF/WNT5A/S100A14/VDR/CD74/SEMA3G/CD9/GPR183/LRP8/TNFAIP3/ANXA1/BCL6/GPR4/F2RL1/SEMA4D/NEDD9/CD109/CD40/CCR7/TLR4/LGR4/CXCL14/PPARG/MET/NFKBIA/EREG/NRP1/SEMA6A/KDR/C5AR2/GHSR/PTGES/GATA3/IRF1/ESR1/CXCR4/NOVA2/SNAI2/PJA2/CCL5	47
GO:0052547	regulation of peptidase activity	22/722	113/6964	0.00252937	0.00252937	0.0452715	SERPINE1/SOX7/SERPINB2/HGF/EGLN3/CTSH/SPOCK1/ITIH2/CSTB/CD109/F3/CLDN4/TIMP3/PSMB9/BID/GAPDH/RHBDF2/SLPI/ITIH4/RECK/LAPTM5/DPEP1	22
GO:0034446	substrate adhesion-dependent cell spreading	9/722	30/6964	0.00253302	0.00253302	0.0452715	EPHB3/CARMIL1/S100A10/NEDD9/EPHA1/NRP1/PARVG/ARPC2/TACSTD2	9
GO:0030323	respiratory tube development	15/722	66/6964	0.00256072	0.00256072	0.0454464	HHIP/FGF9/FOXA1/WNT5A/CTSH/HSD11B1/CHI3L1/WNT2B/SOX11/ADAMTSL2/LOX/KDR/TBX2/PROX1/STRA6	15
GO:0007548	sex differentiation	18/722	86/6964	0.00267185	0.00267185	0.0465458	FGF9/HNF1B/WNT5A/HOXA9/WNT2B/DMRTA2/HOXA11/TBX3/LGR4/YBX3/TFAP2C/HOXA10/DMRT1/KDR/GATA3/ESR1/KIT/STRA6	18
GO:0002335	mature B cell differentiation	6/722	15/6964	0.00267572	0.00267572	0.0465458	DLL1/GPR183/BCL6/CD19/ITM2A/IRF8	6
GO:0001775	cell activation	48/722	310/6964	0.00267769	0.00267769	0.0465458	F2/CD200/CHGA/IL33/SCNN1B/WNT5A/VWF/HOXA9/SLC7A1/CD9/SLA-DQB1/DLL1/GPR183/TNFSF9/TNFAIP3/ANXA1/VTCN1/BCL6/F2RL1/SPN/RAP2B/NEDD9/SOX11/MZB1/CD40/CCR7/TLR4/P2RY1/PEAR1/ADAM9/CD19/HSH2D/CD3D/MAPK8IP1/ITM2A/SLA-DMB/TGFBR1/GATA3/IRF1/TMEM106A/IRF8/CD8A/KIT/FES/SOCS6/IL6/PJA2/CD1D	48
GO:0007156	homophilic cell adhesion via plasma membrane adhesion molecules	8/722	25/6964	0.00278802	0.00278802	0.0478087	ESAM/DSG2/CDH1/DSC1/CDHR2/CDH5/CDH6/CDH24	8
GO:0048864	stem cell development	8/722	25/6964	0.00278802	0.00278802	0.0478087	SEMA3E/SEMA3G/JAG1/SEMA4D/NRP1/SEMA6A/TWIST1/SNAI2	8
GO:0048732	gland development	23/722	121/6964	0.00281903	0.00281903	0.0480162	AREG/EPHB3/FOXA1/HGF/HNF1B/WNT5A/TYR/ATP2C2/VDR/HOXA9/TGFB3/TNFAIP3/ANXA1/IRF6/TBX3/MET/NRP1/TBX2/ESR1/CCNB2/PROX1/STRA6/IL6	23
GO:0090287	regulation of cellular response to growth factor stimulus	17/722	80/6964	0.00293482	0.00293482	0.0494396	HHIP/TMEM204/CIDEA/FGF9/WNT5A/DLL1/SOX11/CD109/PMEPA1/ASPN/ADAMTSL2/LOX/NRP1/SEMA6A/KDR/GATA3/PALS1	17
GO:0007507	heart development	26/722	143/6964	0.00296087	0.00296087	0.0494396	TMEM100/SOX17/CCM2L/LBX1/FGF9/RAMP2/WNT5A/JAG1/CALCRL/DLL1/SOX11/TBX3/PDLIM2/HEYL/LOX/NRP1/DUSP6/ADM/KDR/TBX2/TGFBR1/TWIST1/GATA3/XIRP2/PROX1/STRA6	26
GO:0048598	embryonic morphogenesis	29/722	165/6964	0.00296104	0.00296104	0.0494396	SOX7/SLC44A4/SOX17/LBX1/FGF9/HOXB2/WNT5A/HOXA9/DLL1/HOXB6/WNT2B/TAL1/SOX11/HOXA11/TBX3/ST14/SEMA4C/HOXA10/ADM/MDFI/TBX2/TWIST1/GATA3/SPINT2/KDF1/PROX1/PALS1/STRA6/GPI	29
GO:0044255	cellular lipid metabolic process	52/722	344/6964	0.00305114	0.00305114	0.0502954	SMPDL3A/GPIHBP1/CDS1/DHRS9/SCD5/ACER2/AGPAT4/PLPP2/CROT/FAAH/SPTLC3/GPAT3/CYP2D6/INPP5J/ANXA1/PEX2/CERS4/CHPT1/PTGR1/PHYH/PLPP4/CYP2U1/PPARG/PGAP4/AGPAT1/CERS3/NUS1/DGKA/GPX1/CRYL1/CISH/FA2H/C3/PTGES/B4GALT5/TWIST1/PLA2G12A/PLPPR3/MBOAT1/INPP5K/DGKE/NEU1/SPTSSA/PORCN/ZPBP2/SPTSSB/DPEP1/SOCS6/SLC22A4/PSAP/PRDX6/ACADL	52
GO:0010975	regulation of neuron projection development	18/722	87/6964	0.00305193	0.00305193	0.0502954	RTN4R/SEMA3E/EPHB3/WNT5A/SEMA3G/ACP4/SPOCK1/INPP5J/LRP8/SEMA4D/RAP2B/NDNF/ZNF365/NRP1/DPYSL2/SEMA6A/FES/NOVA2	18
GO:0050767	regulation of neurogenesis	19/722	94/6964	0.00312939	0.00312939	0.0512391	RTN4R/SEMA3E/WNT5A/SEMA3G/S100A10/DLL1/LRP8/HAPLN3/SEMA4D/DMRTA2/SOX11/ZNF365/HEYL/NRP1/SEMA6A/VAX1/SERPINF1/PROX1/BCAN	19
GO:0033273	response to vitamin	5/722	11/6964	0.00320122	0.00320122	0.0515073	VDR/SPP1/POSTN/FES/SNAI2	5
GO:0050918	positive chemotaxis	5/722	11/6964	0.00320122	0.00320122	0.0515073	WNT5A/F2RL1/MET/NRP1/KDR	5
GO:0048762	mesenchymal cell differentiation	16/722	74/6964	0.00320666	0.00320666	0.0515073	TMEM100/SEMA3E/FOXA1/WNT5A/TGFB3/SEMA3G/JAG1/SEMA4D/TBX3/RFLNB/HEYL/NRP1/SEMA6A/TGFBR1/TWIST1/SNAI2	16
GO:0061008	hepaticobiliary system development	9/722	31/6964	0.00324739	0.00324739	0.0515096	SOX17/HGF/HNF1B/TNFAIP3/ANXA1/TBX3/MET/PROX1/IL6	9
GO:0072091	regulation of stem cell proliferation	9/722	31/6964	0.00324739	0.00324739	0.0515096	SOX17/FGF9/WNT5A/SOX11/IRF6/CD109/TBX3/KDR/KDF1	9
GO:0010466	negative regulation of peptidase activity	13/722	55/6964	0.00337405	0.00337405	0.052858	SERPINE1/SERPINB2/HGF/SPOCK1/ITIH2/CSTB/CD109/TIMP3/GAPDH/SLPI/ITIH4/RECK/DPEP1	13
GO:0046661	male sex differentiation	13/722	55/6964	0.00337405	0.00337405	0.052858	FGF9/WNT5A/HOXA9/WNT2B/HOXA11/TBX3/LGR4/YBX3/TFAP2C/HOXA10/DMRT1/GATA3/ESR1	13
GO:1901700	response to oxygen-containing compound	59/722	403/6964	0.00347194	0.00347194	0.0538958	RAMP3/FABP4/GPIHBP1/CPNE5/INHBB/AREG/SCNN1B/FOXA1/HGF/WNT5A/S100A14/VDR/CTSH/TGFB3/LRP11/JAG1/RRAGD/CALCRL/MGST1/CASR/TNFAIP3/ANXA1/PEX2/ITPR3/SCNN1G/MZB1/CCR7/TLR4/NOS3/ADAM9/OXR1/PPARG/MET/NFKBIA/GPX1/CPNE8/JUNB/KLF9/GDAP1/CAT/TBX2/SLPI/GHSR/SPP1/INPP5K/ESR1/IRF8/RRAGC/POSTN/AQP3/FES/SSTR1/RAP1B/FBXO32/DPEP1/HTR1B/SLC11A1/SNAI2/PID1	59
GO:0050768	negative regulation of neurogenesis	10/722	37/6964	0.00348278	0.00348278	0.0538958	RTN4R/SEMA3E/WNT5A/SEMA3G/SEMA4D/SOX11/NRP1/SEMA6A/VAX1/PROX1	10
GO:0048608	reproductive structure development	19/722	95/6964	0.00354312	0.00354312	0.0539691	FGF9/FOXA1/HNF1B/WNT5A/HOXA9/WNT2B/ANXA1/HOXA11/TBX3/LGR4/YBX3/TFAP2C/HOXA10/DMRT1/KDR/GATA3/ESR1/KIT/STRA6	19
GO:0003158	endothelium development	11/722	43/6964	0.00355093	0.00355093	0.0539691	TMEM100/SOX17/STC1/MARVELD2/JAG1/DLL1/F2RL1/MET/KDR/PROX1/RAP1B	11
GO:0050865	regulation of cell activation	29/722	167/6964	0.00355131	0.00355131	0.0539691	CD200/IL33/WNT5A/SLC7A1/CD9/SLA-DQB1/GPR183/TNFSF9/TNFAIP3/ANXA1/VTCN1/BCL6/F2RL1/SPN/NEDD9/SOX11/MZB1/CD40/CCR7/TLR4/CD19/MAPK8IP1/SLA-DMB/GATA3/IRF1/FES/SOCS6/PJA2/CD1D	29
GO:0002443	leukocyte mediated immunity	21/722	109/6964	0.00357334	0.00357334	0.0539807	CHGA/SCNN1B/C7/CTSH/JAG1/BCL6/F2RL1/CD40/TLR4/CD19/C1S/TREM1/C3/PRF1/RNF19B/C4A/CD8A/KIT/FES/ULBP1/C6	21
GO:0060021	roof of mouth development	8/722	26/6964	0.00366787	0.00366787	0.0550808	EPHB3/WNT5A/TGFB3/SOX11/IRF6/TBX3/VAX1/TBX2	8
GO:0048589	developmental growth	28/722	160/6964	0.00369335	0.00369335	0.0551373	RTN4R/CPNE5/SEMA3E/AREG/STC1/CCN3/SCNN1B/FGF9/WNT5A/SEMA3G/CD9/DLL1/ANXA1/OSTN/SEMA4D/HOXA11/YBX3/NRP1/DUSP6/SEMA6A/ADM/TBX2/GHSR/ESR1/CSF2/KDF1/PROX1/STRA6	28
GO:0001649	osteoblast differentiation	14/722	62/6964	0.00374614	0.00374614	0.0555983	FGF9/JAG1/OSTN/SEMA4D/GDPD2/BMP3/SOX11/LGR4/LOX/JUNB/TWIST1/SPP1/CEBPD/SNAI2	14
GO:0048002	antigen processing and presentation of peptide antigen	6/722	16/6964	0.0039105	0.0039105	0.0577002	SLA-DQB1/TAP2/IFI30/MFSD6/SLA-DMB/ULBP1	6
GO:0001503	ossification	21/722	110/6964	0.00399883	0.00399883	0.0586625	PTHLH/FGF9/WNT5A/JAG1/OSTN/SEMA4D/GDPD2/BMP3/SOX11/LGR4/CLEC3B/RFLNB/ASPN/LOX/JUNB/TWIST1/SPP1/CEBPD/DMP1/CALCR/SNAI2	21
GO:0003151	outflow tract morphogenesis	9/722	32/6964	0.00411121	0.00411121	0.0596218	SOX17/WNT5A/JAG1/SOX11/TBX3/HEYL/NRP1/TBX2/TWIST1	9
GO:0048593	camera-type eye morphogenesis	9/722	32/6964	0.00411121	0.00411121	0.0596218	JAG1/DLL1/SOX11/TSPAN12/KDR/TBX2/TWIST1/PROX1/STRA6	9
GO:0001890	placenta development	12/722	50/6964	0.00418386	0.00418386	0.0599898	KRT19/KRT8/TPPP3/VDR/ST14/PLCD3/JUNB/ADM/MDFI/GHSR/SPINT2/CCNF	12
GO:0001906	cell killing	12/722	50/6964	0.00418386	0.00418386	0.0599898	SCNN1B/C7/CTSH/F2RL1/JAK3/TREM1/GAPDH/CDH5/PRF1/RNF19B/ULBP1/C6	12
GO:0051961	negative regulation of nervous system development	10/722	38/6964	0.00429754	0.00429754	0.0606532	RTN4R/SEMA3E/WNT5A/SEMA3G/SEMA4D/SOX11/NRP1/SEMA6A/VAX1/PROX1	10
GO:0072089	stem cell proliferation	10/722	38/6964	0.00429754	0.00429754	0.0606532	SOX17/FGF9/WNT5A/WNT2B/SOX11/IRF6/CD109/TBX3/KDR/KDF1	10
GO:0016331	morphogenesis of embryonic epithelium	11/722	44/6964	0.00430183	0.00430183	0.0606532	WNT5A/WNT2B/SOX11/ST14/SEMA4C/ADM/TWIST1/GATA3/SPINT2/KDF1/PALS1	11
GO:0002682	regulation of immune system process	61/722	425/6964	0.00470013	0.00470013	0.0655409	LRRC17/CD200/IL33/CCN3/WNT5A/S100A14/HOXA9/C7/CTSH/TGFB3/SLC7A1/JAG1/COLEC11/SLA-DQB1/DLL1/GPR183/TNFSF9/LRP8/TNFAIP3/ANXA1/TAL1/CFD/VTCN1/BCL6/F2RL1/SPN/NEDD9/SOX11/MZB1/CD40/CCR7/TLR4/LGR4/CXCL14/CD19/C1S/NFKBIA/LOX/EREG/MAPK8IP1/SLA-DMB/C5AR2/C3/TWIST1/GATA3/IRF1/P4HTM/ESR1/C4A/CD8A/AQP3/KIT/FES/ZPBP2/ULBP1/C6/SOCS6/PJA2/CD1D/CCL5/GPI	61
GO:0009719	response to endogenous stimulus	61/722	425/6964	0.00470013	0.00470013	0.0655409	TMEM100/RAMP3/HHIP/INHBB/TMEM204/SCNN1B/CIDEA/FGF9/FOXA1/RAMP2/HGF/KRT19/WNT5A/CTSH/TGFB3/CD9/RRAGD/DLL1/ANXA1/OSTN/SCNN1G/HCRTR1/SOX11/MZB1/CD109/ENG/NDNF/TLR4/ZNF366/PMEPA1/NOS3/P2RY1/CLEC3B/TIMP3/ADAM9/PPARG/NTF3/HEYL/ASPN/ADAMTSL2/LOX/NUS1/NRP1/KLF9/SEMA6A/KDR/TBX2/GHSR/TGFBR1/GATA3/INPP5K/SFR1/ESR1/RRAGC/PALS1/RAP1B/FBXO32/DPEP1/HTR1B/SNAI2/PID1	61
GO:0003014	renal system process	8/722	27/6964	0.00474796	0.00474796	0.0658461	STC1/SCNN1B/AGTR1/F2RL1/CLCN5/ADM/INPP5K/AQP3	8
GO:0007015	actin filament organization	23/722	126/6964	0.0047773	0.0047773	0.0658929	ESAM/CDC42EP3/KANK3/CDC42EP2/CARMIL1/TGFB3/S100A10/F2RL1/GDPD2/EPHA1/MET/RFLNB/NRP1/POF1B/GHSR/LCP1/INPP5K/XIRP2/ARPC2/PROX1/ARHGAP25/TACSTD2/DSTN	23
GO:0001954	positive regulation of cell-matrix adhesion	5/722	12/6964	0.00502424	0.00502424	0.0681871	S100A10/EPHA1/RRAS/NRP1/KDR	5
GO:0038084	vascular endothelial growth factor signaling pathway	5/722	12/6964	0.00502424	0.00502424	0.0681871	DLL1/NUS1/NRP1/SEMA6A/KDR	5
GO:0060444	branching involved in mammary gland duct morphogenesis	5/722	12/6964	0.00502424	0.00502424	0.0681871	AREG/WNT5A/VDR/TBX3/ESR1	5
GO:0051017	actin filament bundle assembly	9/722	33/6964	0.0051445	0.0051445	0.0694478	CARMIL1/TGFB3/S100A10/EPHA1/MET/NRP1/LCP1/INPP5K/TACSTD2	9
GO:0008360	regulation of cell shape	10/722	39/6964	0.00525541	0.00525541	0.0705697	SEMA3E/CDC42EP3/CDC42EP2/ANXA1/SEMA4D/P2RY1/KDR/FN1/KIT/FES	10
GO:0030516	regulation of axon extension	7/722	22/6964	0.00528957	0.00528957	0.0706545	RTN4R/SEMA3E/WNT5A/SEMA3G/SEMA4D/NRP1/SEMA6A	7
GO:0001947	heart looping	6/722	17/6964	0.00552144	0.00552144	0.0708767	SOX17/LBX1/WNT5A/DLL1/TBX3/TBX2	6
GO:0007405	neuroblast proliferation	6/722	17/6964	0.00552144	0.00552144	0.0708767	HHIP/HAPLN3/DMRTA2/VAX1/PROX1/BCAN	6
GO:0043536	positive regulation of blood vessel endothelial cell migration	6/722	17/6964	0.00552144	0.00552144	0.0708767	PLK2/ANXA1/CD40/NUS1/NRP1/KDR	6
GO:0045682	regulation of epidermis development	6/722	17/6964	0.00552144	0.00552144	0.0708767	ETV4/VDR/TMEM79/DLL1/CD109/KDF1	6
GO:0061082	myeloid leukocyte cytokine production	6/722	17/6964	0.00552144	0.00552144	0.0708767	WNT5A/TGFB3/BCL6/TLR4/TWIST1/KIT	6
GO:0061371	determination of heart left/right asymmetry	6/722	17/6964	0.00552144	0.00552144	0.0708767	SOX17/LBX1/WNT5A/DLL1/TBX3/TBX2	6
GO:0140895	cell surface toll-like receptor signaling pathway	6/722	17/6964	0.00552144	0.00552144	0.0708767	S100A14/TNFAIP3/F2RL1/TLR4/NFKBIA/PJA2	6
GO:0009792	embryo development ending in birth or egg hatching	32/722	195/6964	0.00552962	0.00552962	0.0708767	TMEM100/SOX17/FGF9/FOXA1/HOXB2/KRT19/WNT5A/KRT8/HOXA9/DLL1/HOXB6/CCNB1/SOX11/PLPP4/HOXA11/TBX3/YBX3/ST14/SEMA4C/PLCD3/JUNB/ADM/MDFI/TCF15/TWIST1/GATA3/CSF2/CCNB2/SPINT2/EVX1/GPI/MEOX1	32
GO:0048638	regulation of developmental growth	17/722	85/6964	0.00564699	0.00564699	0.0720174	RTN4R/CPNE5/SEMA3E/FGF9/WNT5A/SEMA3G/DLL1/OSTN/SEMA4D/YBX3/NRP1/DUSP6/SEMA6A/TBX2/GHSR/CSF2/PROX1	17
GO:0045596	negative regulation of cell differentiation	31/722	188/6964	0.00582987	0.00582987	0.0737321	LRRC17/RTN4R/SEMA3E/CCN3/LBX1/FOXA1/WNT5A/HOXA9/SEMA3G/JAG1/DLL1/ANXA1/OSTN/CCNB1/BCL6/SEMA4D/SOX11/TBX3/CXCL14/RFLNB/NFKBIA/EREG/NRP1/SEMA6A/VAX1/TCF15/TWIST1/IRF1/CCNB2/PROX1/SNAI2	31
GO:0051302	regulation of cell division	14/722	65/6964	0.0058686	0.0058686	0.0737321	SOX17/FGF9/RAB11FIP4/TGFB3/DLL1/TAL1/MLLT3/CDC6/AURKB/PGF/CAT/KIF20A/BCL2L1/KDF1	14
GO:0071560	cellular response to transforming growth factor beta stimulus	14/722	65/6964	0.0058686	0.0058686	0.0737321	CIDEA/WNT5A/TGFB3/SOX11/CD109/ENG/PMEPA1/CLEC3B/ADAM9/ASPN/ADAMTSL2/LOX/TGFBR1/PALS1	14
GO:0001952	regulation of cell-matrix adhesion	8/722	28/6964	0.00605601	0.00605601	0.0753408	SEMA3E/JAG1/S100A10/BCL6/EPHA1/RRAS/NRP1/KDR	8
GO:0120193	tight junction organization	8/722	28/6964	0.00605601	0.00605601	0.0753408	ESAM/MARVELD2/RAMP2/TGFB3/CLDN4/OCLN/POF1B/SNAI2	8
GO:0060541	respiratory system development	15/722	72/6964	0.00613325	0.00613325	0.0759295	HHIP/FGF9/FOXA1/WNT5A/CTSH/HSD11B1/CHI3L1/WNT2B/SOX11/ADAMTSL2/LOX/KDR/TBX2/PROX1/STRA6	15
GO:0050921	positive regulation of chemotaxis	10/722	40/6964	0.0063726	0.0063726	0.0785097	WNT5A/S100A14/F2RL1/NEDD9/CCR7/CXCL14/MET/NRP1/KDR/CCL5	10
GO:0071559	response to transforming growth factor beta	14/722	66/6964	0.00675918	0.00675918	0.08287	CIDEA/WNT5A/TGFB3/SOX11/CD109/ENG/PMEPA1/CLEC3B/ADAM9/ASPN/ADAMTSL2/LOX/TGFBR1/PALS1	14
GO:0007179	transforming growth factor beta receptor signaling pathway	12/722	53/6964	0.00688817	0.00688817	0.0840454	CIDEA/TGFB3/SOX11/CD109/ENG/PMEPA1/ADAM9/ASPN/ADAMTSL2/LOX/TGFBR1/PALS1	12
GO:2000351	regulation of endothelial cell apoptotic process	7/722	23/6964	0.00693686	0.00693686	0.0842346	RAMP2/CD248/TNFAIP3/CD40/NDNF/KDR/GATA3	7
GO:0030595	leukocyte chemotaxis	15/722	73/6964	0.00700236	0.00700236	0.084625	CHGA/CCN3/WNT5A/S100A14/GPR183/ANXA1/F2RL1/NEDD9/CCR7/CXCL14/SLC12A2/TREM1/C5AR2/DPEP1/CCL5	15
GO:0034330	cell junction organization	27/722	160/6964	0.007127	0.007127	0.0857231	SEMA3E/EPHB3/ESAM/MARVELD2/RAMP2/WNT5A/TGFB3/CD9/S100A10/LRP8/F2RL1/SEMA4D/NEDD9/CRB3/CLDN4/OCLN/ZNF365/NRP1/KDR/POF1B/CDH5/GHSR/XIRP2/CNTN5/RAP1B/CDH24/SNAI2	27
GO:0007389	pattern specification process	22/722	123/6964	0.00730473	0.00730473	0.0861337	HHIP/SOX17/STC1/LBX1/FOXA1/HOXB2/WNT5A/HOXA9/DLL1/HOXB6/WNT2B/MLLT3/DMRTA2/HOXA11/TBX3/HEYL/NRP1/HOXA10/TBX2/TCF15/DPCD/MEOX1	22
GO:0043085	positive regulation of catalytic activity	44/722	294/6964	0.00740476	0.00740476	0.0861337	RTN4R/SOX7/GPIHBP1/AREG/RASGEF1A/ADAP2/WNT5A/EGLN3/VDR/CTSH/AGTR1/CHI3L1/S100A10/LRP8/F2RL1/SEMA4D/NEDD9/EPHA1/TIAM2/F3/CD40/TLR4/NOS3/CLDN4/ADAM9/RAPGEFL1/MET/CD19/NUS1/EREG/BID/ARHGEF16/KDR/ARHGAP29/ESR1/MAP3K12/ARAP3/ADRB1/CHN2/PROX1/KIT/LAPTM5/CALCR/CCL5	44
GO:0002250	adaptive immune response	26/722	153/6964	0.00746927	0.00746927	0.0861337	C7/CTSH/JAG1/SLA-DQB1/TAP2/GPR183/TNFAIP3/ANXA1/BCL6/CD40/CD19/ABL2/C1S/CD3D/LCK/JAK3/SLA-DMA/TREM1/SLA-DMB/C3/C4A/CD8A/FES/ULBP1/C6/IL6	26
GO:0032735	positive regulation of interleukin-12 production	5/722	13/6964	0.00747673	0.00747673	0.0861337	CD40/CCR7/TLR4/IRF1/IRF8	5
GO:0048010	vascular endothelial growth factor receptor signaling pathway	5/722	13/6964	0.00747673	0.00747673	0.0861337	TMEM204/FGF9/CLEC14A/NRP1/KDR	5
GO:0050919	negative chemotaxis	5/722	13/6964	0.00747673	0.00747673	0.0861337	SEMA3E/WNT5A/SEMA3G/SEMA4D/SEMA6A	5
GO:1902692	regulation of neuroblast proliferation	5/722	13/6964	0.00747673	0.00747673	0.0861337	HAPLN3/DMRTA2/VAX1/PROX1/BCAN	5
GO:0002752	cell surface pattern recognition receptor signaling pathway	6/722	18/6964	0.00756841	0.00756841	0.0861337	S100A14/TNFAIP3/F2RL1/TLR4/NFKBIA/PJA2	6
GO:0003143	embryonic heart tube morphogenesis	6/722	18/6964	0.00756841	0.00756841	0.0861337	SOX17/LBX1/WNT5A/DLL1/TBX3/TBX2	6
GO:0032355	response to estradiol	6/722	18/6964	0.00756841	0.00756841	0.0861337	RAMP3/AREG/FOXA1/ANXA1/ESR1/SSTR1	6
GO:0032720	negative regulation of tumor necrosis factor production	6/722	18/6964	0.00756841	0.00756841	0.0861337	CIDEA/TNFAIP3/TLR4/C5AR2/GHSR/TWIST1	6
GO:1900024	regulation of substrate adhesion-dependent cell spreading	6/722	18/6964	0.00756841	0.00756841	0.0861337	CARMIL1/S100A10/NEDD9/NRP1/ARPC2/TACSTD2	6
GO:0072080	nephron tubule development	8/722	29/6964	0.00762055	0.00762055	0.0863399	JAG1/DLL1/WNT2B/HOXA11/LGR4/HEYL/GATA3/TACSTD2	8
GO:0019882	antigen processing and presentation	10/722	41/6964	0.00766591	0.00766591	0.0864679	CD74/SLA-DQB1/TAP2/CCR7/IFI30/MFSD6/SLA-DMA/SLA-DMB/ULBP1/CD1D	10
GO:0034329	cell junction assembly	20/722	109/6964	0.00772825	0.00772825	0.0867853	EPHB3/ESAM/MARVELD2/RAMP2/WNT5A/CD9/S100A10/SEMA4D/CRB3/CLDN4/OCLN/NRP1/KDR/POF1B/CDH5/GHSR/CNTN5/RAP1B/CDH24/SNAI2	20
GO:0002688	regulation of leukocyte chemotaxis	9/722	35/6964	0.00780364	0.00780364	0.0872459	CCN3/WNT5A/S100A14/F2RL1/NEDD9/CCR7/CXCL14/C5AR2/CCL5	9
GO:0043009	chordate embryonic development	31/722	192/6964	0.00793789	0.00793789	0.0883576	TMEM100/SOX17/FGF9/FOXA1/HOXB2/KRT19/WNT5A/KRT8/HOXA9/DLL1/HOXB6/CCNB1/SOX11/PLPP4/HOXA11/TBX3/YBX3/ST14/SEMA4C/PLCD3/JUNB/ADM/MDFI/TCF15/TWIST1/GATA3/CSF2/CCNB2/SPINT2/GPI/MEOX1	31
GO:0003002	regionalization	21/722	117/6964	0.00831105	0.00831105	0.0921073	HHIP/SOX17/LBX1/FOXA1/HOXB2/WNT5A/HOXA9/DLL1/HOXB6/WNT2B/MLLT3/DMRTA2/HOXA11/TBX3/HEYL/NRP1/HOXA10/TBX2/TCF15/DPCD/MEOX1	21
GO:0010638	positive regulation of organelle organization	23/722	132/6964	0.00850315	0.00850315	0.0938266	SDC1/WNT5A/CDC42EP3/CDC42EP2/CARMIL1/TGFB3/S100A10/ANXA1/TAL1/F2RL1/PIWIL2/EPHA1/MET/AURKB/EREG/BID/NRP1/DMRT1/KDR/ARPC2/PROX1/FES/DSTN	23
GO:0098739	import across plasma membrane	11/722	48/6964	0.0086469	0.0086469	0.0949997	SCNN1B/SLC7A1/ATP4B/SCNN1G/ATP1B1/LRRC8E/ATP1A1/SLC15A1/SLC12A2/SLC7A2/SLC22A4	11
GO:0009952	anterior/posterior pattern specification	14/722	68/6964	0.00886241	0.00886241	0.0965521	SOX17/HOXB2/WNT5A/HOXA9/DLL1/HOXB6/WNT2B/MLLT3/HOXA11/TBX3/HEYL/HOXA10/TCF15/MEOX1	14
GO:0061180	mammary gland epithelium development	7/722	24/6964	0.00893598	0.00893598	0.0965521	AREG/WNT5A/ATP2C2/VDR/IRF6/TBX3/ESR1	7
GO:0072577	endothelial cell apoptotic process	7/722	24/6964	0.00893598	0.00893598	0.0965521	RAMP2/CD248/TNFAIP3/CD40/NDNF/KDR/GATA3	7
GO:0045861	negative regulation of proteolysis	15/722	75/6964	0.00903542	0.00903542	0.0965521	SERPINE1/SERPINB2/HGF/ACP4/SPOCK1/ITIH2/CSTB/CD109/TIMP3/GAPDH/SLPI/ITIH4/SVIP/RECK/DPEP1	15
GO:0048562	embryonic organ morphogenesis	17/722	89/6964	0.00905207	0.00905207	0.0965521	SLC44A4/SOX17/LBX1/FGF9/HOXB2/WNT5A/HOXA9/DLL1/HOXB6/SOX11/HOXA11/TBX3/MDFI/TBX2/TWIST1/PROX1/STRA6	17
GO:0007160	cell-matrix adhesion	10/722	42/6964	0.00915255	0.00915255	0.0965521	SEMA3E/JAG1/S100A10/BCL6/EPHA1/RRAS/ADAM9/NRP1/KDR/VTN	10
GO:1904019	epithelial cell apoptotic process	10/722	42/6964	0.00915255	0.00915255	0.0965521	RAMP2/KRT8/CD248/TNFAIP3/CD40/NDNF/BID/KDR/GATA3/ESR1	10
GO:0030308	negative regulation of cell growth	12/722	55/6964	0.00934856	0.00934856	0.0965521	RTN4R/SOX17/SEMA3E/CCN3/WNT5A/SEMA3G/OSTN/BCL6/SEMA4D/NRP1/SEMA6A/TSPYL2	12
GO:0071674	mononuclear cell migration	12/722	55/6964	0.00934856	0.00934856	0.0965521	CCN3/WNT5A/S100A14/GPR183/ANXA1/SPN/NEDD9/CCR7/CXCL14/SLC12A2/GATA3/CCL5	12
GO:0001889	liver development	8/722	30/6964	0.00947056	0.00947056	0.0965521	HGF/HNF1B/TNFAIP3/ANXA1/TBX3/MET/PROX1/IL6	8
GO:0001892	embryonic placenta development	8/722	30/6964	0.00947056	0.00947056	0.0965521	KRT19/KRT8/ST14/PLCD3/JUNB/ADM/MDFI/SPINT2	8
GO:0003281	ventricular septum development	8/722	30/6964	0.00947056	0.00947056	0.0965521	WNT5A/SOX11/TBX3/HEYL/GATA3/XIRP2/PROX1/STRA6	8
GO:0032612	interleukin-1 production	8/722	30/6964	0.00947056	0.00947056	0.0965521	WNT5A/TNFAIP3/ANXA1/F2RL1/CCR7/TLR4/GHSR/TMEM106A	8
GO:0032652	regulation of interleukin-1 production	8/722	30/6964	0.00947056	0.00947056	0.0965521	WNT5A/TNFAIP3/ANXA1/F2RL1/CCR7/TLR4/GHSR/TMEM106A	8
GO:0061326	renal tubule development	8/722	30/6964	0.00947056	0.00947056	0.0965521	JAG1/DLL1/WNT2B/HOXA11/LGR4/HEYL/GATA3/TACSTD2	8
GO:0071346	cellular response to type II interferon	8/722	30/6964	0.00947056	0.00947056	0.0965521	WNT5A/CDC42EP2/TLR4/GAPDH/IRF1/IRF8/IFNGR1/CCL5	8
GO:1905954	positive regulation of lipid localization	8/722	30/6964	0.00947056	0.00947056	0.0965521	CIDEA/HILPDA/PPARG/NFKBIA/C3/PTGES/SPP1/IL6	8
GO:0008037	cell recognition	9/722	36/6964	0.009473	0.009473	0.0965521	EPHB3/CD9/COLEC11/NEDD9/CCR7/PEAR1/NRP1/SCARB1/ZPBP2	9
GO:0055080	monoatomic cation homeostasis	29/722	179/6964	0.00957872	0.00957872	0.0971102	STC1/SCNN1B/SLC9A2/WNT5A/ATP2C2/VDR/ATP6V0D2/CASR/ATP4B/ITPR3/SCNN1G/ATP1B1/HCRTR1/CD40/PTH1R/ATP1A1/ERO1A/MCU/CD19/SLC12A2/ATP6V1A/KDR/UPK3A/SLC40A1/FTL/STIM1/CREG1/RAB38/SLC11A1	29
GO:0090066	regulation of anatomical structure size	26/722	156/6964	0.00960429	0.00960429	0.0971102	RTN4R/SEMA3E/SCNN1B/ESAM/WNT5A/CDC42EP3/KANK3/CDC42EP2/CARMIL1/SEMA3G/AGTR1/F2RL1/SEMA4D/P2RY2/LRRC8E/NOS3/SLC12A2/NRP1/COX2/SEMA6A/ADM/HRH1/ADRB1/ARPC2/HTR1B/DSTN	26
GO:0002274	myeloid leukocyte activation	13/722	62/6964	0.00981583	0.00981583	0.0988554	CD200/CHGA/IL33/SCNN1B/WNT5A/ANXA1/F2RL1/TLR4/ADAM9/TMEM106A/KIT/FES/PJA2	13
GO:0007162	negative regulation of cell adhesion	14/722	69/6964	0.0100917	0.0100917	0.100232	SEMA3E/CD9/JAG1/SPOCK1/ANXA1/VTCN1/BCL6/SEMA4D/SEMA6A/IRF1/SPINT2/SOCS6/TACSTD2/SNAI2	14
GO:0035050	embryonic heart tube development	6/722	19/6964	0.0101105	0.0101105	0.100232	SOX17/LBX1/WNT5A/DLL1/TBX3/TBX2	6
GO:0090630	activation of GTPase activity	6/722	19/6964	0.0101105	0.0101105	0.100232	WNT5A/NEDD9/EPHA1/TIAM2/ARHGEF16/ARHGAP29	6
GO:1903556	negative regulation of tumor necrosis factor superfamily cytokine production	6/722	19/6964	0.0101105	0.0101105	0.100232	CIDEA/TNFAIP3/TLR4/C5AR2/GHSR/TWIST1	6
GO:1990778	protein localization to cell periphery	16/722	83/6964	0.0102141	0.0102141	0.100865	RAMP3/RAMP2/ATP2C2/MRAP2/S100A10/ATP1B1/CRB3/PPARG/ARHGEF16/TSPAN33/RHBDF2/INPP5K/PALS1/BLZF1/TAMALIN/PID1	16
GO:0002313	mature B cell differentiation involved in immune response	5/722	14/6964	0.0106538	0.0106538	0.103199	DLL1/GPR183/BCL6/ITM2A/IRF8	5
GO:0051496	positive regulation of stress fiber assembly	5/722	14/6964	0.0106538	0.0106538	0.103199	CARMIL1/TGFB3/S100A10/EPHA1/NRP1	5
GO:0060317	cardiac epithelial to mesenchymal transition	5/722	14/6964	0.0106538	0.0106538	0.103199	TMEM100/TBX3/HEYL/TGFBR1/TWIST1	5
GO:0060603	mammary gland duct morphogenesis	5/722	14/6964	0.0106538	0.0106538	0.103199	AREG/WNT5A/VDR/TBX3/ESR1	5
GO:1900026	positive regulation of substrate adhesion-dependent cell spreading	5/722	14/6964	0.0106538	0.0106538	0.103199	CARMIL1/S100A10/NEDD9/NRP1/ARPC2	5
GO:0006022	aminoglycan metabolic process	10/722	43/6964	0.01085	0.01085	0.10391	CHI3L1/ITIH2/NDNF/B3GNT7/PGLYRP4/PXYLP1/B4GALT5/HMMR/ITIH4/PGLYRP3	10
GO:0007043	cell-cell junction assembly	10/722	43/6964	0.01085	0.01085	0.10391	ESAM/MARVELD2/RAMP2/CD9/CLDN4/OCLN/POF1B/CDH5/CDH24/SNAI2	10
GO:0098742	cell-cell adhesion via plasma-membrane adhesion molecules	10/722	43/6964	0.01085	0.01085	0.10391	ESAM/DSG2/CDH1/DSC1/CDHR2/SELL/CDH5/CDH6/PECAM1/CDH24	10
GO:0050801	monoatomic ion homeostasis	29/722	181/6964	0.01113	0.01113	0.106075	STC1/SCNN1B/SLC9A2/WNT5A/ATP2C2/VDR/ATP6V0D2/CASR/ATP4B/ITPR3/SCNN1G/ATP1B1/HCRTR1/CD40/PTH1R/ATP1A1/ERO1A/MCU/CD19/SLC12A2/ATP6V1A/KDR/UPK3A/SLC40A1/FTL/STIM1/CREG1/RAB38/SLC11A1	29
GO:0032273	positive regulation of protein polymerization	7/722	25/6964	0.0113269	0.0113269	0.106075	TPPP3/CDC42EP3/CDC42EP2/CARMIL1/MET/ARPC2/FES	7
GO:0032611	interleukin-1 beta production	7/722	25/6964	0.0113269	0.0113269	0.106075	WNT5A/TNFAIP3/F2RL1/CCR7/TLR4/GHSR/TMEM106A	7
GO:0032651	regulation of interleukin-1 beta production	7/722	25/6964	0.0113269	0.0113269	0.106075	WNT5A/TNFAIP3/F2RL1/CCR7/TLR4/GHSR/TMEM106A	7
GO:0070830	bicellular tight junction assembly	7/722	25/6964	0.0113269	0.0113269	0.106075	ESAM/MARVELD2/RAMP2/CLDN4/OCLN/POF1B/SNAI2	7
GO:0120192	tight junction assembly	7/722	25/6964	0.0113269	0.0113269	0.106075	ESAM/MARVELD2/RAMP2/CLDN4/OCLN/POF1B/SNAI2	7
GO:1990138	neuron projection extension	9/722	37/6964	0.0113984	0.0113984	0.106353	RTN4R/CPNE5/SEMA3E/WNT5A/SEMA3G/OSTN/SEMA4D/NRP1/SEMA6A	9
GO:0014033	neural crest cell differentiation	8/722	31/6964	0.0116351	0.0116351	0.106988	SEMA3E/SEMA3G/JAG1/SEMA4D/NRP1/SEMA6A/TWIST1/SNAI2	8
GO:0030326	embryonic limb morphogenesis	8/722	31/6964	0.0116351	0.0116351	0.106988	FGF9/WNT5A/HOXA9/HOXA11/TBX3/HOXA10/TBX2/TWIST1	8
GO:0035113	embryonic appendage morphogenesis	8/722	31/6964	0.0116351	0.0116351	0.106988	FGF9/WNT5A/HOXA9/HOXA11/TBX3/HOXA10/TBX2/TWIST1	8
GO:0060411	cardiac septum morphogenesis	8/722	31/6964	0.0116351	0.0116351	0.106988	WNT5A/JAG1/SOX11/TBX3/HEYL/NRP1/TBX2/PROX1	8
GO:0008584	male gonad development	11/722	50/6964	0.0118152	0.0118152	0.107862	FGF9/WNT5A/HOXA9/WNT2B/HOXA11/YBX3/TFAP2C/HOXA10/DMRT1/GATA3/ESR1	11
GO:0046546	development of primary male sexual characteristics	11/722	50/6964	0.0118152	0.0118152	0.107862	FGF9/WNT5A/HOXA9/WNT2B/HOXA11/YBX3/TFAP2C/HOXA10/DMRT1/GATA3/ESR1	11
GO:0045321	leukocyte activation	40/722	270/6964	0.0122261	0.0122261	0.111213	CD200/CHGA/IL33/SCNN1B/WNT5A/SLC7A1/SLA-DQB1/DLL1/GPR183/TNFSF9/TNFAIP3/ANXA1/VTCN1/BCL6/F2RL1/SPN/NEDD9/SOX11/MZB1/CD40/CCR7/TLR4/ADAM9/CD19/HSH2D/CD3D/MAPK8IP1/ITM2A/SLA-DMB/GATA3/IRF1/TMEM106A/IRF8/CD8A/KIT/FES/SOCS6/IL6/PJA2/CD1D	40
GO:0042592	homeostatic process	67/722	496/6964	0.0125808	0.0125808	0.114031	FABP4/GPIHBP1/STC1/CCN3/SCNN1B/SLC9A2/CIDEA/VSIG1/FOXA1/WNT5A/ATP2C2/VDR/CYB561/CTSH/ATP6V0D2/ACP5/DLL1/GPR183/HOXB6/CASR/CCR4/TNFAIP3/ANXA1/TAL1/ATP4B/BCL6/ITPR3/SCNN1G/ATP1B1/LRRC8E/HCRTR1/TSPAN12/CD40/CCR7/PTH1R/TLR4/LGR4/ATP1A1/ERO1A/MCU/CD19/LOX/NUS1/SLC12A2/ATP6V1A/KDR/UPK3A/PTGES/TWIST1/SPP1/P4HTM/INPP5K/SLC40A1/FTL/STIM1/CCNB2/AQP3/KIT/SLC22A5/CREG1/RAB38/NOVA2/SLC11A1/IL6/PRDX6/ATP6V1H/G…	67
GO:0048736	appendage development	10/722	44/6964	0.0127759	0.0127759	0.114396	FGF9/WNT5A/HOXA9/IRF6/HOXA11/TBX3/HOXA10/TBX2/TWIST1/KDF1	10
GO:0060173	limb development	10/722	44/6964	0.0127759	0.0127759	0.114396	FGF9/WNT5A/HOXA9/IRF6/HOXA11/TBX3/HOXA10/TBX2/TWIST1/KDF1	10
GO:0007188	adenylate cyclase-modulating G protein-coupled receptor signaling pathway	16/722	85/6964	0.0127891	0.0127891	0.114396	RAMP3/CHGA/RAMP2/MRAP2/CALCRL/GPR4/PTH1R/PTGER3/ADM/VIPR1/OPRL1/OPRD1/ADRB1/HTR1B/CALCR/PSAP	16
GO:0002768	immune response-regulating cell surface receptor signaling pathway	13/722	64/6964	0.0128013	0.0128013	0.114396	S100A14/TNFAIP3/VTCN1/F2RL1/CD40/CCR7/TLR4/CD19/NFKBIA/GATA3/CD8A/KIT/PJA2	13
GO:0001818	negative regulation of cytokine production	15/722	78/6964	0.0129317	0.0129317	0.114753	INHBB/CIDEA/HGF/TGFB3/DLL1/TNFAIP3/BCL6/F2RL1/CCR7/TLR4/LGR4/RNF128/C5AR2/GHSR/TWIST1	15
GO:0110053	regulation of actin filament organization	15/722	78/6964	0.0129317	0.0129317	0.114753	ESAM/CDC42EP3/KANK3/CDC42EP2/CARMIL1/TGFB3/S100A10/F2RL1/EPHA1/MET/NRP1/INPP5K/ARPC2/TACSTD2/DSTN	15
GO:0001755	neural crest cell migration	6/722	20/6964	0.0132048	0.0132048	0.11556	SEMA3E/SEMA3G/SEMA4D/NRP1/SEMA6A/TWIST1	6
GO:0002220	innate immune response activating cell surface receptor signaling pathway	6/722	20/6964	0.0132048	0.0132048	0.11556	S100A14/TNFAIP3/F2RL1/TLR4/NFKBIA/PJA2	6
GO:0003197	endocardial cushion development	6/722	20/6964	0.0132048	0.0132048	0.11556	TMEM100/JAG1/TBX3/HEYL/TBX2/TWIST1	6
GO:0060443	mammary gland morphogenesis	6/722	20/6964	0.0132048	0.0132048	0.11556	AREG/WNT5A/VDR/TBX3/TBX2/ESR1	6
GO:0001501	skeletal system development	24/722	145/6964	0.0135933	0.0135933	0.117975	LRRC17/HHIP/STC1/CCN3/FGF9/HOXB2/WNT5A/VDR/HOXA9/HOXB6/WNT2B/OSTN/SEMA4D/SOX11/HOXA11/TBX3/RFLNB/LOX/HOXA10/MDFI/KDR/TCF15/TWIST1/SNAI2	24
GO:0032956	regulation of actin cytoskeleton organization	17/722	93/6964	0.0139284	0.0139284	0.117975	ESAM/CDC42EP3/KANK3/CDC42EP2/CARMIL1/TGFB3/S100A10/F2RL1/NEDD9/EPHA1/MET/NRP1/INPP5K/ARPC2/PROX1/TACSTD2/DSTN	17
GO:0006954	inflammatory response	38/722	256/6964	0.0139483	0.0139483	0.117975	F2/FABP4/S100A12/IL33/CCN3/SCNN1B/HGF/WNT5A/CD74/AGTR1/CHI3L1/CCR4/TNFAIP3/ANXA1/BCL6/GPR4/F3/CD40/CCR7/TLR4/PPARG/PTGER3/NFKBIA/CCRL2/C3/GHSR/PTGES/RARRES2/FN1/GATA3/ESR1/C4A/ITIH4/KIT/DPEP1/IL6/PJA2/CCL5	38
GO:0050770	regulation of axonogenesis	8/722	32/6964	0.0141431	0.0141431	0.117975	RTN4R/SEMA3E/EPHB3/WNT5A/SEMA3G/SEMA4D/NRP1/SEMA6A	8
GO:0021954	central nervous system neuron development	7/722	26/6964	0.0141486	0.0141486	0.117975	SEMA3E/EPHB3/NDNF/NRP1/B4GALT5/PALS1/NOVA2	7
GO:0061387	regulation of extent of cell growth	7/722	26/6964	0.0141486	0.0141486	0.117975	RTN4R/SEMA3E/WNT5A/SEMA3G/SEMA4D/NRP1/SEMA6A	7
GO:0051056	regulation of small GTPase mediated signal transduction	12/722	58/6964	0.0142576	0.0142576	0.117975	RTN4R/RASGEF1A/LPAR2/BCL6/F2RL1/MET/GARNL3/SYNGAP1/NRP1/ARFGEF2/CHN2/ARHGAP25	12
GO:0006670	sphingosine metabolic process	4/722	10/6964	0.0144354	0.0144354	0.117975	ACER2/SPTLC3/SPTSSA/SPTSSB	4
GO:0010171	body morphogenesis	4/722	10/6964	0.0144354	0.0144354	0.117975	TGFB3/RRAS/CRISPLD1/STRA6	4
GO:0031639	plasminogen activation	4/722	10/6964	0.0144354	0.0144354	0.117975	SERPINE1/S100A10/CLEC3B/PLGRKT	4
GO:0031670	cellular response to nutrient	4/722	10/6964	0.0144354	0.0144354	0.117975	VDR/POSTN/FES/SNAI2	4
GO:0033280	response to vitamin D	4/722	10/6964	0.0144354	0.0144354	0.117975	VDR/SPP1/FES/SNAI2	4
GO:0060323	head morphogenesis	4/722	10/6964	0.0144354	0.0144354	0.117975	TGFB3/RRAS/CRISPLD1/STRA6	4
GO:0060325	face morphogenesis	4/722	10/6964	0.0144354	0.0144354	0.117975	TGFB3/RRAS/CRISPLD1/STRA6	4
GO:0120163	negative regulation of cold-induced thermogenesis	4/722	10/6964	0.0144354	0.0144354	0.117975	CIDEA/TLR4/LGR4/NOVA2	4
GO:2000773	negative regulation of cellular senescence	4/722	10/6964	0.0144354	0.0144354	0.117975	PLK2/BCL6/TBX2/TWIST1	4
GO:0022008	neurogenesis	56/722	406/6964	0.0146111	0.0146111	0.117975	RTN4R/HHIP/SLC44A4/CPNE5/SEMA3E/EPHB3/LBX1/FOXA1/WNT5A/SEMA3G/ACP4/JAG1/S100A10/DLL1/SPOCK1/GPR183/INPP5J/LRP8/HAPLN3/CCR4/WNT2B/ANXA1/OSTN/TAL1/BCL6/SEMA4D/DMRTA2/RAP2B/SOX11/NDNF/TLR4/ZNF365/RRAS/MET/NTF3/HEYL/DUSP15/NRP1/DPYSL2/SEMA6A/VAX1/TBX2/EFNA4/B4GALT5/TWIST1/SERPINF1/CXCR4/CNTN5/PROX1/FES/MAPK6/PALS1/BCAN/NOVA2/UCHL1/EVX1	56
GO:0001676	long-chain fatty acid metabolic process	5/722	15/6964	0.0146429	0.0146429	0.117975	CYP2D6/PTGR1/CYP2U1/GPX1/ACADL	5
GO:0032233	positive regulation of actin filament bundle assembly	5/722	15/6964	0.0146429	0.0146429	0.117975	CARMIL1/TGFB3/S100A10/EPHA1/NRP1	5
GO:0045604	regulation of epidermal cell differentiation	5/722	15/6964	0.0146429	0.0146429	0.117975	ETV4/VDR/DLL1/CD109/KDF1	5
GO:0048546	digestive tract morphogenesis	5/722	15/6964	0.0146429	0.0146429	0.117975	SOX17/EPHB3/WNT5A/SOX11/STRA6	5
GO:0060324	face development	5/722	15/6964	0.0146429	0.0146429	0.117975	WNT5A/TGFB3/RRAS/CRISPLD1/STRA6	5
GO:0060441	epithelial tube branching involved in lung morphogenesis	5/722	15/6964	0.0146429	0.0146429	0.117975	HHIP/FOXA1/CTSH/WNT2B/TBX2	5
GO:2000352	negative regulation of endothelial cell apoptotic process	5/722	15/6964	0.0146429	0.0146429	0.117975	RAMP2/TNFAIP3/NDNF/KDR/GATA3	5
GO:2000736	regulation of stem cell differentiation	5/722	15/6964	0.0146429	0.0146429	0.117975	SOX17/JAG1/TBX3/TCF15/TACSTD2	5
GO:0032970	regulation of actin filament-based process	18/722	101/6964	0.0149327	0.0149327	0.119673	STC1/ESAM/CDC42EP3/KANK3/CDC42EP2/CARMIL1/TGFB3/S100A10/F2RL1/NEDD9/EPHA1/MET/NRP1/INPP5K/ARPC2/PROX1/TACSTD2/DSTN	18
GO:0002040	sprouting angiogenesis	10/722	45/6964	0.014948	0.014948	0.119673	SEMA3E/PLK2/RAMP2/AGTR1/DLL1/ANXA1/CLEC14A/NRP1/SEMA6A/KDR	10
GO:0051249	regulation of lymphocyte activation	22/722	131/6964	0.0150562	0.0150562	0.120161	SLC7A1/SLA-DQB1/GPR183/TNFSF9/TNFAIP3/ANXA1/VTCN1/BCL6/SPN/NEDD9/SOX11/MZB1/CD40/CCR7/TLR4/CD19/MAPK8IP1/SLA-DMB/GATA3/IRF1/SOCS6/CD1D	22
GO:0007186	G protein-coupled receptor signaling pathway	39/722	266/6964	0.0155588	0.0155588	0.123782	RAMP3/CHGA/AREG/RAMP2/MRAP2/AGTR1/CALCRL/CASR/ANXA1/GPR39/LMBRD2/GPR4/F2RL1/P2RY2/HCRTR1/GNG11/PTH1R/P2RY1/MET/PTGER3/DGKA/ADM/VIPR1/CISH/C3/GHSR/OPRL1/INPP5K/OPRD1/DGKE/ESR1/ADRB1/SSTR1/HTR1B/GPR45/CALCR/PSAP/GNAL/CCL5	39
GO:0006665	sphingolipid metabolic process	11/722	52/6964	0.0157992	0.0157992	0.125302	SMPDL3A/ACER2/SPTLC3/CERS4/CERS3/B4GALT5/NEU1/SPTSSA/ZPBP2/SPTSSB/PSAP	11
GO:0002684	positive regulation of immune system process	42/722	291/6964	0.0159285	0.0159285	0.125772	IL33/WNT5A/S100A14/C7/SLC7A1/COLEC11/SLA-DQB1/GPR183/TNFSF9/TNFAIP3/ANXA1/CFD/VTCN1/BCL6/F2RL1/NEDD9/MZB1/CD40/CCR7/TLR4/LGR4/CXCL14/CD19/C1S/NFKBIA/EREG/SLA-DMB/C3/GATA3/IRF1/ESR1/C4A/CD8A/AQP3/KIT/FES/ULBP1/C6/PJA2/CD1D/CCL5/GPI	42
GO:0040007	growth	34/722	226/6964	0.0160521	0.0160521	0.125772	RTN4R/SLC44A4/CPNE5/SOX17/SEMA3E/AREG/STC1/CCN3/SCNN1B/FGF9/WNT5A/SEMA3G/CD9/DLL1/ANXA1/OSTN/BCL6/SEMA4D/HOXA11/YBX3/NRP1/DUSP6/SEMA6A/ADM/TBX2/GHSR/TSPYL2/ESR1/CSF2/CCNB2/KDF1/PROX1/SOCS6/STRA6	34
GO:0006690	icosanoid metabolic process	9/722	39/6964	0.0161062	0.0161062	0.125772	CYP2D6/ANXA1/PTGR1/CYP2U1/PPARG/GPX1/PTGES/DPEP1/MGST3	9
GO:0030879	mammary gland development	9/722	39/6964	0.0161062	0.0161062	0.125772	AREG/WNT5A/ATP2C2/VDR/HOXA9/IRF6/TBX3/TBX2/ESR1	9
GO:0048565	digestive tract development	9/722	39/6964	0.0161062	0.0161062	0.125772	SOX17/EPHB3/FGF9/WNT5A/SOX11/LGR4/TBX2/KIT/STRA6	9
GO:0050878	regulation of body fluid levels	18/722	102/6964	0.0164412	0.0164412	0.127994	F2/SCNN1B/VDR/VWF/CD9/F2RL1/P2RY2/SCNN1G/RAP2B/F3/TLR4/P2RY1/PEAR1/ADM/F10/INPP5K/THBD/AQP3	18
GO:0048585	negative regulation of response to stimulus	60/722	443/6964	0.0168109	0.0168109	0.129917	SERPINE1/RTN4R/HHIP/SOX17/DUSP4/SEMA3E/IL33/CCN3/CIDEA/FGF9/HGF/WNT5A/MRAP2/SEMA3G/ACP4/CD9/DKK3/TNFAIP3/ANXA1/RCAN1/BCL6/F2RL1/SEMA4D/MLLT3/CD109/TLR4/LGR4/ZNF366/PMEPA1/YBX3/TIMP3/OXR1/PPARG/MET/HEYL/ASPN/NFKBIA/ADAMTSL2/SYNGAP1/MAPK8IP1/NRP1/DUSP6/SEMA6A/ADM/CISH/C5AR2/GHSR/TWIST1/GATA3/INPP5K/ESR1/SVIP/BCL2L1/ARHGAP25/SOCS3/SOCS6/SNAI2/RGS5/UCHL1/PID1	60
GO:0009611	response to wounding	23/722	140/6964	0.0168379	0.0168379	0.129917	F2/SERPINE1/RTN4R/INHBB/IL33/WNT5A/VWF/CD9/ANXA1/F2RL1/RAP2B/PPL/CD109/F3/NDNF/TLR4/CLDN4/P2RY1/PEAR1/NRP1/F10/KDR/THBD	23
GO:0060425	lung morphogenesis	6/722	21/6964	0.0169052	0.0169052	0.129917	HHIP/FOXA1/CTSH/WNT2B/SOX11/TBX2	6
GO:0090497	mesenchymal cell migration	6/722	21/6964	0.0169052	0.0169052	0.129917	SEMA3E/SEMA3G/SEMA4D/NRP1/SEMA6A/TWIST1	6
GO:0051224	negative regulation of protein transport	8/722	33/6964	0.0170227	0.0170227	0.129917	INHBB/CHGA/CCN3/F2RL1/RHBDF2/INPP5K/NDFIP2/SVIP	8
GO:0072009	nephron epithelium development	8/722	33/6964	0.0170227	0.0170227	0.129917	JAG1/DLL1/WNT2B/HOXA11/LGR4/HEYL/GATA3/TACSTD2	8
GO:0030162	regulation of proteolysis	29/722	187/6964	0.0170465	0.0170465	0.129917	SERPINE1/SOX7/SERPINB2/HGF/EGLN3/CTSH/ACP4/S100A10/SPOCK1/ITIH2/CSTB/CD109/BAG2/F3/CLDN4/CLEC3B/TIMP3/PSMB9/BID/GAPDH/RHBDF2/SLPI/RNF19B/ITIH4/SVIP/RECK/LAPTM5/DPEP1/PLGRKT	29
GO:0050678	regulation of epithelial cell proliferation	19/722	110/6964	0.0173238	0.0173238	0.131635	FGF9/WNT5A/VDR/AGTR1/JAG1/TNFAIP3/PEX2/CRNN/SOX11/IRF6/CD109/F3/KLF9/KDR/TGFBR1/KDF1/PROX1/SNAI2/CCL5	19
GO:0006956	complement activation	7/722	27/6964	0.0174388	0.0174388	0.132113	C7/COLEC11/CFD/C1S/C3/C4A/C6	7
GO:0051960	regulation of nervous system development	20/722	118/6964	0.01808	0.01808	0.136563	RTN4R/SEMA3E/EPHB3/WNT5A/SEMA3G/S100A10/DLL1/LRP8/HAPLN3/SEMA4D/DMRTA2/SOX11/ZNF365/HEYL/NRP1/SEMA6A/VAX1/SERPINF1/PROX1/BCAN	20
GO:0007411	axon guidance	12/722	60/6964	0.0184827	0.0184827	0.138746	SEMA3E/EPHB3/WNT5A/SEMA3G/SEMA4D/NRP1/SEMA6A/VAX1/EFNA4/CNTN5/NOVA2/EVX1	12
GO:0097485	neuron projection guidance	12/722	60/6964	0.0184827	0.0184827	0.138746	SEMA3E/EPHB3/WNT5A/SEMA3G/SEMA4D/NRP1/SEMA6A/VAX1/EFNA4/CNTN5/NOVA2/EVX1	12
GO:0007219	Notch signaling pathway	13/722	67/6964	0.018533	0.018533	0.138746	TMEM100/CCN3/FOXA1/KRT19/JAG1/DLL1/BCL6/HEYL/NFKBIA/NOTCH4/TBX2/POSTN/SNAI2	13
GO:0016042	lipid catabolic process	21/722	126/6964	0.0187207	0.0187207	0.139739	SMPDL3A/GPIHBP1/CIDEA/PLA1A/HSD11B1/CROT/FAAH/PEX2/PHYH/PLCD3/RARRES2/TWIST1/PLA2G12A/SPP1/NEU1/LIPC/ZPBP2/DPEP1/PLA2G7/PRDX6/ACADL	21
GO:0048592	eye morphogenesis	9/722	40/6964	0.0189321	0.0189321	0.140203	JAG1/DLL1/SOX11/TSPAN12/KDR/TBX2/TWIST1/PROX1/STRA6	9
GO:0055123	digestive system development	9/722	40/6964	0.0189321	0.0189321	0.140203	SOX17/EPHB3/FGF9/WNT5A/SOX11/LGR4/TBX2/KIT/STRA6	9
GO:0042060	wound healing	19/722	111/6964	0.0189486	0.0189486	0.140203	F2/SERPINE1/WNT5A/VWF/CD9/ANXA1/F2RL1/RAP2B/PPL/CD109/F3/NDNF/TLR4/CLDN4/P2RY1/PEAR1/F10/KDR/THBD	19
GO:0003203	endocardial cushion morphogenesis	5/722	16/6964	0.0195212	0.0195212	0.142364	TMEM100/TBX3/HEYL/TBX2/TWIST1	5
GO:0006953	acute-phase response	5/722	16/6964	0.0195212	0.0195212	0.142364	F2/PTGES/FN1/ITIH4/IL6	5
GO:0007584	response to nutrient	5/722	16/6964	0.0195212	0.0195212	0.142364	VDR/SPP1/POSTN/FES/SNAI2	5
GO:0032615	interleukin-12 production	5/722	16/6964	0.0195212	0.0195212	0.142364	CD40/CCR7/TLR4/IRF1/IRF8	5
GO:0032655	regulation of interleukin-12 production	5/722	16/6964	0.0195212	0.0195212	0.142364	CD40/CCR7/TLR4/IRF1/IRF8	5
GO:0022414	reproductive process	53/722	387/6964	0.0195842	0.0195842	0.142415	SOX17/INHBB/AREG/FGF9/FOXA1/HNF1B/KRT19/WNT5A/KRT8/TPPP3/VDR/HOXA9/CD9/JAG1/WNT2B/ANXA1/CCNB1/BCL6/DMRTA2/PIWIL2/SPATA22/TERB2/AFF4/HOXA11/TBX3/LGR4/YBX3/ST14/LIMK2/TOP2A/SGO1/TFAP2C/JUNB/HOXA10/MDFI/DMRT1/KDR/GHSR/RNASE10/TNP2/GALNTL5/GATA3/ESR1/DPCD/CCNB2/SPINT2/KIT/ZPBP2/CDK1/GARIN1A/STRA6/UCHL1/DEFB1	53
GO:0015711	organic anion transport	18/722	104/6964	0.0198115	0.0198115	0.143656	SLC44A4/FABP4/SLC16A11/SLC7A1/CROT/SLC7A7/MGST1/ANXA1/LRRC8E/SLC22A3/SLCO2A1/SLC3A2/PTGES/PLA2G12A/SLCO3A1/SLC7A2/SLC22A4/SLC16A9	18
GO:0051346	negative regulation of hydrolase activity	15/722	82/6964	0.0200267	0.0200267	0.144802	SERPINE1/SERPINB2/HGF/SPOCK1/ANXA1/ITIH2/SEMA4D/CSTB/CD109/TIMP3/GAPDH/SLPI/ITIH4/RECK/DPEP1	15
GO:0001837	epithelial to mesenchymal transition	10/722	47/6964	0.0201002	0.0201002	0.144921	TMEM100/FOXA1/WNT5A/TGFB3/TBX3/RFLNB/HEYL/TGFBR1/TWIST1/SNAI2	10
GO:1904035	regulation of epithelial cell apoptotic process	8/722	34/6964	0.020301	0.020301	0.145008	RAMP2/CD248/TNFAIP3/CD40/NDNF/KDR/GATA3/ESR1	8
GO:1904950	negative regulation of establishment of protein localization	8/722	34/6964	0.020301	0.020301	0.145008	INHBB/CHGA/CCN3/F2RL1/RHBDF2/INPP5K/NDFIP2/SVIP	8
GO:1905330	regulation of morphogenesis of an epithelium	8/722	34/6964	0.020301	0.020301	0.145008	HGF/WNT5A/WNT2B/LGR4/TBX2/GATA3/ESR1/TACSTD2	8
GO:0032102	negative regulation of response to external stimulus	19/722	112/6964	0.020689	0.020689	0.145008	SERPINE1/RTN4R/SEMA3E/IL33/CCN3/HGF/WNT5A/SEMA3G/CD9/TNFAIP3/F2RL1/SEMA4D/CD109/PPARG/NRP1/SEMA6A/C5AR2/GHSR/GATA3	19
GO:0006897	endocytosis	27/722	174/6964	0.0206904	0.0206904	0.145008	RAMP3/SDC1/BICD1/RAMP2/WNT5A/CARMIL1/CD9/COLEC11/CALCRL/DLL1/LRP8/ANXA1/F2RL1/TLR4/PEAR1/CLCN5/MET/ADM/DNAJC6/SCARB1/HMMR/LY75/IRF8/BCL2L1/ARHGAP25/CREG1/ATP6V1H	27
GO:0007189	adenylate cyclase-activating G protein-coupled receptor signaling pathway	11/722	54/6964	0.0207136	0.0207136	0.145008	RAMP3/CHGA/RAMP2/MRAP2/CALCRL/GPR4/PTH1R/PTGER3/ADM/ADRB1/CALCR	11
GO:0043583	ear development	13/722	68/6964	0.0208188	0.0208188	0.145008	SLC44A4/FGF9/WNT5A/JAG1/DLL1/TBX3/CXCL14/TBX2/TCF15/GATA3/PROX1/CEBPD/STRA6	13
GO:0071396	cellular response to lipid	22/722	135/6964	0.0208434	0.0208434	0.145008	RAMP3/SCNN1B/FOXA1/WNT5A/VDR/MGST1/TNFAIP3/ANXA1/SCNN1G/ZNF366/ADAM9/HEYL/NFKBIA/KLF9/SPP1/ESR1/IRF8/FES/SSTR1/FBXO32/SNAI2/PID1	22
GO:0001945	lymph vessel development	4/722	11/6964	0.020855	0.020855	0.145008	TMEM204/CLEC14A/KDR/PROX1	4
GO:0002474	antigen processing and presentation of peptide antigen via MHC class I	4/722	11/6964	0.020855	0.020855	0.145008	TAP2/IFI30/MFSD6/ULBP1	4
GO:0010818	T cell chemotaxis	4/722	11/6964	0.020855	0.020855	0.145008	WNT5A/GPR183/SLC12A2/CCL5	4
GO:0010883	regulation of lipid storage	4/722	11/6964	0.020855	0.020855	0.145008	CIDEA/HILPDA/NFKBIA/C3	4
GO:0046519	sphingoid metabolic process	4/722	11/6964	0.020855	0.020855	0.145008	ACER2/SPTLC3/SPTSSA/SPTSSB	4
GO:0060560	developmental growth involved in morphogenesis	12/722	61/6964	0.0209168	0.0209168	0.14504	RTN4R/CPNE5/SEMA3E/AREG/WNT5A/SEMA3G/OSTN/SEMA4D/NRP1/SEMA6A/TBX2/ESR1	12
GO:0002690	positive regulation of leukocyte chemotaxis	7/722	28/6964	0.0212331	0.0212331	0.14544	WNT5A/S100A14/F2RL1/NEDD9/CCR7/CXCL14/CCL5	7
GO:0043297	apical junction assembly	7/722	28/6964	0.0212331	0.0212331	0.14544	ESAM/MARVELD2/RAMP2/CLDN4/OCLN/POF1B/SNAI2	7
GO:0048675	axon extension	7/722	28/6964	0.0212331	0.0212331	0.14544	RTN4R/SEMA3E/WNT5A/SEMA3G/SEMA4D/NRP1/SEMA6A	7
GO:0051781	positive regulation of cell division	7/722	28/6964	0.0212331	0.0212331	0.14544	FGF9/TGFB3/TAL1/CDC6/AURKB/PGF/CAT	7
GO:0072132	mesenchyme morphogenesis	6/722	22/6964	0.021261	0.021261	0.14544	TMEM100/WNT5A/TBX3/HEYL/TBX2/TWIST1	6
GO:0001816	cytokine production	35/722	239/6964	0.0215219	0.0215219	0.146754	ITGB6/INHBB/IL33/CIDEA/HGF/WNT5A/CD74/TGFB3/CHI3L1/HILPDA/DLL1/TNFAIP3/ANXA1/VTCN1/BCL6/F2RL1/CD40/CCR7/TLR4/LGR4/RNF128/EREG/GAPDH/C5AR2/GHSR/TWIST1/GATA3/IRF1/TMEM106A/ARFGEF2/CSF2/IRF8/KIT/SNAI2/IL6	35
GO:0007178	transmembrane receptor protein serine/threonine kinase signaling pathway	18/722	105/6964	0.0216844	0.0216844	0.146754	TMEM100/INHBB/CCN3/CIDEA/FGF9/WNT5A/TGFB3/SOX11/CD109/ENG/PMEPA1/ADAM9/ASPN/ADAMTSL2/LOX/KDR/TGFBR1/PALS1	18
GO:0050727	regulation of inflammatory response	18/722	105/6964	0.0216844	0.0216844	0.146754	FABP4/IL33/CCN3/HGF/WNT5A/CD74/TNFAIP3/ANXA1/BCL6/GPR4/CCR7/TLR4/PPARG/NFKBIA/GHSR/PTGES/GATA3/ESR1	18
GO:0050900	leukocyte migration	18/722	105/6964	0.0216844	0.0216844	0.146754	CHGA/CCN3/WNT5A/S100A14/GPR183/ANXA1/F2RL1/SPN/NEDD9/CCR7/CXCL14/SELL/SLC12A2/TREM1/C5AR2/GATA3/DPEP1/CCL5	18
GO:0044093	positive regulation of molecular function	54/722	398/6964	0.0219338	0.0219338	0.147992	RTN4R/SOX7/GPIHBP1/AREG/RASGEF1A/ADAP2/FOXA1/WNT5A/EGLN3/VDR/CTSH/AGTR1/CHI3L1/S100A10/CASR/LRP8/F2RL1/SEMA4D/ATP1B1/CRNN/NEDD9/EPHA1/TIAM2/F3/CD40/TLR4/NOS3/CLDN4/ADAM9/RAPGEFL1/FANK1/MET/CD19/NUS1/EREG/BID/ARHGEF16/KDR/TWIST1/MYL4/GATA3/ARHGAP29/ESR1/SLCO3A1/MAP3K12/ARAP3/STIM1/ADRB1/CHN2/PROX1/KIT/LAPTM5/CALCR/CCL5	54
GO:0000165	MAPK cascade	32/722	215/6964	0.0220137	0.0220137	0.147992	DUSP4/HGF/WNT5A/CTSH/CHI3L1/GPR183/LPAR2/F2RL1/RAP2B/CD40/IGFBP6/TLR4/TIMP3/RRAS/ADAM9/SEMA4C/MID1/MAPK8IP1/NRP1/DUSP6/SEMA6A/KDR/INPP5K/TMEM106A/CSF2/MAP3K12/KIT/RAP1B/SLC11A1/PJA2/UCHL1/CCL5	32
GO:0048706	embryonic skeletal system development	9/722	41/6964	0.0221007	0.0221007	0.147992	FGF9/HOXB2/WNT5A/HOXA9/HOXB6/SOX11/HOXA11/MDFI/TWIST1	9
GO:1903034	regulation of response to wounding	9/722	41/6964	0.0221007	0.0221007	0.147992	F2/SERPINE1/RTN4R/IL33/CD9/ANXA1/F2RL1/CD109/CLDN4	9
GO:0000003	reproduction	53/722	390/6964	0.0224231	0.0224231	0.149757	SOX17/INHBB/AREG/FGF9/FOXA1/HNF1B/KRT19/WNT5A/KRT8/TPPP3/VDR/HOXA9/CD9/JAG1/WNT2B/ANXA1/CCNB1/BCL6/DMRTA2/PIWIL2/SPATA22/TERB2/AFF4/HOXA11/TBX3/LGR4/YBX3/ST14/LIMK2/TOP2A/SGO1/TFAP2C/JUNB/HOXA10/MDFI/DMRT1/KDR/GHSR/RNASE10/TNP2/GALNTL5/GATA3/ESR1/DPCD/CCNB2/SPINT2/KIT/ZPBP2/CDK1/GARIN1A/STRA6/UCHL1/DEFB1	53
GO:1902531	regulation of intracellular signal transduction	61/722	459/6964	0.023034	0.023034	0.153432	TMEM100/RTN4R/S100A12/DUSP4/CCN3/RASGEF1A/HGF/WNT5A/CD74/CHI3L1/RRAGD/LMCD1/GPR183/GPAT3/TNFAIP3/LPAR2/RCAN1/CCNB1/BCL6/HIPK4/F2RL1/RAP2B/SOX11/F3/CD40/IGFBP6/TLR4/YBX3/TIMP3/RRAS/ADAM9/MET/SEMA4C/MID1/GARNL3/SYNGAP1/BID/MAPK8IP1/NRP1/DUSP6/SEMA6A/KDR/GAPDH/TWIST1/GATA3/INPP5K/TMEM106A/ESR1/ARFGEF2/MAP3K12/RRAGC/BCL2L1/CHN2/PROX1/ARHGAP25/KIT/RAP1B/SNAI2/PJA2/UCHL1/CCL5	61
GO:0034612	response to tumor necrosis factor	13/722	69/6964	0.0233091	0.0233091	0.154858	FABP4/UBD/KRT8/CHI3L1/F2RL1/CD40/YBX3/ADAM9/NFKBIA/INPP5K/SLC22A5/PID1/CCL5	13
GO:0002700	regulation of production of molecular mediator of immune response	11/722	55/6964	0.0235549	0.0235549	0.155011	WNT5A/TGFB3/BCL6/F2RL1/MZB1/CD40/TLR4/TWIST1/KIT/ZPBP2/GPI	11
GO:0061061	muscle structure development	28/722	184/6964	0.0237142	0.0237142	0.155011	TMEM204/SDC1/CCN3/RAMP2/KRT19/WNT5A/CD9/DLL1/RCAN1/DMRTA2/SOX11/TBX3/YBX3/CXCL14/SEMA4C/PDLIM2/HEYL/LOX/EREG/ADM/VAX1/TBX2/TCF15/TWIST1/XIRP2/PROX1/STRA6/UCHL1	28
GO:0000302	response to reactive oxygen species	8/722	35/6964	0.0240039	0.0240039	0.155011	HGF/TNFAIP3/ANXA1/PEX2/ADAM9/MET/GPX1/CAT	8
GO:0001708	cell fate specification	8/722	35/6964	0.0240039	0.0240039	0.155011	SOX17/FOXA1/WNT5A/DLL1/DMRTA2/HOXA11/TBX3/TBX2	8
GO:0002312	B cell activation involved in immune response	8/722	35/6964	0.0240039	0.0240039	0.155011	DLL1/GPR183/BCL6/CD40/TLR4/CD19/ITM2A/IRF8	8
GO:0017015	regulation of transforming growth factor beta receptor signaling pathway	8/722	35/6964	0.0240039	0.0240039	0.155011	CIDEA/SOX11/CD109/PMEPA1/ASPN/ADAMTSL2/LOX/PALS1	8
GO:0035107	appendage morphogenesis	8/722	35/6964	0.0240039	0.0240039	0.155011	FGF9/WNT5A/HOXA9/HOXA11/TBX3/HOXA10/TBX2/TWIST1	8
GO:0035108	limb morphogenesis	8/722	35/6964	0.0240039	0.0240039	0.155011	FGF9/WNT5A/HOXA9/HOXA11/TBX3/HOXA10/TBX2/TWIST1	8
GO:0051592	response to calcium ion	8/722	35/6964	0.0240039	0.0240039	0.155011	CPNE5/WNT5A/CASR/ITPR3/ADAM9/CPNE8/JUNB/DPEP1	8
GO:0072006	nephron development	8/722	35/6964	0.0240039	0.0240039	0.155011	JAG1/DLL1/WNT2B/HOXA11/LGR4/HEYL/GATA3/TACSTD2	8
GO:0098773	skin epidermis development	8/722	35/6964	0.0240039	0.0240039	0.155011	WNT5A/TMEM79/DLL1/CD109/LGR4/CLDN4/MET/KDF1	8
GO:0034097	response to cytokine	36/722	250/6964	0.0251918	0.0251918	0.160867	FABP4/SOX17/UBD/GFPT2/PRLR/WNT5A/KRT8/CDC42EP2/CHI3L1/ANXA1/F2RL1/CRNN/CD40/TLR4/YBX3/TIMP3/ADAM9/NFKBIA/LOX/EREG/SRM/SLC12A2/JAK3/GAPDH/IRF1/INPP5K/CXCR4/IRF8/ITIH4/IFNGR1/KIT/SLC22A5/SSTR1/IL6/PID1/CCL5	36
GO:0030036	actin cytoskeleton organization	28/722	185/6964	0.0252957	0.0252957	0.160867	ESAM/KRT19/CDC42EP3/KANK3/CDC42EP2/CARMIL1/TGFB3/S100A10/BCL6/F2RL1/GDPD2/NEDD9/EPHA1/MET/RFLNB/PDLIM2/NRP1/POF1B/GHSR/LCP1/INPP5K/XIRP2/ARPC2/PROX1/ARHGAP25/TACSTD2/DSTN/PLEK2	28
GO:2000241	regulation of reproductive process	14/722	77/6964	0.025339	0.025339	0.160867	INHBB/FGF9/WNT5A/JAG1/CCNB1/PIWIL2/SPATA22/YBX3/DMRT1/RNASE10/ESR1/CCNB2/CDK1/DEFB1	14
GO:0006958	complement activation, classical pathway	5/722	17/6964	0.0253544	0.0253544	0.160867	C7/C1S/C3/C4A/C6	5
GO:0010812	negative regulation of cell-substrate adhesion	5/722	17/6964	0.0253544	0.0253544	0.160867	SEMA3E/JAG1/SPOCK1/BCL6/TACSTD2	5
GO:0060711	labyrinthine layer development	5/722	17/6964	0.0253544	0.0253544	0.160867	ST14/PLCD3/JUNB/ADM/SPINT2	5
GO:2000648	positive regulation of stem cell proliferation	5/722	17/6964	0.0253544	0.0253544	0.160867	FGF9/WNT5A/SOX11/TBX3/KDR	5
GO:0007368	determination of left/right symmetry	7/722	29/6964	0.0255643	0.0255643	0.161392	SOX17/LBX1/WNT5A/DLL1/TBX3/TBX2/DPCD	7
GO:0043534	blood vessel endothelial cell migration	7/722	29/6964	0.0255643	0.0255643	0.161392	PLK2/ANXA1/CD40/CLEC14A/NUS1/NRP1/KDR	7
GO:0008217	regulation of blood pressure	9/722	42/6964	0.025632	0.025632	0.161417	RAMP2/ENPEP/AGTR1/DLL1/F2RL1/KCNK6/NOS3/ADM/ADRB1	9
GO:0015849	organic acid transport	16/722	92/6964	0.0259576	0.0259576	0.16261	FABP4/SLC16A11/SLC7A1/CROT/SLC7A7/ANXA1/LRRC8E/SLC22A3/SLCO2A1/SLC3A2/PTGES/PLA2G12A/SLCO3A1/SLC7A2/SLC22A4/SLC16A9	16
GO:0046942	carboxylic acid transport	16/722	92/6964	0.0259576	0.0259576	0.16261	FABP4/SLC16A11/SLC7A1/CROT/SLC7A7/ANXA1/LRRC8E/SLC22A3/SLCO2A1/SLC3A2/PTGES/PLA2G12A/SLCO3A1/SLC7A2/SLC22A4/SLC16A9	16
GO:0031346	positive regulation of cell projection organization	13/722	70/6964	0.0260136	0.0260136	0.16261	WNT5A/CDC42EP3/CDC42EP2/CARMIL1/LRP8/F2RL1/SEMA4D/NEDD9/NDNF/NRP1/ARPC2/FES/PLEK2	13
GO:0035023	regulation of Rho protein signal transduction	6/722	23/6964	0.0263166	0.0263166	0.163953	RTN4R/LPAR2/BCL6/F2RL1/MET/NRP1	6
GO:0051048	negative regulation of secretion	10/722	49/6964	0.0264419	0.0264419	0.163953	INHBB/CHGA/CCN3/ANXA1/F2RL1/PTGER3/RHBDF2/SSTR1/RAP1B/HTR1B	10
GO:1905952	regulation of lipid localization	10/722	49/6964	0.0264419	0.0264419	0.163953	CIDEA/HILPDA/PPARG/NFKBIA/NUS1/C3/PTGES/SPP1/IL6/OSBPL6	10
GO:0090092	regulation of transmembrane receptor protein serine/threonine kinase signaling pathway	12/722	63/6964	0.0264867	0.0264867	0.163953	CCN3/CIDEA/FGF9/WNT5A/SOX11/CD109/PMEPA1/ASPN/ADAMTSL2/LOX/KDR/PALS1	12
GO:0003205	cardiac chamber development	11/722	56/6964	0.0266702	0.0266702	0.164686	WNT5A/JAG1/SOX11/TBX3/HEYL/NRP1/TBX2/GATA3/XIRP2/PROX1/STRA6	11
GO:0060322	head development	26/722	170/6964	0.0269974	0.0269974	0.166178	RTN4R/SEMA3E/EPHB3/HOXB2/WNT5A/TGFB3/DLL1/LRP8/WNT2B/DMRTA2/TBX3/NDNF/ZNF365/RRAS/SEMA4C/B3GNT5/LIMK2/NRP1/VAX1/CXCR4/DPCD/CNTN5/PROX1/PALS1/CRISPLD1/STRA6	26
GO:0042063	gliogenesis	15/722	85/6964	0.0270428	0.0270428	0.166178	DLL1/GPR183/LRP8/HAPLN3/ANXA1/TAL1/SOX11/TLR4/ZNF365/RRAS/DUSP15/VAX1/B4GALT5/PALS1/BCAN	15
GO:0048871	multicellular organismal-level homeostasis	32/722	219/6964	0.0278894	0.0278894	0.170967	FABP4/CCN3/SCNN1B/CIDEA/VSIG1/CTSH/ACP5/DLL1/GPR183/HOXB6/CCR4/TNFAIP3/ANXA1/TAL1/BCL6/SCNN1G/TSPAN12/CCR7/TLR4/LGR4/KDR/PTGES/TWIST1/SPP1/P4HTM/INPP5K/CCNB2/AQP3/KIT/SLC22A5/NOVA2/GPI	32
GO:0030203	glycosaminoglycan metabolic process	8/722	36/6964	0.0281556	0.0281556	0.1714	ITIH2/NDNF/B3GNT7/PGLYRP4/PXYLP1/HMMR/ITIH4/PGLYRP3	8
GO:0033559	unsaturated fatty acid metabolic process	8/722	36/6964	0.0281556	0.0281556	0.1714	SCD5/CYP2D6/ANXA1/PTGR1/CYP2U1/PPARG/GPX1/PTGES	8
GO:0010876	lipid localization	24/722	155/6964	0.0286987	0.0286987	0.1714	RBP4/FABP4/ANO3/CIDEA/ATG9B/NPC2/CROT/HILPDA/ANXA1/ATP9A/PPARG/OSBPL10/NFKBIA/NUS1/SLCO2A1/C3/PTGES/PLA2G12A/SPP1/SCARB1/SLCO3A1/STRA6/IL6/OSBPL6	24
GO:0002701	negative regulation of production of molecular mediator of immune response	4/722	12/6964	0.0287704	0.0287704	0.1714	TGFB3/BCL6/TWIST1/ZPBP2	4
GO:0003272	endocardial cushion formation	4/722	12/6964	0.0287704	0.0287704	0.1714	TMEM100/TBX3/HEYL/TBX2	4
GO:0008608	attachment of spindle microtubules to kinetochore	4/722	12/6964	0.0287704	0.0287704	0.1714	CCNB1/SPAG5/SGO1/SPC25	4
GO:0010934	macrophage cytokine production	4/722	12/6964	0.0287704	0.0287704	0.1714	WNT5A/TGFB3/TLR4/TWIST1	4
GO:0010935	regulation of macrophage cytokine production	4/722	12/6964	0.0287704	0.0287704	0.1714	WNT5A/TGFB3/TLR4/TWIST1	4
GO:0034312	diol biosynthetic process	4/722	12/6964	0.0287704	0.0287704	0.1714	ACER2/SPTLC3/SPTSSA/SPTSSB	4
GO:0035767	endothelial cell chemotaxis	4/722	12/6964	0.0287704	0.0287704	0.1714	CCN3/MET/NRP1/KDR	4
GO:0050891	multicellular organismal-level water homeostasis	4/722	12/6964	0.0287704	0.0287704	0.1714	SCNN1B/SCNN1G/INPP5K/AQP3	4
GO:1901623	regulation of lymphocyte chemotaxis	4/722	12/6964	0.0287704	0.0287704	0.1714	WNT5A/NEDD9/CXCL14/CCL5	4
GO:0003018	vascular process in circulatory system	12/722	64/6964	0.0296449	0.0296449	0.175784	SCNN1B/RAMP2/AGTR1/GPR4/F2RL1/P2RY2/NOS3/COX2/ADM/HRH1/ADRB1/HTR1B	12
GO:0019932	second-messenger-mediated signaling	12/722	64/6964	0.0296449	0.0296449	0.175784	TMEM100/RCAN2/AGTR1/LMCD1/RCAN1/ATP1B1/NDNF/NOS3/KDR/GUCY1A2/CXCR4/DEFB1	12
GO:0048511	rhythmic process	15/722	86/6964	0.0297446	0.0297446	0.175964	ANXA1/PIWIL2/MAPK10/LGR4/PPARG/USP2/TOP2A/KLF9/BHLHE40/TWIST1/ESR1/TP63/ADRB1/PROX1/ZPBP2	15
GO:0044089	positive regulation of cellular component biogenesis	22/722	140/6964	0.0303487	0.0303487	0.177318	CHGA/SDC1/EPHB3/TPPP3/CDC42EP3/CDC42EP2/CARMIL1/TGFB3/S100A10/TAL1/F2RL1/SEMA4D/EPHA1/TLR4/CRB3/MET/NRP1/KDR/ARPC2/FES/RAP1B/PLEK2	22
GO:0001909	leukocyte mediated cytotoxicity	7/722	30/6964	0.0304624	0.0304624	0.177318	SCNN1B/CTSH/F2RL1/TREM1/PRF1/RNF19B/ULBP1	7
GO:0002526	acute inflammatory response	7/722	30/6964	0.0304624	0.0304624	0.177318	F2/F3/CCR7/PTGES/FN1/ITIH4/IL6	7
GO:0009799	specification of symmetry	7/722	30/6964	0.0304624	0.0304624	0.177318	SOX17/LBX1/WNT5A/DLL1/TBX3/TBX2/DPCD	7
GO:0009855	determination of bilateral symmetry	7/722	30/6964	0.0304624	0.0304624	0.177318	SOX17/LBX1/WNT5A/DLL1/TBX3/TBX2/DPCD	7
GO:0035282	segmentation	7/722	30/6964	0.0304624	0.0304624	0.177318	WNT5A/DLL1/MLLT3/TBX3/NRP1/TCF15/MEOX1	7
GO:0048145	regulation of fibroblast proliferation	7/722	30/6964	0.0304624	0.0304624	0.177318	WNT5A/CD248/PEX2/CCNB1/IFI30/EREG/ESR1	7
GO:0002696	positive regulation of leukocyte activation	16/722	94/6964	0.0311312	0.0311312	0.180796	IL33/WNT5A/SLC7A1/SLA-DQB1/GPR183/TNFSF9/ANXA1/VTCN1/BCL6/F2RL1/CD40/CCR7/TLR4/SLA-DMB/GATA3/CD1D	16
GO:0006811	monoatomic ion transport	43/722	313/6964	0.0318086	0.0318086	0.182384	RAMP3/ANO3/CLCA1/STC1/SCNN1B/NIPAL1/RAMP2/ATP2C2/VDR/KCNJ3/ACP5/CALCRL/CASR/ATP4B/SCNN1G/ATP1B1/CACNA1D/KCNK6/PLPP4/CACNG6/ATP1A1/ERO1A/P2RY1/MCU/CD19/ND4/SLC12A2/SLC22A3/SLCO2A1/ATP6V1A/TWIST1/INPP5K/PRSS8/SLCO3A1/FTL/NDFIP2/STIM1/SLC22A5/CNGA4/HTR1B/SLC22A4/ATP6V1H/KCNK10	43
GO:0031016	pancreas development	6/722	24/6964	0.0321101	0.0321101	0.182384	HNF1B/WNT5A/DLL1/ANXA1/MET/PROX1	6
GO:0051145	smooth muscle cell differentiation	6/722	24/6964	0.0321101	0.0321101	0.182384	TMEM204/RAMP2/TBX3/EREG/ADM/TBX2	6
GO:2000177	regulation of neural precursor cell proliferation	6/722	24/6964	0.0321101	0.0321101	0.182384	WNT5A/HAPLN3/DMRTA2/VAX1/PROX1/BCAN	6
GO:0002042	cell migration involved in sprouting angiogenesis	5/722	18/6964	0.0321952	0.0321952	0.182384	PLK2/ANXA1/CLEC14A/NRP1/KDR	5
GO:0030888	regulation of B cell proliferation	5/722	18/6964	0.0321952	0.0321952	0.182384	GPR183/BCL6/MZB1/CD40/TLR4	5
GO:0043030	regulation of macrophage activation	5/722	18/6964	0.0321952	0.0321952	0.182384	CD200/IL33/WNT5A/TLR4/PJA2	5
GO:0060135	maternal process involved in female pregnancy	5/722	18/6964	0.0321952	0.0321952	0.182384	TPPP3/VDR/JUNB/GHSR/ESR1	5
GO:0071384	cellular response to corticosteroid stimulus	5/722	18/6964	0.0321952	0.0321952	0.182384	SCNN1B/ANXA1/SCNN1G/KLF9/FBXO32	5
GO:1904036	negative regulation of epithelial cell apoptotic process	5/722	18/6964	0.0321952	0.0321952	0.182384	RAMP2/TNFAIP3/NDNF/KDR/GATA3	5
GO:1905314	semi-lunar valve development	5/722	18/6964	0.0321952	0.0321952	0.182384	JAG1/HEYL/TWIST1/GATA3/STRA6	5
GO:0010951	negative regulation of endopeptidase activity	8/722	37/6964	0.0327783	0.0327783	0.184452	SERPINE1/SERPINB2/HGF/SPOCK1/TIMP3/GAPDH/RECK/DPEP1	8
GO:0071675	regulation of mononuclear cell migration	8/722	37/6964	0.0327783	0.0327783	0.184452	CCN3/WNT5A/S100A14/SPN/NEDD9/CCR7/CXCL14/CCL5	8
GO:1903844	regulation of cellular response to transforming growth factor beta stimulus	8/722	37/6964	0.0327783	0.0327783	0.184452	CIDEA/SOX11/CD109/PMEPA1/ASPN/ADAMTSL2/LOX/PALS1	8
GO:0009968	negative regulation of signal transduction	47/722	348/6964	0.0334184	0.0334184	0.187638	HHIP/SOX17/DUSP4/CCN3/CIDEA/FGF9/HGF/WNT5A/MRAP2/ACP4/DKK3/TNFAIP3/RCAN1/BCL6/F2RL1/MLLT3/CD109/TLR4/LGR4/ZNF366/PMEPA1/YBX3/TIMP3/MET/HEYL/ASPN/NFKBIA/ADAMTSL2/SYNGAP1/MAPK8IP1/NRP1/DUSP6/SEMA6A/ADM/CISH/TWIST1/GATA3/INPP5K/ESR1/BCL2L1/ARHGAP25/SOCS3/SOCS6/SNAI2/RGS5/UCHL1/PID1	47
GO:0002685	regulation of leukocyte migration	11/722	58/6964	0.0337737	0.0337737	0.188432	CCN3/WNT5A/S100A14/ANXA1/F2RL1/SPN/NEDD9/CCR7/CXCL14/C5AR2/CCL5	11
GO:0003231	cardiac ventricle development	9/722	44/6964	0.0338568	0.0338568	0.188432	WNT5A/JAG1/SOX11/TBX3/HEYL/GATA3/XIRP2/PROX1/STRA6	9
GO:0019722	calcium-mediated signaling	9/722	44/6964	0.0338568	0.0338568	0.188432	TMEM100/RCAN2/AGTR1/LMCD1/RCAN1/ATP1B1/KDR/CXCR4/DEFB1	9
GO:0035265	organ growth	9/722	44/6964	0.0338568	0.0338568	0.188432	STC1/FGF9/DLL1/OSTN/YBX3/DUSP6/TBX2/ESR1/PROX1	9
GO:0031032	actomyosin structure organization	10/722	51/6964	0.0340987	0.0340987	0.188538	KRT19/CARMIL1/TGFB3/S100A10/EPHA1/MET/NRP1/INPP5K/PROX1/TACSTD2	10
GO:0032635	interleukin-6 production	10/722	51/6964	0.0340987	0.0340987	0.188538	HGF/WNT5A/TNFAIP3/F2RL1/TLR4/EREG/C5AR2/GHSR/TWIST1/TMEM106A	10
GO:0032675	regulation of interleukin-6 production	10/722	51/6964	0.0340987	0.0340987	0.188538	HGF/WNT5A/TNFAIP3/F2RL1/TLR4/EREG/C5AR2/GHSR/TWIST1/TMEM106A	10
GO:0032535	regulation of cellular component size	17/722	103/6964	0.0350567	0.0350567	0.193413	RTN4R/SEMA3E/ESAM/WNT5A/CDC42EP3/KANK3/CDC42EP2/CARMIL1/SEMA3G/F2RL1/SEMA4D/LRRC8E/SLC12A2/NRP1/SEMA6A/ARPC2/DSTN	17
GO:0006979	response to oxidative stress	15/722	88/6964	0.0357361	0.0357361	0.196734	HGF/MGST1/TNFAIP3/ANXA1/PEX2/RCAN1/GPX2/ADAM9/OXR1/MET/GPX1/CAT/STX2/PRDX5/PRDX6	15
GO:0060972	left/right pattern formation	7/722	31/6964	0.0359537	0.0359537	0.197077	SOX17/LBX1/WNT5A/DLL1/TBX3/TBX2/DPCD	7
GO:1902600	proton transmembrane transport	7/722	31/6964	0.0359537	0.0359537	0.197077	ATP4B/ATP1B1/ATP1A1/ND4/ATP6V1A/TWIST1/ATP6V1H	7
GO:0048699	generation of neurons	47/722	350/6964	0.0364562	0.0364562	0.199401	RTN4R/HHIP/SLC44A4/CPNE5/SEMA3E/EPHB3/LBX1/FOXA1/WNT5A/SEMA3G/ACP4/JAG1/DLL1/SPOCK1/INPP5J/LRP8/HAPLN3/CCR4/WNT2B/OSTN/TAL1/BCL6/SEMA4D/DMRTA2/RAP2B/SOX11/NDNF/ZNF365/MET/NTF3/HEYL/NRP1/DPYSL2/SEMA6A/VAX1/EFNA4/B4GALT5/TWIST1/CNTN5/PROX1/FES/MAPK6/PALS1/BCAN/NOVA2/UCHL1/EVX1	47
GO:0098771	inorganic ion homeostasis	25/722	167/6964	0.0373353	0.0373353	0.20377	STC1/SCNN1B/WNT5A/ATP2C2/VDR/CASR/ATP4B/ITPR3/SCNN1G/ATP1B1/HCRTR1/CD40/PTH1R/ATP1A1/ERO1A/MCU/CD19/SLC12A2/ATP6V1A/KDR/UPK3A/SLC40A1/FTL/STIM1/SLC11A1	25
GO:0002253	activation of immune response	22/722	143/6964	0.0374431	0.0374431	0.20392	S100A14/C7/COLEC11/TNFAIP3/CFD/VTCN1/F2RL1/CD40/CCR7/TLR4/LGR4/CD19/C1S/NFKBIA/C3/GATA3/IRF1/ESR1/C4A/CD8A/C6/PJA2	22
GO:0001764	neuron migration	8/722	38/6964	0.0378919	0.0378919	0.205344	SEMA3E/CCR4/NDNF/NRP1/SEMA6A/VAX1/TWIST1/EVX1	8
GO:2000027	regulation of animal organ morphogenesis	8/722	38/6964	0.0378919	0.0378919	0.205344	HGF/WNT5A/WNT2B/MLLT3/HOXA11/LGR4/GATA3/TACSTD2	8
GO:0009967	positive regulation of signal transduction	52/722	394/6964	0.0381684	0.0381684	0.205344	RTN4R/S100A12/CCN3/RASGEF1A/FGF9/FAM83B/FOXA1/HGF/WNT5A/VDR/MRAP2/CD74/CTSH/JAG1/CHI3L1/RRAGD/LMCD1/DLL1/GPR183/TNFAIP3/LPAR2/F2RL1/MLLT3/SOX11/F3/CD40/CCR7/IGFBP6/TLR4/LGR4/TIMP3/ADAM9/SEMA4C/MID1/BID/MAPK8IP1/NRP1/KDR/GAPDH/C3/GHSR/GATA3/TMEM106A/CXCR4/MAP3K12/RRAGC/PROX1/KIT/RAP1B/IL6/PJA2/CCL5	52
GO:0001893	maternal placenta development	4/722	13/6964	0.0382342	0.0382342	0.205344	TPPP3/VDR/JUNB/GHSR	4
GO:0006739	NADP metabolic process	4/722	13/6964	0.0382342	0.0382342	0.205344	NADK2/FMO1/RPIA/TP53I3	4
GO:0001817	regulation of cytokine production	33/722	233/6964	0.038295	0.038295	0.205344	ITGB6/INHBB/IL33/CIDEA/HGF/WNT5A/CD74/TGFB3/CHI3L1/HILPDA/DLL1/TNFAIP3/ANXA1/VTCN1/BCL6/F2RL1/CD40/CCR7/TLR4/LGR4/RNF128/EREG/GAPDH/C5AR2/GHSR/TWIST1/GATA3/IRF1/TMEM106A/ARFGEF2/IRF8/KIT/SNAI2	33
GO:1903531	negative regulation of secretion by cell	9/722	45/6964	0.038584	0.038584	0.205344	INHBB/CHGA/CCN3/ANXA1/F2RL1/RHBDF2/SSTR1/RAP1B/HTR1B	9
GO:0001843	neural tube closure	6/722	25/6964	0.0386732	0.0386732	0.205344	WNT5A/ST14/SEMA4C/ADM/TWIST1/SPINT2	6
GO:0048247	lymphocyte chemotaxis	6/722	25/6964	0.0386732	0.0386732	0.205344	WNT5A/GPR183/NEDD9/CXCL14/SLC12A2/CCL5	6
GO:0060606	tube closure	6/722	25/6964	0.0386732	0.0386732	0.205344	WNT5A/ST14/SEMA4C/ADM/TWIST1/SPINT2	6
GO:0071677	positive regulation of mononuclear cell migration	6/722	25/6964	0.0386732	0.0386732	0.205344	WNT5A/S100A14/NEDD9/CCR7/CXCL14/CCL5	6
GO:0008406	gonad development	13/722	74/6964	0.039161	0.039161	0.205344	FGF9/WNT5A/HOXA9/WNT2B/HOXA11/YBX3/TFAP2C/HOXA10/DMRT1/KDR/GATA3/ESR1/KIT	13
GO:0030198	extracellular matrix organization	13/722	74/6964	0.039161	0.039161	0.205344	DPT/ADAMTS20/RAMP2/ADAMTS9/NDNF/ADAMTSL2/LOX/KLK4/TCF15/MPZL3/POSTN/SPINT2/DMP1	13
GO:0032944	regulation of mononuclear cell proliferation	13/722	74/6964	0.039161	0.039161	0.205344	SLC7A1/GPR183/TNFSF9/ANXA1/VTCN1/BCL6/SOX11/MZB1/CD40/TLR4/MAPK8IP1/IRF1/CD1D	13
GO:0043062	extracellular structure organization	13/722	74/6964	0.039161	0.039161	0.205344	DPT/ADAMTS20/RAMP2/ADAMTS9/NDNF/ADAMTSL2/LOX/KLK4/TCF15/MPZL3/POSTN/SPINT2/DMP1	13
GO:0045137	development of primary sexual characteristics	13/722	74/6964	0.039161	0.039161	0.205344	FGF9/WNT5A/HOXA9/WNT2B/HOXA11/YBX3/TFAP2C/HOXA10/DMRT1/KDR/GATA3/ESR1/KIT	13
GO:0045229	external encapsulating structure organization	13/722	74/6964	0.039161	0.039161	0.205344	DPT/ADAMTS20/RAMP2/ADAMTS9/NDNF/ADAMTSL2/LOX/KLK4/TCF15/MPZL3/POSTN/SPINT2/DMP1	13
GO:0050670	regulation of lymphocyte proliferation	13/722	74/6964	0.039161	0.039161	0.205344	SLC7A1/GPR183/TNFSF9/ANXA1/VTCN1/BCL6/SOX11/MZB1/CD40/TLR4/MAPK8IP1/IRF1/CD1D	13
GO:0030099	myeloid cell differentiation	21/722	136/6964	0.0399652	0.0399652	0.207684	LRRC17/HOXA9/JAG1/DLL1/GPR183/TAL1/BCL6/F2RL1/NEDD9/CD109/CCR7/TLR4/NFKBIA/LOX/JUNB/P4HTM/CSF2/IRF8/KIT/FES/CALCR	21
GO:0001709	cell fate determination	5/722	19/6964	0.0400826	0.0400826	0.207684	SOX17/LBX1/TBX2/GATA3/PROX1	5
GO:0009880	embryonic pattern specification	5/722	19/6964	0.0400826	0.0400826	0.207684	WNT5A/DLL1/TBX3/NRP1/MEOX1	5
GO:0042542	response to hydrogen peroxide	5/722	19/6964	0.0400826	0.0400826	0.207684	TNFAIP3/ANXA1/ADAM9/GPX1/CAT	5
GO:0042733	embryonic digit morphogenesis	5/722	19/6964	0.0400826	0.0400826	0.207684	WNT5A/HOXA11/TBX3/TBX2/TWIST1	5
GO:0045787	positive regulation of cell cycle	16/722	97/6964	0.040262	0.040262	0.207684	FOXA1/WNT5A/ANXA1/TAL1/CCNB1/CRNN/CDC6/PIWIL2/TBX3/AURKB/USP2/EREG/DMRT1/TBX2/PROX1/CDK1	16
GO:0050867	positive regulation of cell activation	16/722	97/6964	0.040262	0.040262	0.207684	IL33/WNT5A/SLC7A1/SLA-DQB1/GPR183/TNFSF9/ANXA1/VTCN1/BCL6/F2RL1/CD40/CCR7/TLR4/SLA-DMB/GATA3/CD1D	16
GO:0070371	ERK1 and ERK2 cascade	16/722	97/6964	0.040262	0.040262	0.207684	DUSP4/CTSH/CHI3L1/GPR183/F2RL1/TLR4/TIMP3/RRAS/NRP1/DUSP6/SEMA6A/KDR/CSF2/MAP3K12/RAP1B/CCL5	16
GO:0043408	regulation of MAPK cascade	29/722	201/6964	0.0405662	0.0405662	0.208829	DUSP4/HGF/WNT5A/CHI3L1/GPR183/LPAR2/F2RL1/RAP2B/CD40/IGFBP6/TLR4/TIMP3/RRAS/ADAM9/SEMA4C/MID1/MAPK8IP1/NRP1/DUSP6/SEMA6A/KDR/INPP5K/TMEM106A/MAP3K12/KIT/RAP1B/PJA2/UCHL1/CCL5	29
GO:0042752	regulation of circadian rhythm	7/722	32/6964	0.0420607	0.0420607	0.215078	PIWIL2/PPARG/USP2/TOP2A/BHLHE40/ADRB1/PROX1	7
GO:0048704	embryonic skeletal system morphogenesis	7/722	32/6964	0.0420607	0.0420607	0.215078	HOXB2/HOXA9/HOXB6/SOX11/HOXA11/MDFI/TWIST1	7
GO:0061041	regulation of wound healing	7/722	32/6964	0.0420607	0.0420607	0.215078	F2/SERPINE1/CD9/ANXA1/F2RL1/CD109/CLDN4	7
GO:0002440	production of molecular mediator of immune response	11/722	60/6964	0.042119	0.042119	0.215078	WNT5A/TGFB3/BCL6/F2RL1/MZB1/CD40/TLR4/TWIST1/KIT/ZPBP2/GPI	11
GO:0007010	cytoskeleton organization	51/722	388/6964	0.0423917	0.0423917	0.216005	PLK2/BICD1/ESAM/KRT19/TPPP3/CDC42EP3/KANK3/TPPP/CDC42EP2/CARMIL1/TGFB3/S100A10/TNFAIP3/CCNB1/BCL6/F2RL1/GDPD2/NEDD9/EPHA1/PPL/CAP1/HOOK2/MET/RFLNB/PDLIM2/AURKB/LIMK2/MID1/SGO1/NRP1/DPYSL2/POF1B/GAPDH/GHSR/LCP1/INPP5K/KIF20A/XIRP2/CCNB2/ARPC2/PROX1/ARHGAP25/FES/CDK1/CCNF/SPC25/TACSTD2/CCDC68/DSTN/KIF11/PLEK2	51
GO:0040008	regulation of growth	24/722	161/6964	0.0425238	0.0425238	0.216005	RTN4R/SLC44A4/CPNE5/SOX17/SEMA3E/CCN3/FGF9/WNT5A/SEMA3G/DLL1/OSTN/BCL6/SEMA4D/YBX3/NRP1/DUSP6/SEMA6A/TBX2/GHSR/TSPYL2/CSF2/CCNB2/PROX1/SOCS6	24
GO:0052548	regulation of endopeptidase activity	15/722	90/6964	0.0425559	0.0425559	0.216005	SERPINE1/SOX7/SERPINB2/HGF/EGLN3/SPOCK1/F3/TIMP3/PSMB9/BID/GAPDH/RHBDF2/RECK/LAPTM5/DPEP1	15
GO:0006869	lipid transport	21/722	137/6964	0.0427975	0.0427975	0.216798	RBP4/FABP4/ANO3/ATG9B/NPC2/CROT/ANXA1/ATP9A/PPARG/OSBPL10/NFKBIA/NUS1/SLCO2A1/PTGES/PLA2G12A/SPP1/SCARB1/SLCO3A1/STRA6/IL6/OSBPL6	21
GO:0006643	membrane lipid metabolic process	13/722	75/6964	0.0430735	0.0430735	0.217761	SMPDL3A/ACER2/SPTLC3/CERS4/PGAP4/CERS3/B4GALT5/NEU1/SPTSSA/ZPBP2/SPTSSB/DPEP1/PSAP	13
GO:1903828	negative regulation of protein localization	10/722	53/6964	0.0431819	0.0431819	0.217875	INHBB/CHGA/CCN3/MRAP2/F2RL1/RHBDF2/INPP5K/NDFIP2/SVIP/PID1	10
GO:0010648	negative regulation of cell communication	50/722	380/6964	0.0434711	0.0434711	0.218681	HHIP/SOX17/INHBB/DUSP4/CHGA/CCN3/CIDEA/FGF9/HGF/WNT5A/MRAP2/ACP4/DKK3/TNFAIP3/RCAN1/BCL6/F2RL1/MLLT3/CD109/TLR4/LGR4/ZNF366/PMEPA1/YBX3/TIMP3/MET/HEYL/ASPN/NFKBIA/ADAMTSL2/SYNGAP1/MAPK8IP1/NRP1/DUSP6/SEMA6A/ADM/CISH/TWIST1/GATA3/INPP5K/ESR1/BCL2L1/ARHGAP25/SSTR1/SOCS3/SOCS6/SNAI2/RGS5/UCHL1/PID1	50
GO:0050729	positive regulation of inflammatory response	8/722	39/6964	0.043514	0.043514	0.218681	FABP4/IL33/WNT5A/CD74/GPR4/CCR7/TLR4/NFKBIA	8
GO:0006814	sodium ion transport	9/722	46/6964	0.0437409	0.0437409	0.218954	SCNN1B/ATP4B/SCNN1G/ATP1B1/ATP1A1/SLC12A2/PRSS8/SLC22A5/SLC22A4	9
GO:0030856	regulation of epithelial cell differentiation	9/722	46/6964	0.0437409	0.0437409	0.218954	TMEM100/ETV4/VDR/JAG1/DLL1/CD109/TBX3/GATA3/KDF1	9
GO:0030097	hemopoiesis	38/722	278/6964	0.0445845	0.0445845	0.222738	LRRC17/WNT5A/HOXA9/JAG1/DLL1/GPR183/TNFSF9/WNT2B/ANXA1/TAL1/BCL6/F2RL1/MLLT3/NEDD9/CD109/CCR7/TLR4/RRAS/CD19/NFKBIA/TOP2A/LOX/CD3D/JUNB/ITM2A/KDR/TCF15/GATA3/IRF1/P4HTM/CSF2/IRF8/CD8A/KIT/FES/CEBPD/CALCR/IL6	38
GO:0045926	negative regulation of growth	12/722	68/6964	0.0450056	0.0450056	0.2244	RTN4R/SOX17/SEMA3E/CCN3/WNT5A/SEMA3G/OSTN/BCL6/SEMA4D/NRP1/SEMA6A/TSPYL2	12
GO:0006812	monoatomic cation transport	35/722	253/6964	0.0452188	0.0452188	0.224648	RAMP3/CLCA1/STC1/SCNN1B/NIPAL1/RAMP2/ATP2C2/VDR/ACP5/CALCRL/CASR/ATP4B/SCNN1G/ATP1B1/KCNK6/PLPP4/CACNG6/ATP1A1/ERO1A/MCU/CD19/ND4/SLC12A2/ATP6V1A/TWIST1/INPP5K/PRSS8/FTL/NDFIP2/STIM1/SLC22A5/CNGA4/SLC22A4/ATP6V1H/KCNK10	35
GO:0023057	negative regulation of signaling	50/722	381/6964	0.0452325	0.0452325	0.224648	HHIP/SOX17/INHBB/DUSP4/CHGA/CCN3/CIDEA/FGF9/HGF/WNT5A/MRAP2/ACP4/DKK3/TNFAIP3/RCAN1/BCL6/F2RL1/MLLT3/CD109/TLR4/LGR4/ZNF366/PMEPA1/YBX3/TIMP3/MET/HEYL/ASPN/NFKBIA/ADAMTSL2/SYNGAP1/MAPK8IP1/NRP1/DUSP6/SEMA6A/ADM/CISH/TWIST1/GATA3/INPP5K/ESR1/BCL2L1/ARHGAP25/SSTR1/SOCS3/SOCS6/SNAI2/RGS5/UCHL1/PID1	50
GO:0002444	myeloid leukocyte mediated immunity	6/722	26/6964	0.0460306	0.0460306	0.226837	CHGA/SCNN1B/F2RL1/TREM1/KIT/FES	6
GO:0003073	regulation of systemic arterial blood pressure	6/722	26/6964	0.0460306	0.0460306	0.226837	ENPEP/AGTR1/F2RL1/KCNK6/ADM/ADRB1	6
GO:0043473	pigmentation	6/722	26/6964	0.0460306	0.0460306	0.226837	TYR/RAB32/TBX2/KIT/RAB38/SNAI2	6
GO:0043535	regulation of blood vessel endothelial cell migration	6/722	26/6964	0.0460306	0.0460306	0.226837	PLK2/ANXA1/CD40/NUS1/NRP1/KDR	6
GO:0032989	cellular component morphogenesis	27/722	187/6964	0.046558	0.046558	0.228921	RTN4R/CPNE5/SEMA3E/EPHB3/KRT19/WNT5A/SEMA3G/CD9/LRP8/OSTN/SEMA4D/RAP2B/ZNF365/NTF3/NRP1/SEMA6A/VAX1/EFNA4/B4GALT5/CNTN5/PROX1/ZPBP2/GARIN1A/NOVA2/UCHL1/PID1/EVX1	27
GO:0050679	positive regulation of epithelial cell proliferation	11/722	61/6964	0.0467835	0.0467835	0.228921	FGF9/WNT5A/AGTR1/TNFAIP3/CRNN/SOX11/F3/KDR/TGFBR1/PROX1/CCL5	11
GO:0048609	multicellular organismal reproductive process	33/722	237/6964	0.0469977	0.0469977	0.228921	SOX17/INHBB/TPPP3/VDR/HOXA9/ANXA1/CCNB1/BCL6/DMRTA2/PIWIL2/SPATA22/TERB2/AFF4/HOXA11/LGR4/YBX3/LIMK2/TOP2A/JUNB/HOXA10/DMRT1/GHSR/TNP2/GALNTL5/ESR1/DPCD/CCNB2/KIT/ZPBP2/CDK1/GARIN1A/UCHL1/DEFB1	33
GO:0030029	actin filament-based process	29/722	204/6964	0.0478256	0.0478256	0.228921	STC1/ESAM/KRT19/CDC42EP3/KANK3/CDC42EP2/CARMIL1/TGFB3/S100A10/BCL6/F2RL1/GDPD2/NEDD9/EPHA1/MET/RFLNB/PDLIM2/NRP1/POF1B/GHSR/LCP1/INPP5K/XIRP2/ARPC2/PROX1/ARHGAP25/TACSTD2/DSTN/PLEK2	29
GO:0038127	ERBB signaling pathway	7/722	33/6964	0.0488017	0.0488017	0.228921	AREG/FAM83B/ACP4/EGFR/NRG4/EREG/RHBDF2	7
GO:0050886	endocrine process	7/722	33/6964	0.0488017	0.0488017	0.228921	INHBB/ENPEP/AGTR1/F2RL1/TBX3/SPP1/IL6	7
GO:0051445	regulation of meiotic cell cycle	7/722	33/6964	0.0488017	0.0488017	0.228921	WNT5A/CCNB1/PIWIL2/SPATA22/DMRT1/CCNB2/CDK1	7
GO:0071407	cellular response to organic cyclic compound	19/722	123/6964	0.0488408	0.0488408	0.228921	RAMP3/SCNN1B/FOXA1/VDR/ANXA1/SCNN1G/ZNF366/P2RY1/HEYL/KLF9/SPP1/INPP5K/ESR1/FES/SSTR1/RAP1B/FBXO32/HTR1B/SNAI2	19
GO:0001885	endothelial cell development	5/722	20/6964	0.0490419	0.0490419	0.228921	STC1/MARVELD2/F2RL1/MET/RAP1B	5
GO:0002011	morphogenesis of an epithelial sheet	5/722	20/6964	0.0490419	0.0490419	0.228921	HOXB2/WNT5A/JAG1/SOX11/PALS1	5
GO:0032715	negative regulation of interleukin-6 production	5/722	20/6964	0.0490419	0.0490419	0.228921	HGF/TNFAIP3/TLR4/C5AR2/GHSR	5
GO:0048146	positive regulation of fibroblast proliferation	5/722	20/6964	0.0490419	0.0490419	0.228921	WNT5A/CD248/CCNB1/EREG/ESR1	5
GO:0048844	artery morphogenesis	5/722	20/6964	0.0490419	0.0490419	0.228921	JAG1/NRP1/TBX2/PROX1/STRA6	5
GO:0060412	ventricular septum morphogenesis	5/722	20/6964	0.0490419	0.0490419	0.228921	WNT5A/SOX11/TBX3/HEYL/PROX1	5
GO:0070373	negative regulation of ERK1 and ERK2 cascade	5/722	20/6964	0.0490419	0.0490419	0.228921	DUSP4/TLR4/TIMP3/DUSP6/SEMA6A	5
GO:0021879	forebrain neuron differentiation	4/722	14/6964	0.0492664	0.0492664	0.228921	SEMA3E/NDNF/NRP1/PROX1	4
GO:0030890	positive regulation of B cell proliferation	4/722	14/6964	0.0492664	0.0492664	0.228921	GPR183/BCL6/CD40/TLR4	4
GO:0031018	endocrine pancreas development	4/722	14/6964	0.0492664	0.0492664	0.228921	HNF1B/WNT5A/DLL1/ANXA1	4
GO:0034142	toll-like receptor 4 signaling pathway	4/722	14/6964	0.0492664	0.0492664	0.228921	S100A14/F2RL1/TLR4/NFKBIA	4
GO:0034311	diol metabolic process	4/722	14/6964	0.0492664	0.0492664	0.228921	ACER2/SPTLC3/SPTSSA/SPTSSB	4
GO:0043627	response to estrogen	4/722	14/6964	0.0492664	0.0492664	0.228921	KRT19/ZNF366/SFR1/ESR1	4
GO:0051058	negative regulation of small GTPase mediated signal transduction	4/722	14/6964	0.0492664	0.0492664	0.228921	BCL6/MET/SYNGAP1/ARHGAP25	4
GO:0051785	positive regulation of nuclear division	4/722	14/6964	0.0492664	0.0492664	0.228921	WNT5A/PIWIL2/EREG/DMRT1	4
GO:0060563	neuroepithelial cell differentiation	4/722	14/6964	0.0492664	0.0492664	0.228921	JAG1/DLL1/SOX11/VAX1	4
GO:0071260	cellular response to mechanical stimulus	4/722	14/6964	0.0492664	0.0492664	0.228921	CD40/TLR4/MAP3K2/IRF1	4
GO:1901861	regulation of muscle tissue development	4/722	14/6964	0.0492664	0.0492664	0.228921	DLL1/YBX3/LOX/TWIST1	4
GO:0032640	tumor necrosis factor production	9/722	47/6964	0.04934	0.04934	0.228921	CIDEA/WNT5A/TNFAIP3/TLR4/C5AR2/GHSR/TWIST1/TMEM106A/ARFGEF2	9
GO:0032680	regulation of tumor necrosis factor production	9/722	47/6964	0.04934	0.04934	0.228921	CIDEA/WNT5A/TNFAIP3/TLR4/C5AR2/GHSR/TWIST1/TMEM106A/ARFGEF2	9
GO:0032946	positive regulation of mononuclear cell proliferation	9/722	47/6964	0.04934	0.04934	0.228921	SLC7A1/GPR183/TNFSF9/ANXA1/VTCN1/BCL6/CD40/TLR4/CD1D	9
GO:0048639	positive regulation of developmental growth	9/722	47/6964	0.04934	0.04934	0.228921	CPNE5/FGF9/DLL1/SEMA4D/YBX3/NRP1/TBX2/GHSR/PROX1	9
GO:0050671	positive regulation of lymphocyte proliferation	9/722	47/6964	0.04934	0.04934	0.228921	SLC7A1/GPR183/TNFSF9/ANXA1/VTCN1/BCL6/CD40/TLR4/CD1D	9
GO:0050866	negative regulation of cell activation	9/722	47/6964	0.04934	0.04934	0.228921	CD200/CD9/TNFAIP3/ANXA1/VTCN1/BCL6/SOX11/IRF1/SOCS6	9

## Sheet: DEGs_KEGG
Additional file 3: Table S3. GO and KEGG enrichment analysis of the DEGs and DASGs
category	subcategory	ID	Description	GeneRatio	BgRatio	pvalue	p.adjust	qvalue	geneID	Count
Environmental Information Processing	Signal transduction	ssc04015	Rap1 signaling pathway	48/815	213/9196	8.42e-10	8.42e-10	1.99e-07	100620989/396717/100626093/100525120/396729/100524587/100151957/100152067/397070/100048953/100524161/100518074/397009/100038015/397509/102166564/102161415/100627043/606745/100738118/503666/100516558/654328/396763/102165436/100514115/100533200/100155841/100525086/100621398/100156404/397311/100513084/100154710/100518179/100517325/100157745/100152679/574062/100513721/100511744/100158048/100513811/39…	48
Environmental Information Processing	Signal transduction	ssc04010	MAPK signaling pathway	57/815	293/9196	7.81e-09	7.81e-09	9.25e-07	100514374/100155753/397668/396717/100626093/100525120/396729/397400/397070/100524161/100518074/397009/100525045/397509/102166564/100511102/100519779/100521736/100511769/100516558/654328/100144493/102162529/396763/100621234/100514115/100620969/493184/100155841/100525086/100621398/100517574/100622968/100156404/100515286/100513645/397311/100524021/100624603/100513084/100154710/100518179/396665/10073…	57
Environmental Information Processing	Signal transduction	ssc04151	PI3K-Akt signaling pathway	63/815	351/9196	3.21e-08	3.21e-08	2.53e-06	445520/102163961/100738399/100037276/100738123/397668/100622336/397460/100517053/396717/414916/100525120/100736655/100624264/396729/100521988/399543/397070/100524161/100511642/397009/100038015/100525045/397509/110257482/102166564/102161415/100158200/100738589/100522202/399541/397557/100515635/654328/100144493/397669/396763/102160080/100514115/100620969/100525086/100156404/100518649/100513645/3973…	63
Environmental Information Processing	Signal transduction	ssc04014	Ras signaling pathway	45/815	236/9196	5.54e-07	5.54e-07	2.37e-05	396717/100626093/100525120/100154368/396729/100524587/100302363/397070/100524161/100518074/397009/100624533/397509/100154830/102166564/100513609/100522202/100521736/100738118/100516558/654328/100144493/102162529/396763/100627019/100514115/100525524/100525086/100621398/100156404/397311/100513084/100154710/100518179/100157745/100517106/100513721/100513834/100513811/397536/102167388/396810/100519528…	45
Cellular Processes	Cellular community - eukaryotes	ssc04510	Focal adhesion	40/815	199/9196	5.78e-07	5.78e-07	2.37e-05	445520/102163961/100037276/100738123/397460/100517053/100525120/100736655/100624264/100521988/399543/397070/100524161/100518074/100511642/100101477/100624533/110257482/102166564/100158200/100738589/100521736/100513412/654328/100514491/396763/100156404/397311/100514785/100520379/100518179/397620/397192/397087/100513811/100153454/397653/100152555/100101551/100157958	40
Environmental Information Processing	Signaling molecules and interaction	ssc04512	ECM-receptor interaction	24/815	90/9196	5.99e-07	5.99e-07	2.37e-05	445520/102163961/100037276/100738123/100519770/397460/100517053/100736655/100624264/100521988/399543/100511642/110257482/100158200/100514785/397620/397192/397087/100515063/100153454/100514970/100101551/399688/100157958	24
Human Diseases	Immune disease	ssc05323	Rheumatoid arthritis	24/815	93/9196	1.15e-06	1.15e-06	3.87e-05	396729/100519402/100155581/397400/100037921/100521494/397414/397009/399541/100512277/396763/445528/445531/100513084/100135050/414904/397208/397084/100156681/100522819/100515919/399500/397472/396613	24
Human Diseases	Endocrine and metabolic disease	ssc04933	AGE-RAGE signaling pathway in diabetic complications	25/815	100/9196	1.31e-06	1.31e-06	3.87e-05	396945/100738123/100152001/397400/100519976/100738589/396677/100521736/397557/100533200/100155841/100521111/100739822/396665/397620/100157745/100152679/574062/100157642/397084/100513811/100153454/396925/399500/100038019	25
Cellular Processes	Cellular community - eukaryotes	ssc04530	Tight junction	34/815	166/9196	2.61e-06	2.61e-06	6.66e-05	102166598/100516404/100524203/100524587/100151957/100625166/100626455/100512083/100510946/100152815/100302022/100738589/100511102/100523696/100521736/100517699/100518125/733578/397236/100514504/100513412/100533200/100520043/100621470/396738/100127138/100524853/100156235/100153175/100511453/397653/100152635/100124526/100151951	34
Cellular Processes	Transport and catabolism	ssc04142	Lysosome	29/815	131/9196	2.81e-06	2.81e-06	6.66e-05	100155346/397410/100519402/396969/100521494/397414/100156798/100624593/100518647/100142667/100623722/102168166/100523116/100154477/100524326/100156917/110260948/100621112/100154598/100521979/397000/100124381/100627432/100624193/100514188/100515919/396764/100153167/397472	29
Environmental Information Processing	Signal transduction	ssc04020	Calcium signaling pathway	45/815	256/9196	5.54e-06	5.54e-06	0.000119215	100626292/396717/100525120/100623420/100152067/100519976/397070/100524161/100518074/100155015/100525045/102166564/100511102/397436/606745/397557/100738118/100511769/100153794/654328/396811/100152612/396763/100514115/100525086/100521111/100523996/397311/100518179/100524920/100511702/100157745/100152679/396659/100171399/397355/100516962/100153054/100519528/100516235/100625693/106504105/397659/10062…	45
Human Diseases	Infectious disease: parasitic	ssc05146	Amoebiasis	23/815	101/9196	1.83e-05	1.83e-05	0.00036088	100738123/100152001/100736655/100624264/100628112/397400/100518074/100511642/110257482/399541/100513412/493184/100514785/397620/414904/100152679/397208/397084/100153454/399500/100157958/100736677/100124526	23
Human Diseases	Infectious disease: viral	ssc05165	Human papillomavirus infection	52/815	328/9196	2.24e-05	2.24e-05	0.000407538	445520/102163961/100037276/100738123/397460/100517053/100736655/100624264/100627056/100521988/100524203/100519402/399543/100151957/100156773/100521494/397070/100520560/100511642/102161832/100625072/110257482/102166564/100158200/100738589/100517699/100515635/100512277/100518256/102160080/100533200/100153296/100519512/445531/100153922/100144522/100524978/100514785/100158154/397620/397192/396611/397…	52
Environmental Information Processing	Signaling molecules and interaction	ssc04514	Cell adhesion molecules	30/815	154/9196	2.8e-05	2.8e-05	0.000473662	102166598/100519770/100515564/100522817/100187727/100625166/100037921/100048953/100626921/414387/100157401/100623653/100302022/100158200/100624854/397395/733578/397236/100127147/100520043/397160/445528/414737/100135050/100127138/100156235/396941/396627/100152754/396925	30
Metabolism	Lipid metabolism	ssc00600	Sphingolipid metabolism	15/815	54/9196	4.62e-05	4.62e-05	0.000728852	100739329/100155321/100126279/100524832/100233200/100519280/100127167/100624593/100525187/100156917/100152265/100521979/100522653/100124381/100153167	15
NA	NA	ssc04820	Cytoskeleton in muscle cells	39/815	232/9196	6.52e-05	6.52e-05	0.000920018	100037276/100738123/100519770/100522212/100517053/100152001/100156744/100625833/606751/102157845/100521988/100623651/397533/100526169/100737986/100620914/396898/100158200/100522395/100738870/397481/100516258/100520667/102157898/100737811/100515041/100126859/100517445/100523187/100626544/397620/100516998/397689/100515755/100153454/397653/100101551/100621722/100152754	39
Environmental Information Processing	Signal transduction	ssc04066	HIF-1 signaling pathway	23/815	109/9196	6.6e-05	6.6e-05	0.000920018	100621540/102161427/396945/100512013/396729/100152368/407245/397070/100518074/397009/407608/100738870/399541/397557/100153461/396763/100286871/110260081/396823/100152344/100513811/100152238/399500	23
Human Diseases	Infectious disease: parasitic	ssc05145	Toxoplasmosis	22/815	106/9196	0.000122395	0.000122395	0.00161046	100736655/100624264/397400/100037921/100511642/110257482/100158200/397395/100521736/399541/100152612/406188/100155841/445528/100135050/100514785/574062/397084/100513811/100152238/397536/100157958	22
Metabolism	Lipid metabolism	ssc00564	Glycerophospholipid metabolism	21/815	100/9196	0.000145585	0.000145585	0.00181478	733582/100156632/100154368/397348/100233200/100621099/100524266/100523738/100152806/102162529/613128/100187579/397097/110260948/100152321/100517106/100152017/100312967/100170845/100513834/100517894	21
Organismal Systems	Immune system	ssc04670	Leukocyte transendothelial migration	23/815	115/9196	0.000156084	0.000156084	0.00184837	102166598/100620989/100522817/100625166/100518074/100152815/100302022/733578/397236/100513412/100520043/100155841/414737/100517325/100523474/100127138/100156235/396941/396659/574062/397653/100152555/396925	23
Organismal Systems	Immune system	ssc04640	Hematopoietic cell lineage	19/815	89/9196	0.000237694	0.000237694	0.00268076	100622336/100517053/100628112/397067/100037921/397509/100158200/397669/397160/396661/445528/100513084/100135050/100511702/397208/396627/396810/399500/100124526	19
Environmental Information Processing	Signal transduction	ssc04071	Sphingolipid signaling pathway	23/815	120/9196	0.000301291	0.000301291	0.00324357	100739329/100155321/100126279/100524832/100518074/100519280/100127167/100513609/100521736/397557/100525187/102160080/100533200/100152265/100155841/594852/100517997/397216/100152679/574062/100156815/100513811/100623291	23
Cellular Processes	Cell growth and death	ssc04218	Cellular senescence	27/815	154/9196	0.000426761	0.000426761	0.00439456	396945/397400/100302363/397662/100625431/100155015/100157175/100738589/100511102/100738118/100153794/100516558/100155841/100515638/100621398/100153296/396665/574062/397084/100135668/100513811/100192318/100519528/100155762/397659/399500/100038019	27
Environmental Information Processing	Signal transduction	ssc04068	FoxO signaling pathway	24/815	131/9196	0.000452592	0.000452592	0.00446637	397251/397400/397070/397662/100156549/100329128/100738589/100624868/100521736/100621791/100155841/100515638/100517997/100526210/397568/396665/574062/397084/100135668/100513811/403165/733657/399500/100038019	24
Human Diseases	Cancer: overview	ssc05231	Choline metabolism in cancer	19/815	96/9196	0.000651533	0.000651533	0.00617241	100124377/100233200/397070/100524161/100518074/100523738/102166564/100521736/100152140/102162529/397097/100142677/100152321/100312967/100513834/100513811/397049/100520422/100271724	19
Organismal Systems	Digestive system	ssc04974	Protein digestion and absorption	20/815	104/9196	0.000698342	0.000698342	0.00636141	100037973/100738123/100522212/100152001/100522330/102157845/397533/100037972/100519955/396898/397481/397624/100144589/100521775/100158059/414914/100153454/102160320/100101551/445538	20
Organismal Systems	Digestive system	ssc04970	Salivary secretion	18/815	90/9196	0.000786914	0.000786914	0.00690276	100522212/100623420/100152067/100518074/100155015/396898/100522788/100738118/397481/444999/100516960/100625942/100511702/100522091/100152679/397355/100519528/100625418	18
Human Diseases	Cancer: overview	ssc05205	Proteoglycans in cancer	32/815	204/9196	0.000996393	0.000996393	0.00806268	100738123/100519770/100525120/100627056/100524587/397070/100518074/100520560/100155015/100525045/100152815/100738589/399541/396775/100516558/654328/100155841/100621398/100519512/397311/100516456/397620/100157745/397192/397435/574062/397084/100513811/397653/100525965/100152754/100515919	32
Organismal Systems	Excretory system	ssc04966	Collecting duct acid secretion	8/815	25/9196	0.00101372	0.00101372	0.00806268	100154873/100519402/100521494/397131/100512277/445531/100156681/100522819	8
Organismal Systems	Immune system	ssc04611	Platelet activation	22/815	123/9196	0.00107348	0.00107348	0.00806268	100144442/100738123/100152001/100626093/399543/100152067/100155015/397557/503666/102162529/100533200/100155841/444999/100522091/100152679/574062/100513834/100171399/100513811/397653/100152555/106504105	22
Organismal Systems	Excretory system	ssc04960	Aldosterone-regulated sodium reabsorption	10/815	37/9196	0.00107506	0.00107506	0.00806268	100192448/100522212/100627971/100512083/100518074/100522244/396898/733625/397481/396608	10
Human Diseases	Cardiovascular disease	ssc05418	Fluid shear stress and atherosclerosis	24/815	139/9196	0.00108936	0.00108936	0.00806268	100519770/100628112/100152209/397567/100521736/397557/100738118/100533200/100155841/100286873/100739822/397311/414737/396941/574062/100157642/100513811/100519528/397653/100525965/733607/100152754/396925/100515919	24
Organismal Systems	Development and regeneration	ssc04360	Axon guidance	29/815	182/9196	0.00131641	0.00131641	0.00921139	100524100/100337659/100627056/100519925/100151957/100624508/100157653/110261555/100624533/100152598/100519989/100516558/654328/100525283/110260603/100623369/100156359/100533200/100286859/100151886/100522008/100511463/100154710/100515194/100623414/100525154/396659/100513721/100155631	29
Environmental Information Processing	Signal transduction	ssc04072	Phospholipase D signaling pathway	25/815	149/9196	0.00132235	0.00132235	0.00921139	100144442/100738399/100620989/100156632/100233200/100152067/100519976/397070/100524161/100038015/397509/102166564/102161415/100513609/100516558/102162529/613128/397097/100621398/100621119/100312967/100152679/100513834/100513811/396810	25
Environmental Information Processing	Signal transduction	ssc04022	cGMP-PKG signaling pathway	27/815	166/9196	0.00139648	0.00139648	0.00944988	100522212/100623420/100152067/100519976/100155015/100153508/100152631/396898/100511102/397616/397557/100738118/397481/100515635/100152612/444999/100522091/397216/100152679/397355/100513811/100516962/100519528/397659/100512698/100625418/733706	27
Organismal Systems	Immune system	ssc04610	Complement and coagulation cascades	16/815	80/9196	0.00151088	0.00151088	0.00993999	100144442/396945/100519286/399543/397526/396877/396677/397274/733662/100153504/445464/397072/397192/445467/100157642/100037952	16
Organismal Systems	Digestive system	ssc04971	Gastric acid secretion	15/815	74/9196	0.00182331	0.00182331	0.0116713	100154873/396786/100522212/100152067/100518074/397131/100155015/396898/100152815/100738118/397481/100152679/100519528/397653/100155276	15
Human Diseases	Cancer: overview	ssc05230	Central carbon metabolism in cancer	14/815	67/9196	0.0018926	0.0018926	0.011796	100621540/102161427/407245/397070/397429/102166564/654328/100286871/100514115/100158154/100152344/100513811/396810/397603	14
NA	NA	ssc03272	Virion - Hepatitis viruses	11/815	47/9196	0.00220769	0.00220769	0.013407	397067/100625166/397070/100302022/733578/397236/403163/780427/100154598/397018/100156235	11
Organismal Systems	Digestive system	ssc04972	Pancreatic secretion	18/815	99/9196	0.00244899	0.00244899	0.0142844	100154873/397284/100511753/100522212/100623420/100152067/100518074/100155015/396898/397481/100516960/100625942/100511702/100517106/100152679/100516962/100152555/100625418	18
Environmental Information Processing	Signal transduction	ssc04668	TNF signaling pathway	20/815	115/9196	0.00251173	0.00251173	0.0142844	100156773/100621027/100622156/100521736/100515635/406188/100155841/100523358/100513084/100517601/396611/414904/397208/574062/100513811/100520402/493186/396925/399500/396613	20
Organismal Systems	Endocrine system	ssc04924	Renin secretion	14/815	69/9196	0.0025331	0.0025331	0.0142844	613133/397284/100511753/100519976/100155015/100153508/100625072/100511102/100738118/444999/100522091/100152679/397355/100519528	14
Metabolism	Glycan biosynthesis and metabolism	ssc00512	Mucin type O-glycan biosynthesis	9/815	35/9196	0.00276095	0.00276095	0.014551	100519410/100515629/100512452/100522112/100518510/100738545/100522653/100515695/100627600	9
Human Diseases	Infectious disease: parasitic	ssc05142	Chagas disease	19/815	108/9196	0.00278253	0.00278253	0.014551	613133/396945/397400/100521736/399541/406188/100155841/396661/397072/396665/100152679/574062/397084/100513811/100152238/399500/100736677/396613/100038019	19
Organismal Systems	Circulatory system	ssc04261	Adrenergic signaling in cardiomyocytes	24/815	149/9196	0.00286502	0.00286502	0.014551	100522212/100620989/100623420/100152067/100519976/396898/100511102/100519779/100738118/397481/100515635/102160080/100155841/100524021/100516998/100152679/574062/100620898/397355/100513811/100515755/100516962/100519528/100625418	24
Organismal Systems	Endocrine system	ssc04921	Oxytocin signaling pathway	24/815	149/9196	0.00286502	0.00286502	0.014551	100152067/396586/397070/100518074/100511902/100155015/100153508/100738589/100511102/100519779/397557/100738118/102162529/444999/100523723/100524021/100511702/100522091/100152679/100513834/100620898/100519528/397653/100512698	24
Human Diseases	Cardiovascular disease	ssc05412	Arrhythmogenic right ventricular cardiomyopathy	16/815	85/9196	0.00290436	0.00290436	0.014551	100037276/100517053/100156744/100625833/100521988/100623651/100526169/100158200/100511102/100519779/100126859/100153922/100524021/100620898/100516962/397653	16
Cellular Processes	Cellular community - eukaryotes	ssc04520	Adherens junction	17/815	93/9196	0.00301043	0.00301043	0.014551	397070/100048953/100156181/100624854/100523918/100513412/654328/100153922/100152919/414737/396665/100152734/397653/100152555/100154054/102162332/100038019	17
Organismal Systems	Endocrine system	ssc04925	Aldosterone synthesis and secretion	17/815	93/9196	0.00301043	0.00301043	0.014551	100522212/100623420/100152067/100519976/100518074/100155015/100153508/396898/100511102/100738118/397481/100515635/102165436/397018/100152679/100519528/100625418	17
Human Diseases	Infectious disease: parasitic	ssc05144	Malaria	12/815	56/9196	0.00313317	0.00313317	0.0148413	100519770/100525120/397400/397395/399541/654328/780427/396941/397084/100152754/396925/399500	12
Human Diseases	Immune disease	ssc05340	Primary immunodeficiency	9/815	36/9196	0.00339761	0.00339761	0.0157784	100625920/733650/397395/397669/396661/100621659/100233188/100518649/396627	9
Cellular Processes	Transport and catabolism	ssc04145	Phagosome	23/815	145/9196	0.00422036	0.00422036	0.0192223	100519402/100736753/100037921/100521494/733650/399541/100153196/100512277/100525077/445528/100154598/445531/445464/100135050/397072/397018/100156681/100516106/397653/100522819/100515919/397472/100151951	23
Organismal Systems	Circulatory system	ssc04270	Vascular smooth muscle contraction	22/815	137/9196	0.00436209	0.00436209	0.019493	397163/397155/100152067/100519976/397172/100518074/100155015/100153508/100511102/606745/100738118/100520667/102162529/444999/397195/100517106/100522091/100152679/100513834/100519528/397610/100512698	22
Environmental Information Processing	Signal transduction	ssc04390	Hippo signaling pathway	24/815	155/9196	0.0048126	0.0048126	0.0211079	396945/397668/100627056/100524203/100151957/397400/100048953/100520560/100738589/100525351/100523285/100533200/100514201/100519512/100153922/100625350/396665/100155536/397084/397653/100152635/100626077/102162332/100038019	24
Metabolism	Lipid metabolism	ssc00561	Glycerolipid metabolism	12/815	61/9196	0.00649382	0.00649382	0.0279638	100294675/100156632/100233200/100524266/100152806/613128/100187579/397097/100152017/100312967/100170845/100233189	12
Organismal Systems	Sensory system	ssc04750	Inflammatory mediator regulation of TRP channels	18/815	109/9196	0.0070306	0.0070306	0.0297347	100152067/100518074/100519703/100155015/450248/100625072/100521736/100738118/102162529/100155841/100523996/100524750/100524920/100152679/574062/100513834/100519528/100523638	18
Organismal Systems	Immune system	ssc04658	Th1 and Th2 cell differentiation	16/815	93/9196	0.00722338	0.00722338	0.030014	100156773/100037921/100620481/100521736/100518804/100520433/406188/100155841/396661/100233188/100518649/445528/100135050/733631/574062/100152238	16
Metabolism	Carbohydrate metabolism	ssc00010	Glycolysis / Gluconeogenesis	12/815	62/9196	0.00742147	0.00742147	0.0303055	100621540/102161427/100512013/407245/407608/100738870/110260081/396823/100158154/100152344/403165/397602	12
Human Diseases	Endocrine and metabolic disease	ssc04931	Insulin resistance	18/815	110/9196	0.00773252	0.00773252	0.0310404	641349/100518539/397429/100157568/100521736/397557/100515635/406188/100533200/100515286/100155567/100621536/100513811/100518810/403165/493186/733659/399500	18
Organismal Systems	Development and regeneration	ssc04380	Osteoclast differentiation	21/815	136/9196	0.00829327	0.00829327	0.0327366	397414/100155015/100513609/100521736/397671/406188/100155841/100739822/100523358/100233188/100513084/396665/574062/397084/100513811/100152238/100520402/100516962/493186/397638/100038019	21
Environmental Information Processing	Signal transduction	ssc04024	cAMP signaling pathway	31/815	225/9196	0.00875172	0.00875172	0.0335158	100525059/100522212/100620989/100623420/100524587/100152067/100153508/396898/100511102/100521736/100738118/397481/100515635/100516558/396811/100154059/406188/397372/100157745/100511744/397355/100513811/100736966/100516962/100153054/100519528/397004/100519325/100152555/397563/100625418	31
Organismal Systems	Endocrine system	ssc04917	Prolactin signaling pathway	13/815	71/9196	0.00877369	0.00877369	0.0335158	414916/397429/100738589/100521736/100155841/100518866/396611/397435/574062/100513811/493186/100510890/100155619	13
Metabolism	Global and overview maps	ssc01230	Biosynthesis of amino acids	13/815	72/9196	0.00986528	0.00986528	0.0370875	100512013/100521318/100155595/407608/100738870/110260081/100156922/396823/100158154/397630/100038014/100048960/397603	13
Organismal Systems	Excretory system	ssc04961	Endocrine and other factor-regulated calcium reabsorption	10/815	50/9196	0.0110958	0.0110958	0.0410617	100522212/396628/100623420/100518074/396898/397675/397481/397435/100152679/100625418	10
Cellular Processes	Cell motility	ssc04810	Regulation of actin cytoskeleton	31/815	230/9196	0.0118685	0.0118685	0.0432456	100144442/100037276/100517053/396717/100521988/100524587/397526/100521253/397070/100524161/100737986/100038015/100624533/100152815/102166564/102161415/100158200/100515079/100513412/100516558/100156359/100514115/100525086/100621398/396738/397620/396659/100153175/100513811/397653/100037952	31
Human Diseases	Infectious disease: bacterial	ssc05133	Pertussis	13/815	74/9196	0.0123642	0.0123642	0.044369	100521736/399541/100738118/397274/100155841/445464/397072/396611/574062/396645/445467/100519528/399500	13
Human Diseases	Cardiovascular disease	ssc05410	Hypertrophic cardiomyopathy	16/815	99/9196	0.0130424	0.0130424	0.0461042	613133/100037276/100517053/100521988/397400/100158200/100511102/100519779/100126859/100524021/397084/100620898/100515755/100516962/397653/399500	16
Human Diseases	Cardiovascular disease	ssc05415	Diabetic cardiomyopathy	28/815	205/9196	0.0137491	0.0137491	0.0473129	613133/100738123/100518539/100152001/100156288/397400/100519976/100518074/110257420/100521736/397557/100152612/808508/808506/100533200/100155841/808510/808504/396823/808502/396665/100152679/574062/397084/100513811/100516962/397659/100038019	28
Cellular Processes	Cell growth and death	ssc04115	p53 signaling pathway	13/815	75/9196	0.0137838	0.0137838	0.0473129	396945/100155836/100513507/397662/100738589/733625/594852/100627742/100520739/100135668/397536/100155762/100521786	13
Cellular Processes	Cellular community - eukaryotes	ssc04540	Gap junction	14/815	85/9196	0.0166597	0.0166597	0.0563674	100152067/397070/100524161/100518074/100155015/102166564/100621234/444999/100524920/100522091/100152679/397355/100155762/100151951	14
Metabolism	Glycan biosynthesis and metabolism	ssc00511	Other glycan degradation	5/815	18/9196	0.0174322	0.0174322	0.0581502	100624593/100518647/100524326/100621112/100124381	5
Human Diseases	Cancer: specific types	ssc05222	Small cell lung cancer	15/815	94/9196	0.0177473	0.0177473	0.0583791	100517053/100736655/100624264/100511642/100329128/110257482/100158200/100738589/406188/100514785/397620/100513811/397536/100153454/100157958	15
Organismal Systems	Endocrine system	ssc04919	Thyroid hormone signaling pathway	18/815	120/9196	0.018321	0.018321	0.059441	100522212/100738282/396776/100518074/100511902/396898/100738589/397481/414379/100521111/100144522/100157745/100513513/397435/100152679/100513811/100516962/397653	18
Organismal Systems	Endocrine system	ssc04926	Relaxin signaling pathway	19/815	129/9196	0.0187246	0.0187246	0.0599293	100738123/100152001/100152067/397070/100522202/100521736/397557/100515635/406188/100533200/100155841/396665/100152679/397346/574062/100513811/102167388/100153454/100038019	19
Environmental Information Processing	Signal transduction	ssc04371	Apelin signaling pathway	20/815	138/9196	0.019008	0.019008	0.0600253	396945/100152067/100519976/100156773/100048953/100155015/100738589/100522202/397557/100738118/100516558/100621398/396665/100516998/397087/100152679/100513811/100515755/102167388/100519528	20
Human Diseases	Cardiovascular disease	ssc05414	Dilated cardiomyopathy	16/815	104/9196	0.0202598	0.0202598	0.0630319	100037276/100517053/100521988/397400/100152067/100158200/100511102/100519779/100126859/100524021/397084/100620898/397355/100515755/100516962/397653	16
Organismal Systems	Digestive system	ssc04973	Carbohydrate digestion and absorption	9/815	47/9196	0.0204924	0.0204924	0.0630319	100522212/100625876/397429/396898/100511102/397481/100152344/100152679/100513811	9
Organismal Systems	Endocrine system	ssc04928	Parathyroid hormone synthesis, secretion and action	17/815	113/9196	0.0209086	0.0209086	0.0634877	396951/396628/100152067/397070/100518074/100520980/100155015/397675/100515635/102157981/100514105/733631/100517614/100152679/397346/100520693/100154230	17
Organismal Systems	Digestive system	ssc04978	Mineral absorption	10/815	55/9196	0.0211833	0.0211833	0.0635076	100522212/396628/100623420/100049684/396898/397481/497236/100737517/397035/100625418	10
Human Diseases	Cancer: overview	ssc05202	Transcriptional misregulation in cancer	25/815	185/9196	0.0216272	0.0216272	0.064028	100526026/100516755/100628112/100511336/100519066/100515914/100625290/100156549/100524063/100521236/397395/100157387/397671/654328/396763/100155449/100622968/100620451/100625364/397208/100623208/397536/399500/100520325/100038019	25
Organismal Systems	Endocrine system	ssc04918	Thyroid hormone synthesis	12/815	73/9196	0.0258762	0.0258762	0.0756613	100519689/100522212/100622822/100152067/100518074/100155015/396898/767625/397481/100515635/397403/100152679	12
Organismal Systems	Nervous system	ssc04726	Serotonergic synapse	17/815	118/9196	0.0305642	0.0305642	0.0882792	100620989/396586/100518074/397687/100155015/100511102/100522202/102162529/100623822/100519705/100524750/100524920/100152679/100513834/102167388/414909/397563	17
Organismal Systems	Immune system	ssc04659	Th17 cell differentiation	16/815	111/9196	0.0350191	0.0350191	0.0999275	100037921/100521736/100518804/406188/100155841/396661/100233188/100518649/445528/100135050/396665/733631/574062/100152238/399500/100038019	16
Organismal Systems	Endocrine system	ssc04911	Insulin secretion	13/815	85/9196	0.0356913	0.0356913	0.100633	100522212/100152067/100518074/397429/100155015/396898/100511102/397481/100515635/100154059/100519705/102165175/100152679	13
Organismal Systems	Nervous system	ssc04728	Dopaminergic synapse	18/815	130/9196	0.0376847	0.0376847	0.105004	396586/100518074/100155015/100511102/100522202/100521736/100738118/100515635/102160080/100155841/100152679/574062/100513811/100736966/102167388/100519528/414909/100736677	18
Organismal Systems	Endocrine system	ssc04614	Renin-angiotensin system	5/815	22/9196	0.0399326	0.0399326	0.108709	613133/397080/100519976/100156798/100514935	5
Organismal Systems	Excretory system	ssc04964	Proximal tubule bicarbonate reclamation	5/815	22/9196	0.0399326	0.0399326	0.108709	100154873/100522212/396898/397481/403165	5
Human Diseases	Drug resistance: antineoplastic	ssc01521	EGFR tyrosine kinase inhibitor resistance	12/815	78/9196	0.0408756	0.0408756	0.110012	100525120/397070/100524161/100518074/100525045/102166564/654328/100514115/397311/100513811/397536/399500	12
Organismal Systems	Circulatory system	ssc04260	Cardiac muscle contraction	13/815	87/9196	0.042058	0.042058	0.111923	100522212/110257420/396898/100511102/100519779/397436/397481/808504/100524021/100516998/100620898/100515755/100516962	13
Metabolism	Carbohydrate metabolism	ssc00030	Pentose phosphate pathway	6/815	30/9196	0.0448388	0.0448388	0.117997	100512013/110261091/102163141/110260081/100038014/397602	6
Organismal Systems	Nervous system	ssc04724	Glutamatergic synapse	16/815	115/9196	0.0463497	0.0463497	0.120633	100152067/396586/100518074/100155015/100511102/100522202/102162529/100154364/100526210/100621119/100152679/100513834/102167388/100153054/100627012/100626077	16
Organismal Systems	Immune system	ssc04612	Antigen processing and presentation	10/815	63/9196	0.0490872	0.0490872	0.125253	396660/100037921/733650/100154477/100174943/445528/100135050/100524853/396627/100515919	10
Organismal Systems	Immune system	ssc04657	IL-17 signaling pathway	13/815	89/9196	0.0491827	0.0491827	0.125253	100153501/100622156/100521736/100738902/406188/100155841/414904/397208/397346/574062/396833/399500/396819	13
Environmental Information Processing	Signal transduction	ssc04150	mTOR signaling pathway	20/815	153/9196	0.049905	0.049905	0.12574	100627056/100156654/100518074/100520560/100329128/100512277/100187579/100144589/100515286/100519512/445531/100519104/100521611/100170845/100156681/100513811/100513798/100522819/397472/100622774	20

## Sheet: DASGs_GO
Additional file 3: Table S3. GO and KEGG enrichment analysis of the DEGs and DASGs
ID	Description	GeneRatio	BgRatio	pvalue	p.adjust	qvalue	geneID	Count
GO:0043484	regulation of RNA splicing	6/208	47/6964	0.00255165	0.00255165	0.895407	MBNL3/SRSF7/WTAP/RBM39/MBNL1/RBFOX2	6
GO:0031398	positive regulation of protein ubiquitination	5/208	34/6964	0.00311075	0.00311075	0.895407	SMAD7/UBE3A/UBE2D1/FZR1/MARCHF7	5
GO:0006783	heme biosynthetic process	3/208	11/6964	0.00362897	0.00362897	0.895407	COX15/UROS/HMBS	3
GO:0006779	porphyrin-containing compound biosynthetic process	3/208	12/6964	0.00473296	0.00473296	0.895407	COX15/UROS/HMBS	3
GO:0033014	tetrapyrrole biosynthetic process	3/208	12/6964	0.00473296	0.00473296	0.895407	COX15/UROS/HMBS	3
GO:1903322	positive regulation of protein modification by small protein conjugation or removal	5/208	38/6964	0.00509544	0.00509544	0.895407	SMAD7/UBE3A/UBE2D1/FZR1/MARCHF7	5
GO:0034198	cellular response to amino acid starvation	3/208	14/6964	0.00749338	0.00749338	0.895407	NPRL3/DEPDC5/MIOS	3
GO:1990928	response to amino acid starvation	3/208	15/6964	0.00916311	0.00916311	0.895407	NPRL3/DEPDC5/MIOS	3
GO:0016570	histone modification	8/208	100/6964	0.00980607	0.00980607	0.895407	HDAC10/PRMT1/BRCC3/ZZZ3/MAP3K7/JMJD1C/KAT7/EZH2	8
GO:0048024	regulation of mRNA splicing, via spliceosome	4/208	29/6964	0.0102224	0.0102224	0.895407	SRSF7/WTAP/RBM39/RBFOX2	4
GO:0042168	heme metabolic process	3/208	16/6964	0.0110329	0.0110329	0.895407	COX15/UROS/HMBS	3
GO:0043406	positive regulation of MAP kinase activity	4/208	32/6964	0.0144395	0.0144395	0.895407	KIT/MAP3K7/MAP2K7/PDGFA	4
GO:1901875	positive regulation of post-translational protein modification	5/208	49/6964	0.0148698	0.0148698	0.895407	SMAD7/UBE3A/UBE2D1/FZR1/MARCHF7	5
GO:0043687	post-translational protein modification	20/208	398/6964	0.0150786	0.0150786	0.895407	HDAC10/PRMT1/EIPR1/SMAD7/UBE3A/USP37/BRCC3/USP45/ZZZ3/UBA7/UBE2D1/MAP3K7/FZR1/JMJD1C/HECTD2/ASB4/RNF185/MARCHF7/KAT7/EZH2	20
GO:0006778	porphyrin-containing compound metabolic process	3/208	18/6964	0.0153877	0.0153877	0.895407	COX15/UROS/HMBS	3
GO:0033013	tetrapyrrole metabolic process	3/208	19/6964	0.017878	0.017878	0.895407	COX15/UROS/HMBS	3
GO:0050684	regulation of mRNA processing	4/208	35/6964	0.0196197	0.0196197	0.895407	SRSF7/WTAP/RBM39/RBFOX2	4
GO:0051247	positive regulation of protein metabolic process	19/208	383/6964	0.0199325	0.0199325	0.895407	UPF3B/KIT/SMAD7/UBE3A/PXYLP1/PLD1/PLGRKT/UBE2D1/NRDC/MAP3K7/GUF1/MAP2K7/FZR1/RPS6KB2/LIF/RHBDD3/APP/MARCHF7/PDGFA	19
GO:0016311	dephosphorylation	8/208	115/6964	0.0213782	0.0213782	0.895407	PLPP1/PDP1/PIP4P2/DNAJC6/TIPRL/DUSP19/ACP4/CDKN3	8
GO:0046425	regulation of receptor signaling pathway via JAK-STAT	4/208	36/6964	0.0215702	0.0215702	0.895407	KIT/ELP2/NF2/LIF	4
GO:1904892	regulation of receptor signaling pathway via STAT	4/208	38/6964	0.0258165	0.0258165	0.895407	KIT/ELP2/NF2/LIF	4
GO:0046148	pigment biosynthetic process	3/208	22/6964	0.0266162	0.0266162	0.895407	COX15/UROS/HMBS	3
GO:0043405	regulation of MAP kinase activity	5/208	58/6964	0.0288454	0.0288454	0.895407	KIT/DUSP19/MAP3K7/MAP2K7/PDGFA	5
GO:0048008	platelet-derived growth factor receptor signaling pathway	3/208	23/6964	0.0299515	0.0299515	0.895407	IFT20/PLEKHA1/PDGFA	3
GO:0006399	tRNA metabolic process	6/208	80/6964	0.0318388	0.0318388	0.895407	RPP40/HARS2/ELP2/QRSL1/TRMT10B/OSGEPL1	6
GO:0030490	maturation of SSU-rRNA	3/208	24/6964	0.0334964	0.0334964	0.895407	RPP40/KRI1/LSM6	3
GO:0015804	neutral amino acid transport	2/208	10/6964	0.0341166	0.0341166	0.895407	SLC7A7/SLC7A10	2
GO:0043507	positive regulation of JUN kinase activity	2/208	10/6964	0.0341166	0.0341166	0.895407	MAP3K7/MAP2K7	2
GO:0006475	internal protein amino acid acetylation	4/208	42/6964	0.035722	0.035722	0.895407	ATAT1/ZZZ3/MAP3K7/KAT7	4
GO:0018393	internal peptidyl-lysine acetylation	4/208	42/6964	0.035722	0.035722	0.895407	ATAT1/ZZZ3/MAP3K7/KAT7	4
GO:0046474	glycerophospholipid biosynthetic process	5/208	62/6964	0.0370587	0.0370587	0.895407	PLD1/GPAM/PI4KB/HYCC1/PDGFA	5
GO:0045727	positive regulation of translation	4/208	43/6964	0.038497	0.038497	0.895407	UPF3B/PLD1/GUF1/RPS6KB2	4
GO:0002369	T cell cytokine production	2/208	11/6964	0.0408916	0.0408916	0.895407	SMAD7/MAP3K7	2
GO:0002724	regulation of T cell cytokine production	2/208	11/6964	0.0408916	0.0408916	0.895407	SMAD7/MAP3K7	2
GO:0010559	regulation of glycoprotein biosynthetic process	2/208	11/6964	0.0408916	0.0408916	0.895407	ACOT8/PXYLP1	2
GO:0048644	muscle organ morphogenesis	3/208	26/6964	0.0412083	0.0412083	0.895407	SMAD7/LIF/FGFR2	3
GO:0046434	organophosphate catabolic process	4/208	44/6964	0.0413923	0.0413923	0.895407	PLPP1/PLD1/PDE2A/DERA	4
GO:0008380	RNA splicing	9/208	156/6964	0.0435627	0.0435627	0.895407	PRPF18/MBNL3/SRSF7/WTAP/RBM39/SUGP2/MBNL1/RBFOX2/LSM6	9
GO:0031396	regulation of protein ubiquitination	5/208	65/6964	0.0440727	0.0440727	0.895407	SMAD7/UBE3A/UBE2D1/FZR1/MARCHF7	5
GO:0018394	peptidyl-lysine acetylation	4/208	46/6964	0.0475434	0.0475434	0.895407	ATAT1/ZZZ3/MAP3K7/KAT7	4
GO:0000466	maturation of 5.8S rRNA from tricistronic rRNA transcript (SSU-rRNA, 5.8S rRNA, LSU-rRNA)	2/208	12/6964	0.0481233	0.0481233	0.895407	RPP40/KRI1	2
GO:0002673	regulation of acute inflammatory response	2/208	12/6964	0.0481233	0.0481233	0.895407	RHBDD3/DNASE1	2
GO:0008306	associative learning	2/208	12/6964	0.0481233	0.0481233	0.895407	IFT20/APP	2
GO:0043470	regulation of carbohydrate catabolic process	2/208	12/6964	0.0481233	0.0481233	0.895407	PPP1R3B/APP	2
GO:0070613	regulation of protein processing	2/208	12/6964	0.0481233	0.0481233	0.895407	ACP4/PLGRKT	2
GO:1902017	regulation of cilium assembly	2/208	12/6964	0.0481233	0.0481233	0.895407	IFT20/WRAP73	2
GO:0070374	positive regulation of ERK1 and ERK2 cascade	5/208	67/6964	0.0491621	0.0491621	0.895407	GPR183/MAP2K7/FGFR2/APP/PDGFA	5
GO:0018107	peptidyl-threonine phosphorylation	3/208	28/6964	0.0497324	0.0497324	0.895407	TSSK4/SMAD7/APP	3
GO:0042440	pigment metabolic process	3/208	28/6964	0.0497324	0.0497324	0.895407	COX15/UROS/HMBS	3
GO:0051781	positive regulation of cell division	3/208	28/6964	0.0497324	0.0497324	0.895407	CSPP1/FGFR2/PDGFA	3

## Sheet: DASGs_KEGG
Additional file 3: Table S3. GO and KEGG enrichment analysis of the DEGs and DASGs
category	subcategory	ID	Description	GeneRatio	BgRatio	pvalue	p.adjust	qvalue	geneID	Count
Environmental Information Processing	Signal transduction	ssc04070	Phosphatidylinositol signaling system	10/235	95/9196	0.000147801	0.000147801	0.0193375	100524726/100156639/100520287/100156778/397454/100625306/100157480/100521362/100526190/100233232	10
Environmental Information Processing	Signal transduction	ssc04668	TNF signaling pathway	11/235	115/9196	0.000164759	0.000164759	0.0193375	100520100/100624497/110260605/100513084/100156182/100037300/100135663/100520418/399503/100736836/100738193	11
Cellular Processes	Cellular community - eukaryotes	ssc04520	Adherens junction	9/235	93/9196	0.000593287	0.000593287	0.0464221	100513412/100170126/100514741/100512009/100135663/100519699/100153151/100153922/100523918	9
Human Diseases	Cancer: overview	ssc05231	Choline metabolism in cancer	8/235	96/9196	0.00309614	0.00309614	0.117237	100152321/100515451/100520422/100519446/100521362/100512153/100526190/100519764	8
Environmental Information Processing	Signal transduction	ssc04015	Rap1 signaling pathway	13/235	213/9196	0.003187	0.003187	0.117237	110260605/396810/110261011/100513084/100514741/100513721/100157220/100512009/100517409/100519699/100520706/396762/100519764	13
Environmental Information Processing	Signal transduction	ssc04010	MAPK signaling pathway	16/235	293/9196	0.003431	0.003431	0.117237	100520100/110260605/100518733/396810/100513084/100156182/100513721/100517409/100135663/100520418/396603/396762/397377/100622259/100518724/100519764	16
Cellular Processes	Cellular community - eukaryotes	ssc04530	Tight junction	11/235	166/9196	0.00349607	0.00349607	0.117237	100513412/110260417/110261011/100514741/100513065/100512009/100520699/100517409/100737993/100520418/100736996	11
Genetic Information Processing	Chromosome	ssc03082	ATP-dependent chromatin remodeling	8/235	117/9196	0.0101028	0.0101028	0.286314	100525424/100157539/100511382/100188905/100512769/100525781/100154017/100153516	8
Genetic Information Processing	Folding, sorting and degradation	ssc04120	Ubiquitin mediated proteolysis	9/235	144/9196	0.0114602	0.0114602	0.286314	100524405/100522589/100523218/100037300/100512631/780419/497234/100155743/102167519	9
Human Diseases	Infectious disease: bacterial	ssc05132	Salmonella infection	13/235	251/9196	0.0121972	0.0121972	0.286314	100520100/100738420/110260605/100624052/100170126/100513057/100157157/100156182/100155474/100135663/100520418/100153922/100736836	13
Metabolism	Metabolism of cofactors and vitamins	ssc00860	Porphyrin metabolism	4/235	40/9196	0.0184904	0.0184904	0.385906	100621486/100156375/100153444/396581	4
Cellular Processes	Transport and catabolism	ssc04144	Endocytosis	12/235	240/9196	0.0201822	0.0201822	0.385906	110257378/406190/100626761/100514037/100520058/100519446/100512009/100622420/100519746/100521362/396762/100511767	12
Human Diseases	Cardiovascular disease	ssc05412	Arrhythmogenic right ventricular cardiomyopathy	6/235	85/9196	0.0213719	0.0213719	0.385906	497636/100518733/100170126/100521988/100153922/397377	6
NA	NA	ssc04148	Efferocytosis	9/235	163/9196	0.0238557	0.0238557	0.399987	110260605/396653/102167153/100519534/397042/503659/100523658/100621868/100516468	9
Organismal Systems	Endocrine system	ssc04912	GnRH signaling pathway	6/235	90/9196	0.0274207	0.0274207	0.42911	100520100/110260605/100518733/100519446/397454/100520418	6
Human Diseases	Infectious disease: bacterial	ssc05135	Yersinia infection	8/235	144/9196	0.0312081	0.0312081	0.434315	100520100/110260605/100624052/102167153/100156182/100135663/100521362/100520418	8
Metabolism	Lipid metabolism	ssc00565	Ether lipid metabolism	4/235	47/9196	0.0314537	0.0314537	0.434315	100515451/396593/100519446/100627169	4
Metabolism	Carbohydrate metabolism	ssc00562	Inositol phosphate metabolism	5/235	71/9196	0.0347758	0.0347758	0.437816	100524726/100156778/100157480/100521362/100233232	5
Organismal Systems	Immune system	ssc04621	NOD-like receptor signaling pathway	9/235	175/9196	0.0354376	0.0354376	0.437816	100624497/110260605/100511418/100516948/100156182/100037300/397454/100135663/100462746	9
Environmental Information Processing	Signal transduction	ssc04150	mTOR signaling pathway	8/235	153/9196	0.0423331	0.0423331	0.496857	100513305/100521611/106504653/100521441/100511661/100512153/100156710/100337662	8
Environmental Information Processing	Signal transduction	ssc04340	Hedgehog signaling pathway	4/235	53/9196	0.0459347	0.0459347	0.513456	106505093/100523218/100511866/100512733	4
