# Supplementary material for: Preliminary Analysis of Placental DNA Methylation Profiles in Piglets with Extreme Birth Weight Variations
Source: Animals (Basel). 2025 Jul 23;15(15):2168. doi: 10.3390/ani15152168 (PMC12345441; doi:10.3390/ani15152168)
Supplement: Supplementary file 1 [file animals-15-02168-s001.zip › Table S4ú║Identification of DMRs.xlsx]

## Sheet: DMRs
Additional file 4: Table S4. Identification of DMRs
chr	start	end	diff.Methy
1	160419	160473	-74.6887
1	160823	160986	-160.434
1	165583	165636	21.6824
1	213665	213765	-86.1059
1	232955	233074	112.331
1	249476	249898	413.75
1	286860	286970	98.0661
1	301765	301903	-129.73
1	303184	303278	-74.5396
1	312886	312956	-53.5482
1	345647	345724	-75.5391
1	363267	363409	-106.285
1	367305	367517	-214.353
1	373760	373861	-60.9854
1	380990	381143	-134.996
1	382071	382220	148.729
1	396263	396375	-119.635
1	430428	430634	-146.529
1	444428	444530	62.8917
1	455679	455745	37.9747
1	471260	471328	-50.1149
1	502292	502461	-311.679
1	594761	594942	-105.115
1	617468	617545	-30.4061
1	641348	641463	-108.876
1	653531	653701	217.792
1	660525	660630	64.2741
1	661964	662092	88.1449
1	664150	664255	137.011
1	666720	666826	-94.1728
1	671970	672073	151.096
1	674943	675157	-107.588
1	677376	677570	-147.553
1	693576	693715	-109.02
1	711438	711594	-126.631
1	731248	731302	-20.7348
1	779410	779625	-248.731
1	782367	782518	140.684
1	786464	786593	-86.5526
1	812673	812875	203.187
1	826242	826458	-230.177
1	832310	832576	-218.481
1	834826	835032	-108.468
1	839474	839681	146.013
1	842734	842854	-144.878
1	852793	852921	-120.556
1	859983	860098	136.713
1	866043	866142	-100.052
1	866489	866732	-276.154
1	872460	872762	331.661
1	877016	877303	-352.172
1	890882	890978	139.434
1	892672	892807	-76.8802
1	894613	894859	-174.008
1	899516	899643	-144.1
1	900548	900610	49.8256
1	901640	901834	115.763
1	902703	902837	-138.994
1	908209	908417	121.078
1	913553	913774	-181.295
1	919039	919131	-57.7111
1	925458	925525	57.3379
1	930702	930787	-44.2595
1	945740	945895	136.133
1	946670	946851	-120.828
1	948722	948951	-147.208
1	961631	961707	-86.7296
1	962131	962301	-119.435
1	974936	975038	121.474
1	975204	975411	277.223
1	983422	983529	69.1601
1	991209	991296	129.307
1	1015587	1015713	115.753
1	1019331	1019465	-98.2243
1	1024054	1024228	-136.995
1	1028950	1029123	123.664
1	1029709	1029802	117.574
1	1046011	1046097	-86.2912
1	1058031	1058187	-160.352
1	1058664	1058996	310.913
1	1061083	1061292	-275.604
1	1073796	1073939	-118.674
1	1078085	1078147	-22.2984
1	1083819	1083912	-57.8663
1	1105860	1105925	89.0609
1	1106148	1106308	-53.3843
1	1106717	1106855	126.409
1	1113572	1113697	109.066
1	1113806	1113905	-57.4467
1	1114474	1114653	-131.767
1	1115328	1115449	-96.9925
1	1142457	1142706	185.12
1	1152196	1152287	-86.2647
1	1154439	1154542	-127.213
1	1155694	1155796	-60.4722
1	1156345	1156466	68.8704
1	1162980	1163115	-66.8188
1	1165344	1165550	-231.229
1	1174653	1174731	-49.7611
1	1177672	1177779	-111.892
1	1178201	1178280	-84.2837
1	1179967	1180117	-211.134
1	1188915	1188967	-69.4823
1	1192993	1193090	-73.2249
1	1194096	1194252	-135.798
1	1201454	1201629	-137.754
1	1202285	1202373	55.5448
1	1204548	1204690	-133.202
1	1205233	1205370	58.3469
1	1211808	1211937	-127.491
1	1220456	1220623	-111.806
1	1228880	1228937	-33.7805
1	1229025	1229273	-188.964
1	1232757	1233062	-215.267
1	1240690	1240762	68.4456
1	1244354	1244535	325.539
1	1244721	1244823	-88.2743
1	1253842	1253910	60.5006
1	1254120	1254255	-121.612
1	1263639	1263736	-177.632
1	1268958	1269020	-59.2402
1	1272823	1272919	88.5857
1	1274319	1274465	-107.383
1	1276504	1276642	117.846
1	1279581	1279963	-692.926
1	1284556	1284636	69.7078
1	1287525	1287595	-45.7175
1	1288579	1288740	84.2612
1	1297959	1298022	-38.6111
1	1304967	1305107	-113.107
1	1318977	1319075	-83.1755
1	1335415	1335519	108.472
1	1341046	1341168	-66.9404
1	1343399	1343557	-115.741
1	1344931	1345029	-106.828
1	1347261	1347338	69.3525
1	1350914	1351042	127.342
1	1353738	1353849	-83.6071
1	1358198	1358361	-88.8163
1	1361249	1361337	77.6788
1	1366382	1366575	137.185
1	1379517	1379734	121.232
1	1392809	1392863	42.3091
1	1399854	1399971	70.2491
1	1404139	1404210	62.796
1	1423067	1423246	-214.649
1	1428422	1428610	205.995
1	1430244	1430342	-45.9943
1	1430758	1430835	-59.5417
1	1433270	1433336	-39.3703
1	1439002	1439134	-106.873
1	1448878	1448979	63.5869
1	1481435	1481614	65.2277
1	1482387	1482498	-61.7837
1	1486623	1486768	169.187
1	1490148	1490247	-31.9271
1	1493089	1493245	-66.5672
1	1494588	1494656	67.5739
1	1497452	1497514	50.6591
1	1497963	1498021	-30.9748
1	1507447	1507577	-103.562
1	1507699	1507970	-199.42
1	1516835	1516995	-166.67
1	1517624	1517892	-222.099
1	1529435	1529637	-161.139
1	1557136	1557362	203.998
1	1577775	1577953	177.104
1	1585126	1585235	51.4899
1	1623398	1623467	-71.7861
1	1650396	1650494	137.879
1	1667843	1667961	-93.8947
1	1683632	1683733	105.452
1	1742998	1743075	66.8574
1	1752292	1752378	-97.0566
1	1767366	1767497	-66.3779
1	1778613	1778830	-218.679
1	1786978	1787086	-88.8451
1	1794529	1794606	-38.1969
1	1794740	1794826	-44.9618
1	1805443	1805516	35.9717
1	1828435	1828533	-80.8972
1	1836491	1836616	-107.956
1	1853047	1853224	-115.951
1	1876315	1876375	87.3761
1	1914431	1914491	44.6732
1	1920578	1920677	-60.9076
1	2005710	2005875	155.436
1	2020837	2020937	-69.1506
1	2023585	2023694	91.2648
1	2037789	2037873	65.9217
1	2062895	2063058	-96.1926
1	2066133	2066274	-72.3507
1	2089360	2089442	64.817
1	2144504	2144586	58.0343
1	2178720	2178898	147.494
1	2207648	2207748	90.2175
1	2208219	2208278	-48.571
1	2215687	2215739	-21.2785
1	2226253	2226371	-112.822
1	2241353	2241485	122.079
1	2244743	2244903	155.005
1	2278281	2278434	159.251
1	2278885	2279037	139.784
1	2285578	2285739	81.8342
1	2293121	2293273	86.8511
1	2299870	2299953	89.8599
1	2307966	2308098	-99.3227
1	2308316	2308485	-157.043
1	2322348	2322515	-199.475
1	2326801	2327020	199.518
1	2340491	2340610	-92.5057
1	2346307	2346413	-153.296
1	2346900	2347021	106.845
1	2404063	2404262	144.949
1	2413857	2414057	172.529
1	2416949	2417110	130.387
1	2418355	2418503	187.545
1	2419317	2419518	181.923
1	2421305	2421400	80.8
1	2421450	2421548	70.887
1	2422142	2422238	-44.036
1	2430032	2430121	60.282
1	2443936	2443999	45.4554
1	2447537	2447630	98.4859
1	2451426	2451559	-126.413
1	2451867	2451987	80.4731
1	2453978	2454047	-46.9738
1	2457441	2457540	-46.3767
1	2460689	2461096	-274.837
1	2485663	2485926	-246.222
1	2487673	2487827	-118.492
1	2499043	2499187	98.5062
1	2499806	2499894	-97.9211
1	2505035	2505114	51.9222
1	2506389	2506477	77.2715
1	2509107	2509307	-166.921
1	2510662	2510836	-154.439
1	2511138	2511280	107.247
1	2518274	2518438	86.6016
1	2521858	2522467	564.061
1	2524905	2525077	195.298
1	2617167	2617226	30.3398
1	2622237	2622337	26.6418
1	2693772	2693902	143.049
1	2708283	2708460	-233.882
1	2755078	2755170	61.1447
1	2846559	2846634	-25.1761
1	2856227	2856426	-130.023
1	2887915	2887992	-32.1065
1	2939454	2939550	-87.247
1	2942319	2942586	-117.11
1	3050017	3050196	-124.408
1	3097671	3097749	-155.448
1	3111747	3111871	-81.1954
1	3149478	3149551	-28.2699
1	3149605	3149666	-46.5785
1	3170351	3170541	-153.661
1	3191375	3191593	-234.702
1	3216297	3216396	67.3913
1	3219321	3219569	-152.977
1	3286291	3286451	-136.998
1	3316895	3316990	44.4522
1	3397010	3397137	92.666
1	3409548	3409730	183.337
1	3410155	3410206	-36.7845
1	3413261	3413343	55.9683
1	3415205	3415322	132.306
1	3430929	3431082	138.507
1	3494177	3494267	48.6656
1	3512835	3512888	26.2416
1	3587939	3588032	-50.0975
1	3646690	3646771	37.6521
1	3798451	3798555	-38.1561
1	3857337	3857389	47.9741
1	3866874	3866944	-21.849
1	3983662	3983787	-55.082
1	4083473	4083562	-56.1363
1	4085362	4085415	32.3164
1	4090600	4090705	-67.6442
1	4100388	4100484	-66.4698
1	4241975	4242053	55.4643
1	4259487	4259583	35.0858
1	4264761	4264824	-20.6955
1	4518198	4518256	-40.8838
1	4540809	4540993	-46.3167
1	4565055	4565114	-40.8753
1	4617982	4618033	-32.1381
1	4642503	4642668	57.994
1	4642736	4642805	50.1486
1	4931258	4931313	20.3915
1	4933274	4933499	-140.417
1	4942025	4942185	-75.4334
1	4949183	4949320	-151.68
1	4953280	4953539	-202.146
1	4956195	4956296	-82.8497
1	4981798	4981879	-21.8203
1	5007953	5008165	-148.576
1	5008740	5008827	71.0166
1	5023839	5023976	128.237
1	5083559	5083744	-113.574
1	5155160	5155251	-59.5248
1	5238684	5238756	-23.6993
1	5821282	5821369	-55.2872
1	5859497	5859592	-60.5962
1	5898246	5898333	-58.2751
1	5960841	5960981	-61.5495
1	5968073	5968161	-97.6659
1	6044435	6044489	-28.1274
1	6274890	6274965	-31.4035
1	6565345	6565509	-131.27
1	6586321	6586380	-22.782
1	6664956	6665059	69.071
1	6757059	6757196	-103.842
1	6804410	6804633	172.095
1	6807208	6807366	-137.922
1	6824004	6824133	94.1488
1	6898149	6898331	133.804
1	6952437	6952560	92.0742
1	6972316	6972465	205.892
1	7018380	7018490	104.158
1	7031427	7031551	-82.8868
1	7110145	7110292	122.475
1	7120290	7120384	88.9744
1	7123359	7123435	42.9923
1	7140741	7140913	75.9758
1	7150710	7150905	87.3292
1	7160431	7160614	130.388
1	7165287	7165442	49.8644
1	7166344	7166457	49.3764
1	7205370	7205456	52.2051
1	7227888	7227963	55.1402
1	7230452	7230519	22.0761
1	7272842	7272940	-78.3445
1	7288087	7288152	-39.974
1	7291825	7291907	49.3798
1	7298258	7298334	50.7081
1	7335489	7335580	42.7665
1	7343559	7343656	-156.683
1	7379057	7379267	-170.264
1	7420132	7420188	38.4558
1	7423481	7423624	-134.55
1	7437412	7437516	-69.6521
1	7447935	7448134	-320.259
1	7476240	7476361	40.5549
1	7487302	7487712	-202.42
1	7504290	7504452	110.244
1	7506927	7507029	-43.4783
1	7562288	7562487	-102.302
1	7718277	7718376	-48.2332
1	7734129	7734181	-20.723
1	7752643	7752719	-51.0279
1	7890481	7890651	128.5
1	7893928	7894196	201.209
1	7979573	7979670	75.0641
1	8007637	8007811	162.404
1	8021504	8021650	110.375
1	8022589	8022671	49.2601
1	8027324	8027410	32.7784
1	8039502	8039689	-101.079
1	8060574	8060784	199.551
1	8097250	8097467	165.524
1	8133046	8133129	-55.2099
1	8326707	8326872	-128.191
1	8407461	8407564	64.7307
1	8421800	8421855	30.3006
1	8437502	8437588	-94.5067
1	8438052	8438193	63.1758
1	8449844	8449922	-89.6969
1	8450036	8450172	-88.8325
1	8457051	8457164	-82.9375
1	8559535	8559588	38.3896
1	8658318	8658398	-82.0452
1	8738024	8738267	208.253
1	8802139	8802303	99.8128
1	8809962	8810018	-37.7391
1	9048170	9048311	-109.258
1	9351914	9352007	-89.913
1	9386817	9386937	-66.1777
1	9403933	9404101	130.662
1	9408532	9408588	58.2574
1	9459857	9459966	75.8678
1	9477404	9477512	-60.445
1	9533607	9533693	45.2309
1	9696534	9696657	-61.4445
1	9726049	9726115	51.63
1	9762809	9762884	21.8713
1	9766608	9766695	58.3896
1	9881445	9881530	-56.2252
1	10688430	10688484	38.9558
1	11282520	11282587	40.7431
1	11765243	11765304	94.0773
1	11860875	11860958	-41.6482
1	11865223	11865320	-80.5462
1	11929358	11929435	47.0163
1	11958384	11958456	-55.2018
1	11990752	11990840	-49.5672
1	12265940	12266060	36.3909
1	12305451	12305529	-55.8609
1	12352779	12352855	-23.242
1	12360318	12360424	-50.7941
1	12375208	12375341	-98.4089
1	12395565	12395742	-79.3636
1	12484107	12484215	-42.8236
1	13174031	13174241	197.908
1	13314799	13314858	-57.811
1	13425635	13425747	-97.888
1	13642611	13642710	20.8001
1	13653387	13653438	-20.8112
1	14026875	14026927	31.2872
1	14054197	14054332	101.873
1	14066651	14066735	-44.0188
1	14178467	14178572	-70.8415
1	14203720	14203852	54.2481
1	14315302	14315429	-134.846
1	14327879	14327962	-104.617
1	14494070	14494221	87.0104
1	14618286	14618352	-38.6495
1	14749984	14750071	39.3186
1	14911176	14911262	-55.9529
1	14919448	14919658	-171.494
1	14941569	14941636	-29.6669
1	15035709	15035884	92.7322
1	15358292	15358442	-66.9267
1	15515585	15515748	-116.591
1	15678555	15678665	-68.1802
1	15777678	15777778	71.1564
1	15789228	15789329	-102.427
1	15838563	15838628	-20.6387
1	15893303	15893387	-21.9543
1	15921163	15921304	-60.5271
1	16473379	16473475	-92.0483
1	16497704	16497796	-115.479
1	16830107	16830190	-27.6523
1	17230074	17230153	-45.1679
1	17307551	17307704	-76.5485
1	17311856	17311947	-85.1476
1	17313816	17313872	-73.244
1	17392265	17392327	-39.6724
1	17466781	17466835	24.196
1	17569674	17569778	-61.836
1	17626501	17626553	-48.0084
1	17729813	17729966	-97.5629
1	17818042	17818200	136.997
1	17892841	17892921	-23.8386
1	18077384	18077468	-53.6165
1	18182359	18182440	-80.3864
1	19323770	19323886	97.5209
1	19347119	19347218	-97.1313
1	19497137	19497246	-68.9092
1	19965341	19965419	-23.0855
1	20009643	20009783	-74.7175
1	20031871	20032081	-198.453
1	20481938	20482110	-81.2263
1	21304293	21304458	-306.833
1	21337155	21337232	-45.3957
1	21341525	21341624	47.4345
1	21347922	21348023	37.9772
1	21453268	21453321	22.0828
1	21500529	21500666	80.7796
1	21505133	21505256	96.753
1	21510154	21510262	81.7095
1	21539063	21539277	225.445
1	21556478	21556714	95.932
1	21558119	21558221	34.3282
1	21631928	21632077	45.786
1	21637819	21638037	318.671
1	21731548	21731642	69.0701
1	21885140	21885430	-131.972
1	21983242	21983366	-53.9465
1	22610282	22610388	-94.5627
1	22789359	22789440	-63.2548
1	22824975	22825071	-42.5758
1	22991510	22991572	-60.2819
1	23066070	23066253	-111.167
1	23532959	23533050	-46.2486
1	23736162	23736225	-33.0916
1	23885378	23885483	-74.6091
1	24689124	24689201	-42.7232
1	24987175	24987252	-39.5812
1	25230655	25230782	134.332
1	25230834	25230900	84.0644
1	25448192	25448271	113.853
1	25493877	25493940	-59.2266
1	26477011	26477064	31.8247
1	26942740	26942803	29.1389
1	26966946	26967054	-68.7802
1	27008056	27008144	-60.8761
1	27710432	27710488	23.2688
1	28174610	28174661	75.5847
1	28585284	28585482	175.728
1	28726106	28726176	-73.8475
1	28893838	28893997	-146.131
1	29480644	29480719	39.8946
1	29733377	29733549	-156.15
1	29851078	29851139	-47.5709
1	29866409	29866562	95.0772
1	30021567	30021628	-42.4275
1	30257039	30257237	-123.911
1	30324667	30324749	-42.9057
1	30633334	30633426	-75.4709
1	31164823	31164919	102.457
1	31240939	31240997	22.2316
1	31631080	31631164	-23.0793
1	31721485	31721583	90.8574
1	31730560	31730688	-91.2524
1	31779346	31779463	-72.915
1	31783518	31783658	-60.778
1	31824522	31824626	31.0069
1	32216192	32216293	56.4608
1	32438538	32438671	-93.5246
1	32457953	32458087	104.388
1	32535048	32535128	-44.6809
1	32559064	32559161	81.7389
1	32635660	32635755	23.8532
1	32642434	32642486	-43.0284
1	32830132	32830267	82.8109
1	32831510	32831628	-57.3774
1	33045731	33045903	-168.306
1	33167523	33167591	42.217
1	33210206	33210287	-41.5411
1	33586087	33586154	-38.4152
1	33815886	33816024	50.1165
1	33820891	33820973	30.7517
1	34005470	34005662	119.569
1	34288618	34288693	50.1184
1	35612336	35612465	-87.6219
1	35741986	35742093	-92.4481
1	35742301	35742475	269.964
1	35742774	35742900	-143.12
1	36192122	36192284	-127.59
1	36192441	36192626	-68.626
1	36340578	36340650	-19.3887
1	36466682	36466769	-75.1842
1	36608818	36608954	-70.8131
1	36619911	36620103	129.011
1	36879947	36880125	170.864
1	37421729	37421829	55.6915
1	37447396	37447471	39.9408
1	37472533	37472728	-187.563
1	37794098	37794149	37.7863
1	39313167	39313337	-91.2042
1	40177225	40177283	28.4353
1	40211240	40211299	-30.701
1	40304171	40304247	-34.8937
1	40990589	40990772	-113.93
1	42344052	42344146	-52.9371
1	42567738	42567901	-57.3775
1	42571286	42571428	111.069
1	42768940	42769035	63.4368
1	42892237	42892324	22.946
1	42893529	42893626	53.1142
1	42912244	42912322	30.955
1	42918574	42918630	-24.0984
1	43037949	43038001	-37.364
1	43099808	43099886	-30.661
1	43254538	43254647	41.5855
1	43650677	43650751	-22.4937
1	43965054	43965118	-72.0035
1	44006610	44006772	-121.063
1	44066702	44066838	-72.2047
1	44780469	44780556	-46.7666
1	45947575	45947677	-92.5328
1	46743687	46743749	-21.3043
1	49155039	49155105	86.9939
1	49988236	49988377	-107.284
1	50008606	50008705	-37.3974
1	50981881	50981956	-30.0065
1	51279421	51279633	-84.249
1	51428319	51428455	219.605
1	51563292	51563365	17.8467
1	51841543	51841738	-211.017
1	52291796	52291952	-83.2381
1	52310814	52310872	-32.6829
1	52332958	52333028	-25.3224
1	52351738	52351839	-24.0336
1	52377929	52378028	-78.0685
1	52477274	52477371	-65.7792
1	52561209	52561260	-71.0661
1	53249143	53249306	-51.5499
1	53527902	53528006	-88.2991
1	53543192	53543274	-43.7977
1	53576017	53576068	23.3251
1	53671234	53671333	-67.1836
1	54023661	54023748	-37.1244
1	54075338	54075454	-71.3444
1	54098783	54098890	-38.8918
1	54166132	54166201	-21.2688
1	54236995	54237086	-66.9943
1	54423516	54423606	-40.0234
1	54428613	54428737	-48.5359
1	54524475	54524561	29.8711
1	54761906	54761963	-48.8954
1	54763049	54763209	-105.062
1	54992963	54993113	73.0291
1	55093091	55093256	81.544
1	55513889	55513946	50.8522
1	55526205	55526302	-90.7447
1	55615471	55615575	78.462
1	56458980	56459116	124.393
1	56602812	56602872	-46.1508
1	56607041	56607125	-48.2637
1	56689050	56689143	-84.9908
1	56761551	56761703	-147.161
1	57275217	57275288	39.1659
1	57362810	57362908	-93.5383
1	57927518	57927690	-129.44
1	57938107	57938191	-19.1164
1	58024485	58024594	58.0633
1	58029556	58029652	96.0284
1	58188040	58188173	82.4748
1	58327800	58327873	-35.2517
1	58569679	58569905	-118.54
1	58701601	58701699	-80.2596
1	58798272	58798356	24.4917
1	59411946	59412111	-94.1842
1	59762972	59763070	-57.1129
1	59909579	59909716	132.025
1	61004708	61004786	-33.9217
1	61394536	61394703	92.9476
1	62340739	62340879	-74.0404
1	62580094	62580156	26.9936
1	63733024	63733117	-65.7051
1	63789530	63789626	-66.0309
1	63947128	63947196	61.1786
1	64943159	64943240	-47.8009
1	65042677	65042736	-63.338
1	65499143	65499236	-94.8811
1	65625237	65625288	-22.2171
1	66100503	66100568	44.3195
1	66380463	66380539	65.3329
1	66578429	66578555	-112.749
1	66771895	66772066	-88.3516
1	68020677	68020869	-183.924
1	68668699	68668837	-137.677
1	68872997	68873076	-53.9751
1	71119912	71120127	202.094
1	71849084	71849255	98.7424
1	71975070	71975123	42.9232
1	72007437	72007521	-54.2613
1	72194768	72194823	-41.88
1	72332789	72332847	-31.5748
1	72341049	72341102	-45.7543
1	72636024	72636100	-49.5459
1	72709113	72709212	-94.1151
1	73174553	73174639	-33.591
1	73549360	73549533	212.069
1	73631118	73631238	54.6228
1	73636803	73636896	-39.2852
1	73714264	73714352	-29.4144
1	73722170	73722234	-48.8621
1	74074595	74074749	-66.6835
1	74224898	74225063	-131.588
1	75019319	75019402	73.5868
1	75507285	75507407	-129.302
1	75621952	75622004	-27.96
1	75761457	75761620	-33.6563
1	75762172	75762311	-33.4101
1	76429808	76429899	-51.9312
1	77091844	77091904	-37.2701
1	77380389	77380485	-63.2049
1	77486287	77486377	-66.8905
1	77510220	77510278	23.4191
1	77568289	77568341	-33.7785
1	77596243	77596300	-37.9265
1	77622549	77622634	-50.0027
1	77653828	77654035	-93.6703
1	77741992	77742097	-61.5579
1	77778269	77778487	210.017
1	77835837	77835938	-46.4087
1	77857597	77857684	-61.6503
1	77871337	77871430	-59.4897
1	78320248	78320313	61.658
1	79756461	79756588	73.8378
1	79807012	79807111	-40.1565
1	80916456	80916551	-19.2839
1	81149449	81149659	-357.357
1	81170484	81170643	-77.9032
1	81268625	81268691	-79.3951
1	81535197	81535314	-96.9431
1	81726550	81726648	-116.629
1	82129566	82129666	-42.1234
1	82164194	82164294	29.9211
1	82406067	82406130	-20.631
1	83302297	83302366	-40.379
1	84889844	84890053	-151.487
1	85290692	85290761	54.9411
1	85290995	85291073	-39.821
1	86354750	86354806	40.2128
1	86433073	86433163	-30.4432
1	86474617	86474790	-160.672
1	87808081	87808180	72.0006
1	87863138	87863228	-24.8113
1	88690418	88690496	-45.6801
1	89157495	89157573	-28.822
1	89354638	89354830	159.674
1	90429300	90429386	-30.8237
1	90518722	90518882	97.3953
1	90908904	90908986	-59.8638
1	90934292	90934449	117.557
1	91348911	91349101	-155.321
1	91820463	91820530	-31.1473
1	91921393	91921555	-157.013
1	92727222	92727354	75.8508
1	92727833	92727953	56.1178
1	93324606	93324676	62.1887
1	93691766	93691902	81.1065
1	93772911	93772975	30.0127
1	94886831	94886996	-145.771
1	95944245	95944313	-75.9005
1	96180813	96180886	-48.9056
1	96190721	96190804	42.1187
1	96914090	96914151	31.0499
1	97114874	97114934	-46.381
1	97626180	97626325	-91.2621
1	97991566	97991700	-108.418
1	99411547	99411632	-52.7773
1	99762728	99762931	-181.661
1	100288981	100289404	549.311
1	100699086	100699328	469.503
1	101099781	101099861	-25.9778
1	101313743	101313819	-66.3494
1	101469915	101470005	-29.3029
1	102009809	102009899	86.3404
1	103397336	103397411	-32.992
1	103667906	103667981	-53.7568
1	104104586	104104666	20.3477
1	104159341	104159432	-62.1267
1	104674105	104674271	-82.0548
1	104939640	104939766	-46.8786
1	105064300	105064486	-111.275
1	105443939	105444029	-62.2968
1	105541854	105541913	-20.5
1	105603152	105603270	-63.9926
1	105744272	105744409	-148.641
1	105909372	105909432	-32.8255
1	105909549	105909793	-192.923
1	106894209	106894386	200.593
1	106895887	106896016	64.3688
1	106896574	106896783	240.751
1	107226137	107226250	-64.9225
1	107748100	107748175	-39.765
1	107906411	107906479	-32.2394
1	107953528	107953669	-51.747
1	109016132	109016216	-63.1257
1	109294569	109294664	56.4446
1	109460533	109460600	-30.6238
1	109708917	109708969	-44.6419
1	110441925	110442114	-121.14
1	110498695	110498824	-73.8434
1	110631167	110631331	113.466
1	110752531	110752610	-31.1539
1	110915646	110915749	-59.1692
1	111161158	111161256	106.195
1	111242480	111242547	-28.8619
1	111249324	111249558	-360.103
1	112323896	112323948	-32.9785
1	112498486	112498543	55.0671
1	114556065	114556131	44.0111
1	115091046	115091113	-48.8155
1	115465505	115465595	-39.6375
1	116162919	116163014	-38.0796
1	117148443	117148580	-92.9523
1	117346217	117346281	-30.0408
1	118333655	118333759	70.11
1	118450537	118450627	-89.4082
1	118619044	118619139	-51.766
1	119148651	119148807	266.838
1	119585830	119585940	-65.2208
1	121187864	121187931	-42.5055
1	121802293	121802380	-48.6384
1	121818298	121818368	-30.6904
1	121902827	121902908	57.2477
1	121940827	121941017	151.552
1	122658156	122658253	33.4539
1	123623842	123623903	-31.1418
1	123664888	123664975	24.3827
1	124315513	124315564	-40.5299
1	124745127	124745218	-53.0659
1	125589416	125589540	-125.028
1	125661797	125661851	-34.2317
1	126000749	126000876	-59.5471
1	126039394	126039621	-19.2014
1	127235896	127235987	-44.9671
1	127426269	127426439	-144.557
1	128330944	128331004	39.9133
1	128793236	128793328	71.2751
1	129561474	129561566	32.0035
1	129828791	129829006	-225.391
1	130200290	130200591	-154.133
1	130411948	130412178	201.582
1	130412452	130412581	101.94
1	130786056	130786219	-168.787
1	130863386	130863476	57.1914
1	130904120	130904176	30.8366
1	130904310	130904448	-119.096
1	130910151	130910835	521.434
1	130971226	130971277	23.7518
1	130974900	130975098	85.3617
1	130976530	130976693	50.3368
1	131744449	131744541	-66.7776
1	131778294	131778396	-48.608
1	132028082	132028347	-246.392
1	132641978	132642077	39.2286
1	133016035	133016091	62.723
1	133839440	133839491	-31.3613
1	133905305	133905410	-93.15
1	133991288	133991387	-69.4426
1	134018489	134018623	94.5309
1	134318632	134318731	51.2978
1	134521932	134522027	77.8769
1	134591563	134591761	164.669
1	134926884	134926982	-39.4319
1	135451253	135451341	43.1203
1	136367988	136368076	-46.984
1	138673517	138673589	-23.7917
1	139453825	139453902	30.6473
1	140159370	140159562	-132.743
1	140173985	140174113	-75.472
1	140227609	140227693	-45.0596
1	140671857	140671954	-89.4646
1	141059616	141059679	-27.5368
1	141191487	141191566	32.7343
1	141261837	141261891	38.6969
1	142008950	142009115	-126.143
1	142184921	142184978	48.1204
1	143499101	143499227	160.337
1	143584255	143584453	-140.206
1	143586231	143586419	-170.585
1	143673331	143673427	27.2376
1	144242933	144243247	-196.885
1	145712381	145712443	39.0529
1	145769669	145769727	22.6601
1	146274754	146274818	62.0463
1	146342633	146342750	-60.4656
1	146409023	146409168	88.9655
1	146423145	146423248	-68.0465
1	146469873	146469947	-38.9261
1	146553403	146553601	-114.723
1	146807640	146807743	72.1828
1	147107517	147107667	106.711
1	147203779	147203868	-46.285
1	147459217	147459376	-69.6345
1	147550882	147551047	122.012
1	147673275	147673405	113.187
1	147978280	147978333	-28.0002
1	148018413	148018487	42.1363
1	148034198	148034724	643.12
1	148078976	148079068	-37.0054
1	148084990	148085069	55.5148
1	148096761	148096957	153.127
1	148109119	148109216	-90.8304
1	148232887	148233048	-102.508
1	148320803	148320868	35.0621
1	148900298	148900387	-40.7818
1	148991170	148991537	-287.685
1	149062619	149062743	84.6607
1	149064123	149064210	66.4149
1	149518513	149518692	-333.841
1	149550408	149550476	-72.8228
1	150417576	150417644	-26.4342
1	150473774	150473945	-163.746
1	150730597	150730786	-172.109
1	150839219	150839597	-54.9416
1	150864970	150865053	-54.2675
1	151174320	151174382	-81.6882
1	151193392	151193520	-48.3008
1	151607727	151607828	-45.3128
1	151804546	151804639	-39.6341
1	151841118	151841208	-40.2493
1	151865918	151866029	-67.8345
1	152243284	152243379	61.0176
1	152414630	152414689	20.5471
1	152492719	152492911	154.508
1	152898167	152898329	-80.924
1	153088739	153088807	43.0026
1	153154071	153154204	-112.258
1	153206207	153206267	-28.3111
1	153294197	153294261	-22.2722
1	153372397	153372660	-197.32
1	153445716	153445803	-54.6902
1	153492705	153492792	-30.6158
1	153914209	153914299	-59.5469
1	154163827	154163975	-109.413
1	154232636	154232707	-47.2458
1	154341113	154341217	-106.811
1	154717669	154717826	-110.909
1	155012629	155012747	-64.6778
1	155192602	155192767	157.86
1	155404092	155404193	-79.6492
1	155408963	155409078	79.8212
1	155549418	155549486	-50.7008
1	155553162	155553252	-57.0236
1	155847437	155847541	-68.4316
1	156066655	156066827	-162.178
1	156187105	156187225	-63.1612
1	156264777	156264842	-36.9093
1	156289403	156289521	-76.9437
1	156344132	156344298	-123.734
1	156380567	156380736	-99.3171
1	156482716	156482880	-191.353
1	156618376	156618430	-32.9426
1	156776609	156776729	-32.395
1	156953453	156953545	-55.9063
1	157332963	157333025	56.6534
1	157718895	157718970	-20.7528
1	159133379	159133456	92.045
1	159656986	159657151	94.4372
1	159659543	159659669	121.051
1	159724296	159724439	51.5912
1	159730299	159730495	27.1251
1	159742610	159742781	154.801
1	159818110	159818457	293.167
1	160045060	160045156	-76.0534
1	160095442	160095518	30.8808
1	160095650	160095746	42.1843
1	160590766	160590958	-162.261
1	160895282	160895411	105.019
1	161298722	161298782	30.293
1	161646420	161646471	32.8756
1	161814410	161814519	-57.8885
1	161966494	161966665	-90.9386
1	161977616	161977692	-47.3777
1	162029481	162029659	-180.368
1	162690730	162690787	-56.602
1	163142988	163143072	61.0194
1	163204446	163204584	-128.779
1	163247315	163247414	82.8358
1	163865812	163865870	40.6914
1	164714523	164714662	97.0698
1	164720067	164720180	81.1605
1	164754547	164754684	-54.8979
1	166208466	166208595	-86.5157
1	166994332	166994470	69.1625
1	167160703	167160800	-41.2118
1	167449870	167449979	91.4794
1	167612917	167613047	85.7138
1	167754839	167754924	38.3652
1	167853523	167853842	246.841
1	167890265	167890333	-29.4929
1	168847848	168848121	416.327
1	168890987	168891060	-32.0654
1	171343254	171343312	-26.936
1	171367252	171367389	-112.182
1	171386141	171386211	-23.8845
1	171483526	171483652	-66.8652
1	171624547	171624806	-211.415
1	171636309	171636436	-71.6854
1	172345209	172345320	-88.8344
1	173595645	173595739	-51.2142
1	173619098	173619152	-23.1729
1	176019665	176019762	-84.8574
1	176482201	176482283	-62.445
1	176603751	176603883	-79.0428
1	176674505	176674619	-49.7649
1	176750857	176750947	-62.468
1	176917900	176917981	-79.0878
1	177146916	177147004	-72.1501
1	177430244	177430340	-41.0512
1	178085829	178085983	-52.6586
1	178180038	178180112	-34.2362
1	178400935	178401147	-202.069
1	178996549	178996664	65.0407
1	179123001	179123052	-26.9565
1	179257239	179257292	-20.2566
1	179731368	179731490	-164.214
1	181216334	181216385	-19.3158
1	181753395	181753519	-33.6157
1	181932492	181932553	-47.0361
1	181962641	181962718	-40.7934
1	182372483	182372681	173.622
1	183004307	183004401	-37.2852
1	183652609	183652752	-131.177
1	184425855	184425937	-44.0528
1	185302844	185302945	-74.1751
1	185397820	185397977	193.816
1	186022677	186022865	-159.396
1	186289623	186289713	-57.7077
1	186808617	186808790	-159.778
1	186883054	186883122	-56.8633
1	187062249	187062459	-115.346
1	187288379	187288488	-49.2327
1	187345091	187345174	41.3188
1	187382994	187383125	79.8698
1	187728135	187728237	-112.315
1	187919031	187919098	27.8753
1	187943340	187943395	55.2686
1	188512394	188512494	-20.2681
1	188987934	188988027	74.6729
1	189613005	189613191	140.429
1	189976140	189976234	82.3973
1	190146888	190147070	-76.3886
1	190703425	190703522	-65.7729
1	190934080	190934251	-120.407
1	191148457	191148592	-98.5954
1	191454232	191454302	-32.3203
1	191870386	191870502	-55.6682
1	191900236	191900813	39.8914
1	191991208	191991284	-59.3472
1	192185044	192185144	-92.0061
1	192269652	192269867	185.423
1	192970726	192970830	-32.03
1	193046524	193046617	-93.7894
1	195110221	195110393	-158.503
1	195354438	195354649	-234.169
1	195393275	195393396	-94.6975
1	196519739	196519878	-43.6434
1	196537251	196537338	43.3693
1	196774687	196774858	-203.639
1	197020521	197020617	-40.1034
1	197237819	197237910	-80.031
1	197478707	197478758	-26.4422
1	197561441	197561540	-59.1307
1	197607075	197607200	-81.9461
1	197648822	197648993	-151.188
1	197885052	197885140	-53.0864
1	197901769	197901880	-30.7881
1	198153058	198153124	-29.4048
1	198915121	198915203	-33.3818
1	198952354	198952512	-149.254
1	199129275	199129327	-64.1131
1	199219333	199219551	-198.558
1	199376462	199376558	-99.7708
1	199392074	199392157	-41.2357
1	200003404	200003491	-32.5595
1	200150217	200150436	-222.152
1	200428620	200428702	69.4439
1	201201623	201201719	-79.7891
1	201219644	201219725	-42.104
1	202907330	202907465	-92.9654
1	202949090	202949308	220.984
1	202993199	202993312	-73.5836
1	203124288	203124378	-58.0754
1	203234470	203234528	-27.1104
1	203653967	203654158	-151.31
1	203683391	203683520	-122.199
1	203685493	203685569	70.2337
1	203812410	203812541	-111.46
1	203823349	203823440	-28.9208
1	204118036	204118164	-75.4035
1	204234119	204234217	-37.9464
1	204308097	204308187	-81.7197
1	204525476	204525574	-66.3688
1	204977952	204978022	-57.2606
1	205092821	205092930	-49.9039
1	205355069	205355228	148.172
1	205374939	205375009	-69.4495
1	205518141	205518226	-73.9707
1	205556334	205556413	-57.2876
1	205620625	205620717	-47.1664
1	205668255	205668425	-139.031
1	205699107	205699182	35.0765
1	206663049	206663182	51.7439
1	206850691	206850772	29.5161
1	207038721	207038817	78.7617
1	207072526	207072663	-153.348
1	207465324	207465378	57.1721
1	208011266	208011480	-18.0846
1	208045924	208046021	-87.2624
1	208137190	208137307	-95.7288
1	208725762	208725820	-51.0458
1	210352619	210352756	-182.133
1	211431095	211431211	-53.6454
1	211705104	211705190	-20.4362
1	212062706	212062924	-187.389
1	212205098	212205215	-95.1969
1	213150216	213150314	-114.082
1	213795470	213795540	-48.9711
1	214206000	214206181	-124.039
1	216352206	216352285	39.5197
1	217525525	217525639	-52.9312
1	217625366	217625545	-133.86
1	217807239	217807404	-104.494
1	218562721	218562939	-197.572
1	218688698	218688795	-49.696
1	219165422	219165556	110.761
1	219184778	219184842	25.253
1	219189680	219189896	-160.47
1	219210826	219210934	67.8419
1	219899435	219899570	-106.678
1	220172930	220172984	-55.5071
1	220381111	220381338	-207.996
1	221018782	221018934	-74.822
1	221170131	221170196	-18.2988
1	221592489	221593025	-24.5891
1	221974363	221974419	-33.5268
1	221975468	221975532	-30.1002
1	222119589	222119859	310.373
1	222444428	222444577	-87.6929
1	222500923	222501027	-57.0694
1	222510791	222510988	-160.374
1	222567333	222567440	-52.6825
1	222661778	222661891	-61.0643
1	222781616	222781707	-38.3017
1	223559938	223560021	56.988
1	223563952	223564082	-128.879
1	223712620	223712784	111.99
1	223732339	223732463	78.9182
1	224634765	224634921	45.7558
1	224956896	224957018	34.9374
1	224981420	224981510	68.7692
1	225399964	225400058	-72.3232
1	226025004	226025146	-117.296
1	226111050	226111132	-28.7393
1	227432763	227432839	-31.9841
1	228332184	228332269	43.1258
1	228347216	228347311	42.9873
1	229754211	229754294	43.0124
1	229817279	229817434	-52.2966
1	232123079	232123176	-103.329
1	233758140	233758225	-66.7689
1	233954965	233955017	-32.091
1	234214574	234214628	29.4978
1	235429848	235429986	-176.16
1	235607732	235607895	-127.804
1	235705095	235705151	32.0154
1	235739234	235739453	235.578
1	236158301	236158439	-130.344
1	236438219	236438291	52.2601
1	236476557	236476805	318.675
1	236924201	236924302	-73.2215
1	237609777	237609836	-41.7941
1	237646373	237646516	-89.4969
1	238815733	238815980	82.1466
1	238844354	238844448	74.225
1	238853342	238853453	-74.6776
1	239159586	239159711	111.111
1	239159953	239160182	152.425
1	239196843	239196948	72.6092
1	239239898	239240006	83.3113
1	239353392	239353480	35.0014
1	240202475	240202571	-58.8869
1	240205776	240205895	-65.3732
1	240227829	240227942	-63.3205
1	240283229	240283280	-21.6998
1	240398885	240398964	-40.9722
1	240753580	240753642	43.1592
1	241057870	241058007	-99.9988
1	241254106	241254203	-100.282
1	241458248	241458305	-22.099
1	241989330	241989502	125.396
1	242318159	242318256	102.823
1	242322851	242322974	-106.101
1	242367520	242367696	-75.109
1	242374601	242374736	-68.5107
1	242436936	242436993	-19.4325
1	242732421	242732586	-101.505
1	242791171	242791300	-55.9754
1	242823170	242823310	-65.0554
1	242848643	242848711	-41.7706
1	243039142	243039235	-65.7627
1	243486519	243486616	-86.5567
1	243611110	243611179	24.2529
1	243624345	243624479	130.89
1	243687475	243687573	-97.5905
1	244021546	244021603	-36.3306
1	244389854	244389958	-128.865
1	245080361	245080482	-80.5506
1	245174765	245174902	-102.718
1	246350727	246350786	23.0956
1	246940416	246940594	-123.962
1	247256597	247256651	35.1188
1	247341171	247341265	70.065
1	247958320	247958433	29.8733
1	248080011	248080079	38.1555
1	248090251	248090314	35.5331
1	248095083	248095225	102.106
1	248113137	248113227	31.9406
1	248138800	248138976	72.0736
1	248176504	248176719	159.745
1	248347581	248347753	124.293
1	248463053	248463143	74.8994
1	248556196	248556354	-57.1648
1	248616690	248616776	-32.0699
1	248751638	248751763	-66.3131
1	248767411	248767501	-41.9545
1	249103351	249103653	-178.682
1	249119295	249119422	-67.1875
1	249159814	249159879	-39.3609
1	249368173	249368228	-30.2548
1	249711220	249711315	-50.6671
1	250008201	250008270	-22.8561
1	250484977	250485060	-48.2865
1	250540240	250540402	333.403
1	250673574	250673625	-28.034
1	250717526	250717646	86.4028
1	251215628	251215716	44.0512
1	251461331	251461449	-45.7743
1	251737874	251738072	103.797
1	251956934	251956989	24.1082
1	251978206	251978283	110.191
1	252041708	252041957	-50.2306
1	252532373	252532590	181.834
1	252652013	252652132	179.099
1	252702443	252702514	57.2821
1	252732832	252732956	47.7944
1	252756193	252756254	23.4342
1	252790167	252790248	32.0224
1	253334006	253334102	-100.794
1	253447635	253447773	92.2576
1	253459359	253459541	-122.919
1	253605145	253605362	-200.882
1	253717128	253717227	-34.3638
1	254010504	254010636	-86.4712
1	254014238	254014333	52.6087
1	254025310	254025374	-44.4206
1	254114860	254114915	-34.1966
1	254138774	254138959	120.524
1	254409910	254409998	-40.291
1	254631774	254631865	-48.8673
1	254664885	254665078	-111.1
1	254680039	254680134	71.1173
1	254693108	254693171	-39.3464
1	254747901	254747974	-34.1696
1	254768538	254768607	83.7469
1	254814845	254814924	20.5501
1	254841701	254841779	51.2524
1	254892582	254892636	-24.5792
1	254953834	254953939	48.005
1	255016746	255016813	48.851
1	255026105	255026157	47.5069
1	255053743	255053835	-46.362
1	255061486	255061614	-128.823
1	255138595	255138671	48.1538
1	255140204	255140312	49.2787
1	255230065	255230217	-66.1306
1	255529767	255529848	-38.1258
1	255596282	255596544	-359.798
1	255925559	255925751	183.867
1	255955539	255955631	-52.9555
1	256113149	256113347	-153.527
1	256250302	256250386	-49.6973
1	256268797	256268857	-25.3515
1	256390213	256390270	-48.9391
1	256610420	256610476	-31.7545
1	256613775	256613948	-149.327
1	256641186	256641278	44.9134
1	256716071	256716171	-40.0928
1	256729527	256729643	-77.7664
1	256762856	256762951	-65.2992
1	256770421	256770501	-42.6013
1	256805142	256805231	-75.2528
1	257608537	257608600	-54.5968
1	257961775	257961829	-23.667
1	258099143	258099261	-40.6271
1	258326799	258326867	-75.1178
1	258783065	258783163	-73.6323
1	258918900	258919003	-35.6127
1	259463089	259463305	-149.899
1	259499999	259500127	-33.4602
1	259522259	259522337	-58.5639
1	259523038	259523101	-20.8149
1	259528015	259528151	-85.3423
1	259722006	259722143	108.909
1	260397939	260398042	81.5706
1	260416454	260416532	-34.9629
1	260440817	260440880	-33.8727
1	260996997	260997159	-102.27
1	261119883	261119939	-38.3555
1	261317086	261317156	-23.3641
1	261664819	261664896	-26.8336
1	262014106	262014197	-65.7762
1	262308014	262308264	237.11
1	262313166	262313333	-136.92
1	262319818	262319954	-173.999
1	262400423	262400573	134.82
1	262519320	262519410	-80.0422
1	262699800	262699963	-154.509
1	262814941	262815033	-22.7163
1	262824242	262824330	-60.7201
1	263425013	263425092	-42.5638
1	263702655	263702761	51.9447
1	264339582	264339679	53.2517
1	264516877	264516941	-24.6602
1	264902675	264902745	82.568
1	264907331	264907408	53.8202
1	264924396	264924479	-58.8869
1	264958373	264958448	-81.8821
1	265136003	265136068	-55.0738
1	265276608	265276725	90.7554
1	265279162	265279251	43.4793
1	265381346	265381406	-31.1632
1	265382344	265382466	-99.4321
1	265597442	265597537	-29.9915
1	265616648	265616851	120.888
1	265622603	265622719	50.6944
1	265672386	265672461	-49.4628
1	266232484	266232639	164.822
1	266374866	266374936	48.929
1	266569323	266569477	92.2601
1	266690259	266690329	28.0274
1	266756255	266756329	33.6709
1	266805028	266805171	-84.9424
1	267102738	267102806	-41.4062
1	267125211	267125294	-49.8868
1	267225807	267225879	-27.9887
1	267429049	267429167	102.337
1	267459958	267460139	-116.503
1	267480927	267481012	120.222
1	267614116	267614180	-23.29
1	267698738	267698799	-37.3832
1	267740159	267740254	64.7538
1	268093725	268093855	-107.007
1	268114392	268114511	-51.2543
1	268175907	268176010	50.6472
1	268193103	268193293	97.2854
1	268197002	268197660	911.534
1	268248740	268248878	-111.106
1	268254342	268254429	88.2472
1	268329063	268329151	-70.3377
1	268343846	268344007	55.2993
1	268472684	268472822	86.66
1	268569193	268569507	218.868
1	268576065	268576148	79.2447
1	268606757	268606810	-22.0874
1	268762966	268763124	-102.501
1	268785869	268786046	189.708
1	268814168	268814305	96.3908
1	268828292	268828344	-33.1984
1	269056724	269056896	221.643
1	269057043	269057192	159.949
1	269089026	269089215	-142.702
1	269133651	269133913	-299.877
1	269212424	269212626	-104.024
1	269320203	269320272	-34.66
1	269341415	269341518	-59.0521
1	269402035	269402093	52.7626
1	269702224	269702304	61.703
1	269765546	269765659	117.652
1	269784675	269784731	-53.4369
1	269863334	269863528	220.541
1	269866118	269866197	48.4379
1	269902275	269902403	83.26
1	269903933	269904057	-39.8093
1	270100203	270100269	30.7262
1	270203291	270203432	87.7404
1	270273242	270273294	-30.1991
1	270306106	270306168	-39.6382
1	270338769	270338833	-51.578
1	270390412	270390582	-135.724
1	270398107	270398195	-47.9379
1	270437721	270437796	69.5553
1	270447368	270447551	-153.735
1	270470788	270470955	-184.024
1	270507531	270507702	-118.893
1	270513975	270514050	-41.4584
1	270514202	270514268	-41.263
1	270763599	270763709	59.5856
1	270987462	270987559	-53.3962
1	270994199	270994322	122.72
1	271031200	271031263	-30.7319
1	271038155	271038245	-79.0269
1	271054194	271054292	-100.891
1	271067782	271067873	-56.4132
1	271105652	271105749	-73.153
1	271225988	271226126	-65.1916
1	271239937	271240034	88.3199
1	271244450	271244531	-58.5985
1	271244680	271244777	-101.334
1	271295329	271295630	-57.123
1	271368333	271368421	-86.4038
1	271438012	271438199	177.256
1	271452399	271452479	-52.9199
1	271499058	271499156	72.3596
1	271509322	271509457	-79.9498
1	271521264	271521504	150.915
1	271548075	271548133	31.3735
1	271602369	271602503	40.2323
1	271645853	271645987	-98.023
1	271664358	271664477	-110.564
1	271667025	271667097	27.8766
1	271669279	271669412	-97.7277
1	271711178	271711288	-49.4703
1	271721786	271721920	-74.2466
1	271971785	271971857	-40.8085
1	271991811	271991912	-36.4007
1	272000402	272000498	91.0547
1	272027642	272027725	-45.2886
1	272031797	272031973	-136.21
1	272053945	272054046	-44.6597
1	272084156	272084394	-187.719
1	272096406	272096518	77.8605
1	272237021	272237137	-57.9568
1	272307216	272307299	-49.304
1	272331357	272331529	-180.273
1	272345931	272346043	181.512
1	272362795	272362966	174.591
1	272421111	272421185	21.7877
1	272425703	272425913	126.419
1	272484662	272484788	136.165
1	272500459	272500573	140.678
1	272536258	272536354	-74.5416
1	272540132	272540316	-110.106
1	272590234	272590362	74.3334
1	272615105	272615192	42.8837
1	272616052	272616114	22.6838
1	272632808	272633011	-111.507
1	272635731	272636047	305.811
1	272710604	272710709	-64.2228
1	272713550	272713832	-289.215
1	272765484	272765687	-60.1459
1	272769209	272769400	-145.147
1	272842157	272842328	77.75
1	272888137	272888453	-352.151
1	272902345	272902521	-236.57
1	272916272	272916384	-81.6135
1	272919600	272919732	113.16
1	272950722	272950930	-89.5929
1	272951065	272951191	128.788
1	272951356	272951464	-97.5137
1	272983275	272983654	405.277
1	273031403	273031461	-36.2934
1	273033968	273034110	78.4071
1	273034321	273034399	56.8326
1	273070992	273071255	-235.341
1	273086293	273086458	114.319
1	273094002	273094090	54.7588
1	273094956	273095170	-186.705
1	273100924	273101022	-73.8812
1	273101519	273101587	-60.1133
1	273102900	273103032	90.0846
1	273106081	273106240	182.7
1	273132992	273133229	241.511
1	273136093	273136234	-113.089
1	273136579	273136655	46.0504
1	273137176	273137398	-219.624
1	273155281	273155369	-98.8518
1	273161145	273161221	40.7985
1	273164741	273164978	-126.133
1	273170498	273170563	-40.4334
1	273172687	273172778	-67.9813
1	273184870	273184934	39.968
1	273222639	273222816	-123.514
1	273231172	273231273	-70.4383
1	273233574	273233689	-114.754
1	273247763	273247890	-98.1434
1	273269336	273269430	-66.3872
1	273271785	273272060	388.582
1	273276699	273276904	-109.302
1	273278913	273279362	-219.422
1	273279907	273279969	-38.521
1	273290341	273290448	-46.7267
1	273311076	273311224	153.503
1	273343481	273343584	104.56
1	273345174	273345227	-28.0773
1	273348070	273348131	35.6599
1	273356243	273356407	166.268
1	273397885	273397949	-48.8342
1	273481949	273482182	201.613
1	273497896	273497986	55.0796
1	273517383	273517536	-163.841
1	273517785	273517952	196.305
1	273534769	273534914	221.774
1	273540633	273540874	-242.578
1	273585613	273585758	-122.486
1	273589778	273589872	-44.9073
1	273590081	273590195	110.959
1	273595429	273595576	114.147
1	273596610	273596664	71.94
1	273624400	273624470	-72.1414
1	273627602	273627670	-50.921
1	273631748	273631814	-24.1439
1	273636991	273637098	-77.7369
1	273640499	273640610	-94.643
1	273654823	273654997	-102.147
1	273659469	273659699	-163.452
1	273669444	273669532	21.2365
1	273675840	273676064	-147.881
1	273682576	273682763	182.363
1	273703552	273703715	157.489
1	273706949	273707189	-156.556
1	273716170	273716293	-160.044
1	273718662	273718787	63.3307
1	273719812	273719906	-70.0144
1	273720276	273720405	-121.001
1	273720702	273720769	44.0225
1	273726393	273726527	131.87
1	273729267	273729405	72.8
1	273732319	273732598	259.145
1	273759259	273759412	-140.388
1	273769040	273769123	47.9328
1	273769868	273770066	-184.693
1	273779640	273779793	94.2998
1	273784835	273784966	119.503
1	273785139	273785232	129.74
1	273802038	273802094	46.0405
1	273811710	273811776	54.4196
1	273813813	273813912	-57.9186
1	273825883	273825983	69.5553
1	273853604	273853683	37.67
1	273854566	273854731	-102.593
1	273865216	273865345	-132.033
1	273867378	273867431	-77.9859
1	273867586	273867651	-61.2018
1	273870086	273870171	57.2488
1	273902110	273902351	-269.457
1	273915857	273915960	-98.5189
1	273926278	273926343	-72.4636
1	273929702	273929871	-191.272
1	273938557	273938672	-76.7392
1	273943471	273943530	34.2786
1	273956791	273956914	58.0169
1	273971414	273971517	81.4822
1	273979545	273979959	-444.055
1	273981433	273981495	60.647
1	273986185	273986311	-48.115
1	273988336	273988517	-94.5394
1	273989381	273989825	-440.849
1	273989904	273990144	-169.686
1	273991050	273991149	51.1335
1	273991376	273991497	-86.5924
1	273994304	273994415	108.905
1	274001419	274001503	98.3099
1	274003988	274004090	-85.4808
1	274004307	274004387	44.7745
1	274005098	274005328	-141.212
1	274010794	274010967	-100.649
1	274012052	274012319	272.102
1	274013344	274013545	-204.296
1	274016916	274016981	40.8074
1	274017308	274017594	-184.07
1	274020043	274020359	-533.499
1	274020562	274020681	111.33
1	274034453	274034563	-128.838
1	274034771	274035058	158.637
1	274039137	274039263	-85.6425
1	274048912	274049131	-212.885
1	274060647	274060829	-162.068
1	274064532	274064635	100.809
1	274072996	274073155	106.177
1	274074177	274074272	-66.5909
1	274074778	274074971	-215.111
1	274083004	274083074	67.8517
1	274084260	274084331	-26.4835
1	274086570	274086643	-31.9162
1	274089852	274089974	-59.8112
1	274092192	274092260	-54.3344
1	274102489	274102552	-19.7195
1	274102764	274102886	-80.8627
1	274104910	274105012	-59.4552
1	274107030	274107104	-44.2324
1	274107304	274107541	-135.688
1	274111629	274111826	-192.591
1	274114736	274114894	-119.895
1	274118158	274118363	247.707
1	274123047	274123292	-171.817
1	274124631	274124765	100.058
1	274125456	274125519	-64.5146
1	274145699	274145770	-59.7512
1	274161172	274161273	115.154
1	274164132	274164321	-128.62
1	274187201	274187260	-28.9108
1	274187427	274187600	-122.881
1	274213469	274213596	75.1402
1	274232044	274232139	-68.5147
1	274232586	274232752	182.031
1	274237885	274238086	227.477
1	274239532	274239606	-53.1425
1	274246456	274246509	-39.4523
1	274250765	274250832	34.4265
1	274252479	274252653	182.555
1	274255320	274255504	-145.749
1	274275046	274275117	-51.9042
1	274281956	274282023	22.4541
1	274302316	274302460	110.658
1	274303304	274303474	-43.1977
1	274303555	274303610	-36.3398
1	274309713	274309797	16.7836
1	274324603	274324722	-77.3838
2	15829	15899	-29.5912
2	32175	32304	171.944
2	90020	90122	-42.0742
2	143247	143333	-56.7564
2	156174	156340	-89.0127
2	165872	166022	-107.73
2	188513	188719	-138.927
2	214108	214227	-87.9371
2	215996	216233	-317.316
2	216302	216495	-149.19
2	238869	238998	-117.802
2	239053	239197	-103.848
2	278575	278638	31.0447
2	376521	376712	-235.081
2	439979	440205	172.335
2	455972	456081	-81.4838
2	462649	462801	105.872
2	475703	475880	188.568
2	549198	549338	131.498
2	552421	552521	-78.3131
2	633005	633204	126.342
2	647071	647258	-134.971
2	651195	651261	52.6163
2	652556	652696	-104.652
2	655353	655498	94.9378
2	657955	658010	-39.648
2	663705	663897	-99.7525
2	689369	689452	54.3598
2	695685	695787	-62.4597
2	696239	696401	-123.325
2	696811	697013	-210.495
2	699637	699805	-130.662
2	700919	701139	-194.779
2	701919	702003	84.0998
2	714583	714667	107.7
2	716746	716843	100.174
2	719364	719699	292.962
2	722500	722662	106.625
2	728279	728350	-59.1476
2	730479	730899	-354.681
2	739318	739497	-94.673
2	747330	747612	-307.756
2	748376	748493	-88.3397
2	755064	755156	-58.5644
2	755542	755619	39.5064
2	756325	756426	-37.5102
2	759245	759399	114.204
2	763188	763267	-86.7355
2	766773	766859	-79.2107
2	767116	767341	-245.266
2	769221	769552	-378.457
2	769848	769963	-59.6489
2	783738	783908	199.272
2	786971	787057	74.5152
2	792034	792215	-110.274
2	795768	795865	-47.1415
2	815321	815507	-214.426
2	818265	818316	40.9855
2	822504	822642	83.8157
2	893364	893533	-154.929
2	899552	899671	-98.6537
2	900700	900829	88.6953
2	901424	901833	-261.42
2	908224	908611	-159.36
2	910590	910781	-147.14
2	923341	923398	54.6524
2	942260	942373	110.694
2	942854	943053	128.15
2	943144	943223	73.4932
2	945247	945363	-96.927
2	946584	946901	-267.057
2	947873	947926	51.632
2	948937	949126	-115.883
2	972077	972242	109.654
2	1008881	1009228	598.269
2	1031993	1032236	-177.669
2	1032719	1032844	-74.7474
2	1037316	1037515	-189.199
2	1043384	1043522	-113.509
2	1043713	1043886	-240.425
2	1044066	1044604	-351.778
2	1045751	1046033	-279.82
2	1047283	1047383	-64.8737
2	1048232	1048531	-326.645
2	1059929	1060046	-116.432
2	1060804	1060879	-89.3595
2	1062747	1062843	-76.328
2	1086105	1086167	74.9549
2	1089856	1090039	-129.108
2	1097822	1098100	-190.653
2	1099106	1099296	187.639
2	1103806	1103996	-80.1845
2	1104632	1105126	-421.208
2	1105411	1105608	-151.143
2	1108110	1108294	-182.484
2	1108827	1108897	-67.4157
2	1109440	1109543	-111.32
2	1110644	1110699	-33.8663
2	1111858	1112110	-159.174
2	1117838	1117891	-21.5789
2	1124978	1125080	57.2185
2	1129323	1129446	-109.377
2	1131580	1132018	412.348
2	1152102	1152189	-119.142
2	1164909	1165071	105.204
2	1167232	1167484	272.933
2	1167922	1168088	-125.88
2	1234213	1234444	-280.633
2	1236520	1236816	203.259
2	1239772	1239894	-65.3914
2	1250713	1250800	65.4769
2	1259122	1259345	167.178
2	1264152	1264317	-106.205
2	1264566	1264617	42.3995
2	1270875	1271084	147.226
2	1273416	1273588	-164.237
2	1279562	1279658	-75.2941
2	1291511	1291640	-107.806
2	1294541	1294725	-283.617
2	1317851	1317948	69.4219
2	1352452	1352593	-153.937
2	1360124	1360230	-86.8637
2	1361119	1361326	101.578
2	1362313	1362392	-40.4634
2	1369869	1370085	-138.315
2	1384512	1384569	-36.3423
2	1385863	1386191	-420.155
2	1386316	1386563	-152.302
2	1397893	1398033	-115.691
2	1416640	1416911	-297.196
2	1417465	1417610	128.743
2	1422036	1422192	-77.229
2	1424680	1424857	-198.035
2	1426418	1426476	-35.9835
2	1432654	1432738	-65.7807
2	1442973	1443053	-73.8614
2	1450897	1450991	66.404
2	1454097	1454255	80.0282
2	1469871	1469964	-95.4885
2	1471296	1471535	-374.388
2	1472687	1472854	112.075
2	1499541	1499626	-82.326
2	1501078	1501182	-61.4914
2	1506026	1506453	-380.033
2	1581515	1581632	-63.0819
2	1590631	1590872	-178.78
2	1592990	1593056	-36.8856
2	1599642	1599790	-153.202
2	1600414	1600524	-67.8828
2	1600931	1601003	50.1883
2	1601552	1601621	-79.2616
2	1607465	1607905	-521.214
2	1618291	1618493	137.201
2	1623516	1623639	-64.8364
2	1632110	1632223	-95.9298
2	1637673	1637805	-85.6785
2	1644625	1644686	-33.4327
2	1647622	1647812	-183.011
2	1654007	1654070	-69.7656
2	1658136	1658345	-199.978
2	1661593	1661706	53.8871
2	1661936	1662059	-86.0492
2	1662449	1662577	81.6642
2	1670559	1670630	68.0506
2	1681609	1681731	-75.6937
2	1692060	1692117	-53.7617
2	1693192	1693245	-70.0802
2	1695128	1695239	-42.936
2	1699888	1699961	-32.5773
2	1701577	1701639	30.7905
2	1702548	1702648	-62.7123
2	1702788	1702990	-230.458
2	1716899	1717138	-168.737
2	1727141	1727242	-63.7991
2	1736782	1736966	-176.55
2	1739997	1740135	89.8946
2	1740369	1740462	80.1688
2	1754597	1754757	-128.754
2	1759073	1759430	-228.992
2	1764281	1764511	-271.636
2	1768412	1768501	84.837
2	1773541	1773672	-117.029
2	1776027	1776086	46.5432
2	1858481	1858665	184.963
2	1859550	1859683	260.539
2	1879323	1879591	-251.131
2	1883167	1883342	135.715
2	1897492	1897707	-142.877
2	1905269	1905367	-61.9524
2	1909833	1909941	82.2681
2	1910204	1910565	-285.599
2	1917234	1917425	156.266
2	1925944	1926028	30.0002
2	1973123	1973382	-147.07
2	2038307	2038408	114.129
2	2072850	2073040	238.944
2	2103491	2103640	115.854
2	2110461	2110518	-75.512
2	2118924	2119098	127.205
2	2188450	2188761	-319.808
2	2191058	2191386	-213.166
2	2192421	2192523	-89.8025
2	2203637	2203779	103.411
2	2223430	2223507	68.4409
2	2224084	2224369	189.511
2	2229667	2229718	47.9604
2	2242225	2242654	186.435
2	2242718	2242805	44.446
2	2250963	2251057	-49.3664
2	2300306	2300520	220.89
2	2311150	2311260	-59.3902
2	2318344	2318573	-149.371
2	2350437	2350603	-207.124
2	2356890	2356986	-60.6193
2	2379495	2379662	-89.4477
2	2435957	2436025	55.8401
2	2464575	2464736	66.7061
2	2467999	2468104	-99.713
2	2474580	2474769	-154.173
2	2532010	2532135	-83.5834
2	2540076	2540194	95.4315
2	2580117	2580190	87.3593
2	2581869	2582100	-319.245
2	2582588	2582711	-76.3619
2	2585895	2586029	-44.6023
2	2591998	2592064	-42.0007
2	2601325	2601455	124.217
2	2602281	2602390	-102.724
2	2638354	2638527	-138.606
2	2640609	2640699	-97.5048
2	2654384	2654484	94.3097
2	2670734	2670819	-38.0805
2	2680224	2680320	-58.5123
2	2683614	2683785	-127.602
2	2701794	2701873	-42.5476
2	2707217	2707318	44.8567
2	2708071	2708336	259.114
2	2738967	2739131	-128.262
2	2756203	2756272	-40.01
2	2779489	2779544	-62.3459
2	2786791	2786886	-74.7076
2	2807951	2808046	-95.7075
2	2809719	2809794	-31.7424
2	2816689	2816771	-50.1957
2	2824688	2824805	-88.6906
2	2830465	2830541	-46.046
2	2836458	2836765	-227.634
2	2855380	2855579	168.84
2	2866285	2866651	-294.288
2	2867965	2868100	56.0998
2	2884536	2884670	-58.9772
2	2889104	2889254	-124.088
2	2890213	2890388	-98.1899
2	2906537	2906623	-35.2308
2	2908821	2908926	-121.754
2	2910550	2910603	36.5958
2	2918219	2918271	46.511
2	2934938	2935037	-61.7797
2	2936283	2936364	-120.77
2	2942284	2942415	104.611
2	2951953	2952195	-142.987
2	2958600	2958723	-110.92
2	2973131	2973249	-79.6591
2	2978567	2978621	-37.5873
2	2993906	2994059	-168.272
2	3001944	3002153	-182.832
2	3004932	3005014	96.2833
2	3008527	3008630	-124.477
2	3013691	3013821	160.334
2	3022571	3022712	-76.1921
2	3036265	3036463	206.617
2	3044160	3044280	128.612
2	3055052	3055146	75.3163
2	3112767	3112867	-71.1608
2	3151525	3151622	-31.5166
2	3221188	3221337	-146.385
2	3239674	3239774	115.439
2	3240691	3240797	-51.8831
2	3241715	3241770	29.3564
2	3243023	3243129	-85.8487
2	3243362	3243579	282.645
2	3252953	3253109	131.412
2	3273481	3273742	239.795
2	3275850	3275975	79.2495
2	3276549	3276656	122.986
2	3282028	3282234	123.814
2	3300618	3300908	212.013
2	3314092	3314186	86.882
2	3330453	3330518	-63.1913
2	3349876	3350010	90.0425
2	3353016	3353170	67.7153
2	3354512	3354611	58.0049
2	3361146	3361288	87.609
2	3370794	3370847	39.6771
2	3404356	3404418	-25.2462
2	3456152	3456372	-327.83
2	3459424	3459515	-40.7777
2	3466874	3466980	-90.3642
2	3472895	3473032	88.9543
2	3482329	3482423	50.9497
2	3495950	3496024	-28.1459
2	3552223	3552400	-75.0304
2	3555135	3555194	-38.0924
2	3574581	3574662	-50.8389
2	3586314	3586404	87.9404
2	3587110	3587271	90.079
2	3594121	3594210	-57.8514
2	3629808	3629892	-60.1278
2	3721222	3721327	-70.9319
2	3748134	3748222	82.0781
2	3751117	3751205	84.6973
2	3766194	3766320	36.2085
2	3766581	3766752	125.011
2	3791452	3791515	45.886
2	3827688	3827764	-55.7603
2	3844623	3844690	59.8218
2	3869213	3869356	-107.395
2	3878514	3878594	53.0221
2	3881172	3881265	-65.4104
2	3925916	3926002	-42.4086
2	3932044	3932249	-151.564
2	3973846	3974013	99.9096
2	3980116	3980196	-75.781
2	3993487	3993617	72.4139
2	3994385	3994573	-58.7748
2	4007069	4007408	-164.111
2	4014792	4014897	44.6538
2	4018691	4018952	-163.258
2	4041568	4041776	-165.691
2	4041837	4041979	-87.1924
2	4059887	4060062	-141.513
2	4061575	4061808	-112.301
2	4121472	4121549	33.6542
2	4161203	4161439	106.757
2	4205292	4205401	-69.8143
2	4350673	4350742	-39.1971
2	4376675	4376810	-97.6468
2	4554754	4554854	55.4425
2	4572894	4573013	-73.9316
2	4602574	4602627	-28.3265
2	4627490	4627555	-48.7115
2	4628416	4628615	117.949
2	4668786	4668926	-71.1578
2	4687550	4687604	-24.4514
2	4778218	4778337	96.5456
2	4779144	4779231	-61.4831
2	4794976	4795151	138.875
2	4800524	4800836	-255.917
2	4801090	4801197	97.6197
2	4813356	4813436	116.436
2	4851464	4851519	41.8956
2	4878311	4878395	39.7693
2	4914345	4914438	-68.7896
2	4954677	4954946	252.921
2	5015694	5015789	48.9011
2	5016107	5016161	-20.0007
2	5019388	5019485	49.7109
2	5039859	5040024	-147.644
2	5164544	5164654	-71.2041
2	5567104	5567164	25.7138
2	5580116	5580413	691.075
2	5580551	5580853	326.438
2	5743447	5743616	82.0541
2	5803131	5803187	64.6423
2	5864419	5864477	-49.2215
2	5934692	5934819	-85.9752
2	5935029	5935116	-44.5133
2	6091984	6092700	-1273.12
2	6131652	6131772	-64.6067
2	6157319	6157441	74.7068
2	6167881	6167947	39.1683
2	6277271	6277409	220.967
2	6292934	6293072	89.648
2	6297794	6297949	166.646
2	6358817	6358979	91.3797
2	6368306	6368372	89.7049
2	6380137	6380189	-22.4166
2	6532392	6532527	95.8146
2	6607017	6607076	-32.4455
2	6609255	6609542	433.141
2	6609929	6610134	-287.163
2	6615747	6616066	-445.166
2	6616390	6616485	-52.5078
2	6655445	6655739	547.409
2	6669493	6669813	488.114
2	6733382	6733483	111.257
2	6764577	6764671	41.5562
2	6940895	6941073	147.969
2	7079711	7079851	83.5455
2	7152238	7152350	-81.1509
2	7290158	7290210	-67.8326
2	7309623	7309823	-156.011
2	7328289	7328364	92.1704
2	7344525	7344642	-154.009
2	7403159	7403211	-19.6759
2	7409278	7409361	28.7546
2	7414347	7414480	136.436
2	7432809	7432969	109.884
2	7433184	7433397	165.381
2	7463553	7463613	-20.5794
2	7467041	7467119	-73.585
2	7469813	7469869	28.9515
2	7478410	7478511	-105.499
2	7479986	7480056	-57.4799
2	7538683	7538891	-193.852
2	7539191	7539338	62.1997
2	7553136	7553264	-125.345
2	7553511	7553609	-58.3188
2	7575684	7575758	-40.484
2	7602175	7602263	-32.1452
2	7643298	7643393	-91.8738
2	7674746	7674959	120.683
2	7683572	7683646	42.3741
2	7718209	7718311	-75.9434
2	7779318	7779509	-103.83
2	7856332	7856403	75.5087
2	7875940	7876121	-239.023
2	7913810	7913863	30.7813
2	8144021	8144089	-35.784
2	8282138	8282508	437.927
2	8286301	8286475	-157.874
2	8476998	8477065	-56.9436
2	8726505	8726596	-81.432
2	8802897	8802962	-35.8854
2	8818086	8818190	-56.1559
2	8899800	8899945	-89.3984
2	8917072	8917123	52.4912
2	8974687	8974884	149.736
2	9327893	9328020	-89.8798
2	9450418	9450500	39.8403
[truncated: 23,113 more rows]
