# Supplementary material for: Preliminary Analysis of Placental DNA Methylation Profiles in Piglets with Extreme Birth Weight Variations
Source: Animals (Basel). 2025 Jul 23;15(15):2168. doi: 10.3390/ani15152168 (PMC12345441; doi:10.3390/ani15152168)
Supplement: Supplementary file 1 [file animals-15-02168-s001.zip › Table S5ú║Identification and functional enrichment analysis of DE-DMGs.xlsx]

## Sheet: PNGs
Additional file 5: Table S5. Identification and functional enrichment analysis of DE-DMGs
chr1	start1	end1	ID	chr2	start2	end2		geneID	name	dif_DNA_methylation	dif_RNA_logFC	pvalue	adj	Type
6	149987994	149988096	6:149987994-149988096	6	149982509	149988509	-	ENSSSCG00000003820	USP1	-0.622836	-1.05058	0.0301331	0.263373	Hypo_Down
1	7205371	7205456	1:7205371-7205456	1	7204401	7210401	-	ENSSSCG00000004039	SLC22A3	0.220804	1.71303	0.0125558	0.160419	Hyper_Up
1	14494071	14494221	1:14494071-14494221	1	14490363	14496363	-	ENSSSCG00000025777	ESR1	0.189743	1.68525	0.0255265	0.241445	Hyper_Up
10	65407525	65407630	10:65407525-65407630	10	65403633	65409633	+	ENSSSCG00000011141	CALML5	-0.356214	-2.41967	0.00616234	0.10754	Hypo_Down
10	24160556	24160710	10:24160556-24160710	10	24155688	24161688	+	ENSSSCG00000054480	SHISA4	-0.351614	-2.70218	0.00070627	0.0283036	Hypo_Down
1	139453826	139453902	1:139453826-139453902	1	139448049	139454049	+	ENSSSCG00000004822	ALDH1A3	0.228713	2.06792	0.000113286	0.00819291	Hyper_Up
4	59249360	59250298	4:59249360-59250298	4	59249337	59255337	+	ENSSSCG00000006168	PEX2	-0.347874	-1.7899	0.00192445	0.0526306	Hypo_Down
1	205699108	205699182	1:205699108-205699182	1	205694786	205700786	-	ENSSSCG00000005178	CNTLN	0.183317	1.0651	0.0326868	0.276263	Hyper_Up
9	8666126	8666189	9:8666126-8666189	9	8664772	8670772	-	ENSSSCG00000014840	P4HA3	-0.326761	-1.96748	0.00166684	0.0493942	Hypo_Down
1	268343847	268344007	1:268343847-268344007	1	268340783	268346783	-	ENSSSCG00000005625	ENG	0.330184	1.63928	0.00442962	0.0885297	Hyper_Up
17	47799293	47799376	17:47799293-47799376	17	47795477	47801477	+	ENSSSCG00000035724	protein_coding	-0.281818	-3.48506	0.000300664	0.0161377	Hypo_Down
10	8307151	8307551	10:8307151-8307551	10	8302539	8308539	+	ENSSSCG00000010816	TGFB2	0.1618	1.52366	0.0303967	0.265099	Hyper_Up
10	11526625	11526704	10:11526625-11526704	10	11523619	11529619	+	ENSSSCG00000035479	DISP1	0.1156	1.08037	0.0375464	0.299389	Hyper_Up
2	215997	216233	2:215997-216233	2	211170	217170	+	ENSSSCG00000027302	PKP3	-0.280686	-2.15146	0.000863049	0.0327072	Hypo_Down
5	22243873	22244081	5:22243873-22244081	5	22241528	22247528	-	ENSSSCG00000000415	SDR9C7	-0.263723	-2.5429	0.0343832	0.284526	Hypo_Down
2	126273810	126273890	2:126273810-126273890	2	126268267	126274267	+	ENSSSCG00000022790	SNX2	-0.24289	-1.2972	0.0198528	0.211723	Hypo_Down
10	63669866	63669947	10:63669866-63669947	10	63669163	63675163	-	ENSSSCG00000011128	ITIH2	0.286858	1.95995	0.00182363	0.0510344	Hyper_Up
10	63672652	63672836	10:63672652-63672836	10	63669163	63675163	-	ENSSSCG00000011128	ITIH2	0.31505	1.95995	0.00182363	0.0510344	Hyper_Up
12	60299756	60299953	12:60299756-60299953	12	60293820	60299820	+	ENSSSCG00000018047	FAM83G	-0.229462	-1.3584	0.00157683	0.0480746	Hypo_Down
13	32421228	32421310	13:32421228-32421310	13	32418920	32424920	-	ENSSSCG00000027992	MST1R	-0.228748	-3.61644	3.59e-05	0.0041946	Hypo_Down
8	827749	827848	8:827749-827848	8	822806	828806	+	ENSSSCG00000008677	protein_coding	-0.225208	-1.2274	0.0474796	0.335878	Hypo_Down
14	8377267	8377353	14:8377267-8377353	14	8372212	8378212	+	ENSSSCG00000009644	ADAM28	-0.225188	-3.77872	3.86e-10	7.5e-07	Hypo_Down
11	20993820	20993916	11:20993820-20993916	11	20992688	20998688	+	ENSSSCG00000009410	RUBCNL	0.341752	1.82269	0.00167469	0.0493942	Hyper_Up
11	22700301	22700453	11:22700301-22700453	11	22697675	22703675	-	ENSSSCG00000040405	SERP2	0.0915696	2.2184	0.000719924	0.028751	Hyper_Up
12	5363306	5363459	12:5363306-5363459	12	5360095	5366095	-	ENSSSCG00000017189	GALR2	-0.221674	-4.71541	2.9e-05	0.00360195	Hypo_Down
12	16789997	16790088	12:16789997-16790088	12	16789213	16795213	-	ENSSSCG00000017307	MYL4	-0.221337	-3.942	0.0226577	0.226562	Hypo_Down
15	137102832	137103008	15:137102832-137103008	15	137100709	137106709	-	ENSSSCG00000027331	COL6A3	-0.221334	-1.07603	0.041006	0.313781	Hypo_Down
5	3242670	3242876	5:3242670-3242876	5	3239789	3245789	-	ENSSSCG00000000002	GTSE1	-0.220377	-2.14989	0.0141267	0.173368	Hypo_Down
16	79541508	79541571	16:79541508-79541571	16	79539928	79545928	+	ENSSSCG00000032698	TPPP	-0.212562	-3.32306	0.000419087	0.0202372	Hypo_Down
12	3643454	3643587	12:3643454-3643587	12	3640929	3646929	+	ENSSSCG00000036956	SOCS3	0.102349	1.86547	0.0391123	0.304841	Hyper_Up
12	3643736	3643850	12:3643736-3643850	12	3640929	3646929	+	ENSSSCG00000036956	SOCS3	0.103889	1.86547	0.0391123	0.304841	Hyper_Up
4	14600285	14600395	4:14600285-14600395	4	14595150	14601150	+	ENSSSCG00000005969	WASHC5	-0.207209	-1.06607	0.0289477	0.258984	Hypo_Down
2	216303	216495	2:216303-216495	2	211170	217170	+	ENSSSCG00000027302	PKP3	-0.203356	-2.15146	0.000863049	0.0327072	Hypo_Down
14	112143291	112143556	14:112143291-112143556	14	112139745	112145745	+	ENSSSCG00000022429	KAZALD1	-0.203328	-1.76435	0.0151971	0.180305	Hypo_Down
2	126268438	126268576	2:126268438-126268576	2	126268267	126274267	+	ENSSSCG00000022790	SNX2	-0.200905	-1.2972	0.0198528	0.211723	Hypo_Down
13	32420937	32421176	13:32420937-32421176	13	32418920	32424920	-	ENSSSCG00000027992	MST1R	-0.200145	-3.61644	3.59e-05	0.0041946	Hypo_Down
11	78638331	78638475	11:78638331-78638475	11	78634478	78640478	-	ENSSSCG00000009554	GRTP1	-0.199747	-1.47428	0.00828595	0.128126	Hypo_Down
10	23414974	23415055	10:23414974-23415055	10	23414473	23420473	+	ENSSSCG00000033737	protein_coding	-0.199296	-6.11689	0.0230848	1	Hypo_Down
12	16119298	16119586	12:16119298-16119586	12	16116571	16122571	-	ENSSSCG00000017300	MRC2	0.302171	1.18622	0.0369303	0.297066	Hyper_Up
15	75718929	75719051	15:75718929-75719051	15	75713694	75719694	-	ENSSSCG00000040746	LRP2	-0.196244	-4.10149	3.22e-17	2.5e-13	Hypo_Down
12	20094475	20094543	12:20094475-20094543	12	20091469	20097469	-	ENSSSCG00000017389	RAMP2	0.0554774	2.24629	0.000110383	0.00805797	Hyper_Up
11	78677421	78677671	11:78677421-78677671	11	78675165	78681165	-	ENSSSCG00000024103	protein_coding	-0.195716	-4.03716	0.0483176	1	Hypo_Down
3	45845190	45845326	3:45845190-45845326	3	45840485	45846485	+	ENSSSCG00000008121	protein_coding	-0.192039	-2.15253	0.00207275	0.0549987	Hypo_Down
12	36884516	36884682	12:36884516-36884682	12	36884513	36890513	-	ENSSSCG00000027060	TBX2	0.154206	1.16916	0.0176396	0.197206	Hyper_Up
6	56232056	56232130	6:56232056-56232130	6	56231210	56237210	-	ENSSSCG00000003256	PRKCG	-0.190652	-3.63899	0.00129846	0.0429365	Hypo_Down
12	47854116	47854302	12:47854116-47854302	12	47853401	47859401	-	ENSSSCG00000024071	SCARF1	0.171945	1.52003	0.0117623	0.155521	Hyper_Up
2	214109	214227	2:214109-214227	2	211170	217170	+	ENSSSCG00000027302	PKP3	-0.189345	-2.15146	0.000863049	0.0327072	Hypo_Down
12	53107343	53107526	12:53107343-53107526	12	53106621	53112621	+	ENSSSCG00000037096	TMEM88	0.191112	2.08929	0.0036266	0.079647	Hyper_Up
12	53108381	53108437	12:53108381-53108437	12	53106621	53112621	+	ENSSSCG00000037096	TMEM88	0.176654	2.08929	0.0036266	0.079647	Hyper_Up
12	53110022	53110257	12:53110022-53110257	12	53106621	53112621	+	ENSSSCG00000037096	TMEM88	0.182251	2.08929	0.0036266	0.079647	Hyper_Up
17	35417539	35417635	17:35417539-35417635	17	35411694	35417694	-	ENSSSCG00000035357	BCL2L1	-0.185211	-1.26153	0.0325555	0.276163	Hypo_Down
13	31627420	31627716	13:31627420-31627716	13	31624225	31630225	+	ENSSSCG00000011368	P4HTM	0.154367	1.33889	0.0237904	0.231522	Hyper_Up
17	47668468	47668566	17:47668468-47668566	17	47667486	47673486	-	ENSSSCG00000038594	protein_coding	-0.184531	-1.56786	0.00527761	0.0989886	Hypo_Down
8	451749	451839	8:451749-451839	8	447538	453538	-	ENSSSCG00000039488	SPON2	-0.183606	-1.62391	0.000574171	0.0251175	Hypo_Down
13	135299400	135299490	13:135299400-135299490	13	135295377	135301377	+	ENSSSCG00000011859	HEG1	0.275636	1.29367	0.0178523	0.199129	Hyper_Up
13	205940269	205940387	13:205940269-205940387	13	205935348	205941348	+	ENSSSCG00000030016	PDE9A	0.181548	1.24736	0.00636233	0.108726	Hyper_Up
13	205941071	205941221	13:205941071-205941221	13	205935348	205941348	+	ENSSSCG00000030016	PDE9A	0.279252	1.24736	0.00636233	0.108726	Hyper_Up
16	79496476	79496545	16:79496476-79496545	16	79496214	79502214	+	ENSSSCG00000040193	protein_coding	-0.175848	-7.17286	0.000814212	0.0314149	Hypo_Down
11	77377973	77378074	11:77377973-77378074	11	77375515	77381515	-	ENSSSCG00000036545	protein_coding	-0.175157	-1.91936	0.0400823	0.309916	Hypo_Down
14	44196580	44196646	14:44196580-44196646	14	44191592	44197592	+	ENSSSCG00000043809	CRYBA4	0.228287	6.35301	0.00271824	1	Hyper_Up
4	54799074	54799216	4:54799074-54799216	4	54798394	54804394	+	ENSSSCG00000006151	SNX16	-0.167699	-1.43896	0.021211	0.218707	Hypo_Down
15	139746937	139747031	15:139746937-139747031	15	139741530	139747530	-	ENSSSCG00000016400	protein_coding	-0.157881	-9.20704	0.0275197	0.251463	Hypo_Down
11	77378390	77378489	11:77378390-77378489	11	77375515	77381515	-	ENSSSCG00000036545	protein_coding	-0.157851	-1.91936	0.0400823	0.309916	Hypo_Down
14	105043182	105043280	14:105043182-105043280	14	105041765	105047765	-	ENSSSCG00000010479	RBP4	0.243324	6.85002	8.52e-20	1.32e-15	Hyper_Up
12	22989594	22989725	12:22989594-22989725	12	22984044	22990044	-	ENSSSCG00000017507	protein_coding	-0.151781	-2.25931	0.0127559	0.161516	Hypo_Down
14	124159085	124159160	14:124159085-124159160	14	124159102	124165102	-	ENSSSCG00000010644	DCLRE1A	0.199318	1.05394	0.0321083	0.272964	Hyper_Up
2	49234185	49234252	2:49234185-49234252	2	49228866	49234866	-	ENSSSCG00000013408	ADM	-0.149429	-1.70311	0.0147244	0.176795	Hypo_Down
13	206713622	206713719	13:206713622-206713719	13	206707646	206713646	-	ENSSSCG00000027357	CSTB	-0.14326	-2.17995	0.00322081	0.0738014	Hypo_Down
12	5228110	5228301	12:5228110-5228301	12	5222849	5228849	+	ENSSSCG00000017186	RNF157	-0.142345	-1.60227	0.0254121	0.240642	Hypo_Down
15	120217241	120217408	15:120217241-120217408	15	120216658	120222658	+	ENSSSCG00000016184	protein_coding	0.0277196	1.59594	0.00929367	0.13666	Hyper_Up
8	450337	450407	8:450337-450407	8	447538	453538	-	ENSSSCG00000039488	SPON2	-0.120479	-1.62391	0.000574171	0.0251175	Hypo_Down
3	23954133	23954192	3:23954133-23954192	3	23953373	23959373	-	ENSSSCG00000007839	EEF2K	0.036995	-1.44336	0.0175317	0.196681	Hyper_Down
1	25448793	25448932	1:25448793-25448932	1	25444594	25450594	-	ENSSSCG00000004145	ABRACL	0.0376841	-1.64854	0.0069699	0.115046	Hyper_Down
5	2980080	2980133	5:2980080-2980133	5	2977351	2983351	+	ENSSSCG00000031361	CELSR1	0.0471017	-2.10345	0.00582821	0.103992	Hyper_Down
12	6353571	6353670	12:6353571-6353670	12	6350688	6356688	+	ENSSSCG00000017226	FADS6	0.0569572	-2.03064	0.00577847	0.103513	Hyper_Down
4	685871	685927	4:685871-685927	4	683116	689116	-	ENSSSCG00000032796	GRINA	0.0591836	-1.33767	0.0116815	0.155177	Hyper_Down
16	5879126	5879187	16:5879126-5879187	16	5876714	5882714	-	ENSSSCG00000016792	RETREG1	0.0609212	-1.94371	0.00408896	0.0853413	Hyper_Down
8	72542739	72542824	8:72542739-72542824	8	72540298	72546298	-	ENSSSCG00000008985	SOWAHB	0.0620692	-1.44696	0.00490314	0.094472	Hyper_Down
17	30238168	30238290	17:30238168-30238290	17	30236692	30242692	-	ENSSSCG00000007116	CD93	0.184293	1.55789	0.00478681	0.0929215	Hyper_Up
3	22901920	22902082	3:22901920-22902082	3	22899063	22905063	-	ENSSSCG00000028923	SCNN1B	0.0692438	-3.57628	4.11e-05	0.00446518	Hyper_Down
11	1029724	1029820	11:1029724-1029820	11	1026109	1032109	+	ENSSSCG00000025308	IL17D	0.070128	-2.56979	0.00824611	0.127835	Hyper_Down
12	22195679	22195833	12:22195679-22195833	12	22192840	22198840	-	ENSSSCG00000017478	RAPGEFL1	0.073105	-2.60091	0.00772954	0.122992	Hyper_Down
1	251978207	251978283	1:251978207-251978283	1	251976159	251982159	-	ENSSSCG00000005457	ENSSSCG00000005457	0.0749855	-1.12604	0.017664	0.197312	Hyper_Down
6	27391478	27391614	6:27391478-27391614	6	27388471	27394471	-	ENSSSCG00000032632	CMTM4	0.0883545	-1.07461	0.0362845	0.29401	Hyper_Down
5	64349745	64349849	5:64349745-64349849	5	64347710	64353710	-	ENSSSCG00000000709	PLEKHG6	0.0909122	-1.87237	0.0121211	0.157439	Hyper_Down
1	185397821	185397977	1:185397821-185397977	1	185394812	185400812	+	ENSSSCG00000033800	PELI2	0.0952809	-1.06496	0.0211342	0.218494	Hyper_Down
6	31047746	31048020	6:31047746-31048020	6	31043146	31049146	+	ENSSSCG00000002831	IRX3	0.0995384	-3.00646	0.00192392	0.0526306	Hyper_Down
3	103815446	103815566	3:103815446-103815566	3	103812556	103818556	-	ENSSSCG00000008504	CRIM1	0.0996543	-1.03871	0.0423048	0.318392	Hyper_Down
7	24148581	24148674	7:24148581-24148674	7	24147596	24153596	-	ENSSSCG00000023611	TNXB	0.106147	-2.17355	6.7e-08	5.79e-05	Hyper_Down
2	7409279	7409361	2:7409279-7409361	2	7406116	7412116	+	ENSSSCG00000013022	PYGM	0.201394	1.3336	0.0412995	0.314319	Hyper_Up
2	59222414	59222551	2:59222414-59222551	2	59219367	59225367	+	ENSSSCG00000013909	CRLF1	0.106826	-2.33056	8.85e-06	0.00149549	Hyper_Down
12	5360383	5360547	12:5360383-5360547	12	5360095	5366095	-	ENSSSCG00000017189	GALR2	0.109731	-4.71541	2.9e-05	0.00360195	Hyper_Down
6	75212151	75212306	6:75212151-75212306	6	75209154	75215154	-	ENSSSCG00000003470	FAM131C	0.110011	-2.10884	0.0425528	0.319284	Hyper_Down
2	66184348	66184401	2:66184348-66184401	2	66181289	66187289	-	ENSSSCG00000013732	MAST1	0.0677592	1.42892	0.0380303	0.301193	Hyper_Up
2	85949222	85949362	2:85949222-85949362	2	85946174	85952174	+	ENSSSCG00000014097	PDE8B	0.0893907	1.29257	0.00321961	0.0738014	Hyper_Up
15	120297171	120297222	15:120297171-120297222	15	120294025	120300025	+	ENSSSCG00000016185	ARPC2	0.112305	-1.19053	0.0309942	0.26708	Hyper_Down
3	9317720	9317812	3:9317720-9317812	3	9314140	9320140	+	ENSSSCG00000007681	CUX1	0.11533	-1.15108	0.0280057	0.25347	Hyper_Down
9	56889338	56889512	9:56889338-56889512	9	56885246	56891246	+	ENSSSCG00000015246	ST14	0.148593	-1.77578	0.00648211	0.109793	Hyper_Down
2	151195566	151195698	2:151195566-151195698	2	151189647	151195647	-	ENSSSCG00000022741	PDGFRB	0.203923	1.14311	0.00336885	0.0756195	Hyper_Up
3	701026	701221	3:701026-701221	3	698757	704757	+	ENSSSCG00000007552	protein_coding	0.20017	2.21604	0.0257627	0.242631	Hyper_Up
12	44289329	44289408	12:44289329-44289408	12	44286612	44292612	-	ENSSSCG00000032450	LYRM9	0.150393	-1.42216	0.0182585	0.202238	Hyper_Down
2	1250714	1250800	2:1250714-1250800	2	1244878	1250878	+	ENSSSCG00000023537	SYT8	0.150589	-4.7693	0.00721268	0.117435	Hyper_Down
2	1250714	1250800	2:1250714-1250800	2	1248527	1254527	+	ENSSSCG00000033260	TNNI2	0.150589	-4.00525	0.000150588	0.0100422	Hyper_Down
14	74886483	74886632	14:74886483-74886632	14	74884763	74890763	-	ENSSSCG00000010281	PSAP	0.151799	-1.00262	0.0467409	0.333842	Hyper_Down
3	39174226	39174413	3:39174226-39174413	3	39171354	39177354	-	ENSSSCG00000021536	CLDN9	0.177334	3.42568	0.0033045	0.0746827	Hyper_Up
15	103155279	103155397	15:103155279-103155397	15	103155232	103161232	-	ENSSSCG00000021657	SATB2	0.157629	-2.61622	0.00259806	0.0642245	Hyper_Down
3	49535471	49535529	3:49535471-49535529	3	49532946	49538946	-	ENSSSCG00000025772	GPR45	0.180601	5.42119	0.0434357	1	Hyper_Up
3	71244055	71244165	3:71244055-71244165	3	71243967	71249967	-	ENSSSCG00000008312	DYSF	0.0335547	1.52978	0.00182817	0.0510344	Hyper_Up
7	62474091	62474285	7:62474091-62474285	7	62468249	62474249	+	ENSSSCG00000037634	FOXA1	0.159635	-2.65471	9.81e-05	0.00750705	Hyper_Down
3	118188219	118188281	3:118188219-118188281	3	118182975	118188975	+	ENSSSCG00000008603	MATN3	0.0910033	2.95185	0.00334343	0.0753434	Hyper_Up
3	128900751	128900890	3:128900751-128900890	3	128900616	128906616	+	ENSSSCG00000008647	CMPK2	0.239762	1.72499	0.0472439	0.33519	Hyper_Up
15	139457734	139457899	15:139457734-139457899	15	139454669	139460669	+	ENSSSCG00000016364	GPC1	0.171401	-1.75324	0.0386139	0.303062	Hyper_Down
14	74885630	74885782	14:74885630-74885782	14	74884763	74890763	-	ENSSSCG00000010281	PSAP	0.172651	-1.00262	0.0467409	0.333842	Hyper_Down
4	1272175	1272383	4:1272175-1272383	4	1266466	1272466	+	ENSSSCG00000033353	LY6H	0.223439	3.76048	0.0404023	1	Hyper_Up
5	88435391	88435466	5:88435391-88435466	5	88435365	88441365	+	ENSSSCG00000000906	TMCC3	0.175801	-1.4437	0.0131011	0.163229	Hyper_Down
2	714584	714667	2:714584-714667	2	708596	714596	+	ENSSSCG00000052122	ENSSSCG00000052122	0.176304	-2.28071	0.0445677	0.326298	Hyper_Down
17	61744897	61745148	17:61744897-61745148	17	61744955	61750955	-	ENSSSCG00000032761	LAMA5	0.176484	-1.4164	0.0031403	0.0724809	Hyper_Down
4	90083083	90083213	4:90083083-90083213	4	90077635	90083635	-	ENSSSCG00000006383	VANGL2	0.156002	3.12408	7.74e-05	0.00642338	Hyper_Up
14	73722641	73722756	14:73722641-73722756	14	73721100	73727100	+	ENSSSCG00000010274	SGPL1	0.18081	-1.50846	0.00819206	0.127231	Hyper_Down
5	43494	43750	5:43494-43750	5	42063	48063	-	ENSSSCG00000057823	protein_coding	0.214385	2.00579	0.00797335	0.12523	Hyper_Up
12	5407505	5407647	12:5407505-5407647	12	5406577	5412577	+	ENSSSCG00000017192	ENSSSCG00000017192	0.184843	-1.0302	0.00838229	0.129228	Hyper_Down
6	51179505	51179566	6:51179505-51179566	6	51179432	51185432	+	ENSSSCG00000003078	CEACAM19	0.18503	-3.68295	0.000128046	0.00890856	Hyper_Down
12	5013166	5013293	12:5013166-5013293	12	5007178	5013178	+	ENSSSCG00000023362	RHBDF2	0.189	-1.26331	0.0198422	0.211723	Hyper_Down
5	17427627	17428084	5:17427627-17428084	5	17424639	17430639	+	ENSSSCG00000052770	SMIM41	0.233959	4.39817	0.0469181	1	Hyper_Up
15	55489621	55489726	15:55489621-55489726	15	55488087	55494087	+	ENSSSCG00000015850	DUSP4	0.192026	-3.0015	5.63e-06	0.0010893	Hyper_Down
4	891920	892033	4:891920-892033	4	889041	895041	+	ENSSSCG00000036964	FAM83H	0.192859	-1.61685	0.000457569	0.0214201	Hyper_Down
5	65121157	65121248	5:65121157-65121248	5	65120788	65126788	-	ENSSSCG00000033544	NTF3	0.078991	2.32167	0.00817498	0.127231	Hyper_Up
11	67711769	67711864	11:67711769-67711864	11	67707933	67713933	-	ENSSSCG00000009513	SLC15A1	0.201426	-2.24782	0.0109241	0.150852	Hyper_Down
6	1767177	1767277	6:1767177-1767277	6	1763849	1769849	-	ENSSSCG00000002653	protein_coding	0.250446	3.68401	0.0150653	0.17964	Hyper_Up
6	19575589	19575643	6:19575589-19575643	6	19571530	19577530	+	ENSSSCG00000002814	ADGRG3	0.0302689	3.04141	0.00673885	0.112791	Hyper_Up
4	1338680	1338801	4:1338680-1338801	4	1334196	1340196	+	ENSSSCG00000040535	LY6E	-0.215985	3.45899	4.4e-06	0.000964535	Hypo_Up
6	27107343	27107459	6:27107343-27107459	6	27105597	27111597	+	ENSSSCG00000035772	CDH5	0.239284	1.17322	0.0184983	0.203129	Hyper_Up
6	27108593	27108690	6:27108593-27108690	6	27105597	27111597	+	ENSSSCG00000035772	CDH5	0.185095	1.17322	0.0184983	0.203129	Hyper_Up
12	52714489	52714654	12:52714489-52714654	12	52708921	52714921	+	ENSSSCG00000026142	TNK1	0.204886	-1.21601	0.0109905	0.151098	Hyper_Down
6	27794741	27794899	6:27794741-27794899	6	27792361	27798361	-	ENSSSCG00000040139	B3GNT9	0.108507	1.14649	0.0453888	0.329022	Hyper_Up
7	22939279	22939358	7:22939279-22939358	7	22935248	22941248	+	ENSSSCG00000001229	ENSSSCG00000001229	-0.0844871	1.90676	5.09e-06	0.00104186	Hypo_Up
3	40354934	40355159	3:40354934-40355159	3	40352726	40358726	-	ENSSSCG00000008021	TMEM204	-0.20616	2.30566	8.68e-06	0.00148247	Hypo_Up
5	78135550	78135633	5:78135550-78135633	5	78131105	78137105	-	ENSSSCG00000023526	RAPGEF3	-0.326463	2.08774	5.45e-05	0.00516852	Hypo_Up
7	40865837	40865921	7:40865837-40865921	7	40860886	40866886	-	ENSSSCG00000037416	CLIC5	-0.324482	1.59637	6.49e-05	0.00567938	Hypo_Up
9	51990018	51990162	9:51990018-51990162	9	51989393	51995393	-	ENSSSCG00000015200	ESAM	-0.202189	1.88653	7.23e-05	0.00616261	Hypo_Up
8	3513177	3513301	8:3513177-3513301	8	3510048	3516048	+	ENSSSCG00000055134	PSAPL1	0.206315	-2.97859	0.0176418	0.197206	Hyper_Down
3	79490787	79490879	3:79490787-79490879	3	79486280	79492280	-	ENSSSCG00000028518	ENSSSCG00000028518	-0.349906	7.15789	0.000152723	0.0100517	Hypo_Up
11	20996960	20997010	11:20996960-20997010	11	20992688	20998688	+	ENSSSCG00000009410	RUBCNL	-0.168114	1.82269	0.00167469	0.0493942	Hypo_Up
2	151191342	151191463	2:151191342-151191463	2	151189647	151195647	-	ENSSSCG00000022741	PDGFRB	-0.176916	1.14311	0.00336885	0.0756195	Hypo_Up
2	151193828	151193965	2:151193828-151193965	2	151189647	151195647	-	ENSSSCG00000022741	PDGFRB	-0.211974	1.14311	0.00336885	0.0756195	Hypo_Up
12	6502695	6502804	12:6502695-6502804	12	6498200	6504200	+	ENSSSCG00000037541	ENSSSCG00000037541	-0.20196	2.5318	0.00340324	0.0761395	Hypo_Up
2	8476999	8477065	2:8476999-8477065	2	8472162	8478162	-	ENSSSCG00000013056	LGALS12	-0.250449	6.20043	0.0053106	1	Hypo_Up
4	106566716	106566836	4:106566716-106566836	4	106566771	106572771	-	ENSSSCG00000045712	OLFML3	-0.191836	1.40084	0.00603157	0.105852	Hypo_Up
3	86784128	86784236	3:86784128-86784236	3	86781149	86787149	-	ENSSSCG00000040786	SPTBN1	-0.0687671	1.23621	0.00621438	0.108014	Hypo_Up
13	205936090	205936145	13:205936090-205936145	13	205935348	205941348	+	ENSSSCG00000030016	PDE9A	-0.220669	1.24736	0.00636233	0.108726	Hypo_Up
14	101195290	101195387	14:101195290-101195387	14	101190419	101196419	+	ENSSSCG00000010451	IFIT2	-0.195232	1.55944	0.0103381	0.145869	Hypo_Up
9	130832322	130832379	9:130832322-130832379	9	130832317	130838317	+	ENSSSCG00000015598	PACC1	-0.224285	1.32997	0.0108443	0.150049	Hypo_Up
6	42712306	42712403	6:42712306-42712403	6	42711267	42717267	-	ENSSSCG00000022948	SLC7A9	0.262162	3.64403	1.79e-09	2.78e-06	Hyper_Up
9	134913280	134913481	9:134913280-134913481	9	134910121	134916121	+	ENSSSCG00000039946	CD34	-0.101404	1.79894	0.0114789	0.154133	Hypo_Up
1	1507448	1507577	1:1507448-1507577	1	1504627	1510627	+	ENSSSCG00000004017	FRMD1	-0.14688	2.83985	0.0117351	0.155521	Hypo_Up
5	406158	406335	5:406158-406335	5	400765	406765	+	ENSSSCG00000035733	PLXNB2	0.206579	-1.25558	0.00898026	0.134263	Hyper_Down
1	1507700	1507970	1:1507700-1507970	1	1504627	1510627	+	ENSSSCG00000004017	FRMD1	-0.246233	2.83985	0.0117351	0.155521	Hypo_Up
2	1623517	1623639	2:1623517-1623639	2	1622736	1628736	+	ENSSSCG00000039243	CD81	-0.232618	1.10044	0.0125405	0.160355	Hypo_Up
13	135299907	135299958	13:135299907-135299958	13	135295377	135301377	+	ENSSSCG00000011859	HEG1	-0.16723	1.29367	0.0178523	0.199129	Hypo_Up
13	202298587	202298791	13:202298587-202298791	13	202298368	202304368	-	ENSSSCG00000022318	ERG	-0.221284	1.49893	0.0189383	0.206069	Hypo_Up
14	133496692	133496872	14:133496692-133496872	14	133493925	133499925	-	ENSSSCG00000029482	CHST15	-0.184974	1.16936	0.019935	0.211944	Hypo_Up
2	6615748	6616066	2:6615748-6616066	2	6615566	6621566	-	ENSSSCG00000012982	SIPA1	-0.204283	1.33808	0.0216073	0.220765	Hypo_Up
2	6616391	6616485	2:6616391-6616485	2	6615566	6621566	-	ENSSSCG00000012982	SIPA1	-0.221668	1.33808	0.0216073	0.220765	Hypo_Up
15	137447070	137447204	15:137447070-137447204	15	137441855	137447855	+	ENSSSCG00000016332	RBM44	0.208162	-2.31987	0.0161842	0.187657	Hyper_Down
16	66083688	66083904	16:66083688-66083904	16	66079185	66085185	-	ENSSSCG00000038003	ITK	-0.187159	5.59747	0.023152	1	Hypo_Up
6	52342775	52342832	6:52342775-52342832	6	52339885	52345885	+	ENSSSCG00000003101	HIF3A	0.056716	1.35489	0.00618188	0.10776	Hyper_Up
14	73518461	73518680	14:73518461-73518680	14	73517202	73523202	-	ENSSSCG00000010271	PRF1	-0.267892	4.15945	0.0237222	0.231288	Hypo_Up
4	18927205	18927423	4:18927205-18927423	4	18921971	18927971	-	ENSSSCG00000005997	COL14A1	-0.250837	1.55811	0.0296009	0.261366	Hypo_Up
7	61892668	61892740	7:61892668-61892740	7	61891978	61897978	-	ENSSSCG00000001938	SSTR1	-0.10987	1.75598	0.0367105	0.296138	Hypo_Up
8	40370046	40370096	8:40370046-40370096	8	40366929	40372929	-	ENSSSCG00000008838	LNX1	-0.194474	1.11789	0.036713	0.296138	Hypo_Up
6	45217219	45217376	6:45217219-45217376	6	45214839	45220839	-	ENSSSCG00000062012	ENSSSCG00000062012	0.212334	-2.43928	0.000227341	0.0134408	Hyper_Down
12	3172828	3173019	12:3172828-3173019	12	3167076	3173076	-	ENSSSCG00000035511	C1QTNF1	-0.211243	1.15998	0.0404429	0.311484	Hypo_Up
3	40828003	40828143	3:40828003-40828143	3	40827736	40833736	-	ENSSSCG00000037970	SOX8	-0.158638	2.43198	0.0446084	0.326298	Hypo_Up
6	88714650	88714713	6:88714650-88714713	6	88712794	88718794	+	ENSSSCG00000003616	FAM167B	-0.305225	1.73423	0.0476879	0.336586	Hypo_Up
8	2321916	2322029	8:2321916-2322029	8	2317226	2323226	+	ENSSSCG00000008703	ADRA2C	-0.203006	1.80147	0.0482576	0.339068	Hypo_Up
6	59635554	59635650	6:59635554-59635650	6	59635605	59641605	+	ENSSSCG00000058832	NAT14	0.214798	1.66891	0.0385156	0.302919	Hyper_Up
6	59763378	59763488	6:59763378-59763488	6	59758947	59764947	+	ENSSSCG00000031349	ZNF580	0.20551	1.03663	0.0327867	0.276314	Hyper_Up
6	62589096	62589259	6:62589096-62589259	6	62587127	62593127	+	ENSSSCG00000035527	protein_coding	0.229315	1.54202	0.0242771	0.234026	Hyper_Up
2	141277927	141277988	2:141277927-141277988	2	141276641	141282641	-	ENSSSCG00000029239	MZB1	0.214651	-2.72111	0.00432857	0.088106	Hyper_Down
6	92430969	92431160	6:92430969-92431160	6	92429133	92435133	-	ENSSSCG00000033892	EVA1B	0.191143	1.23634	0.00276377	0.0667297	Hyper_Up
6	95459610	95459677	6:95459610-95459677	6	95456575	95462575	-	ENSSSCG00000038956	HEYL	0.0546642	1.69612	0.0100229	0.143903	Hyper_Up
1	2144505	2144586	1:2144505-2144586	1	2141307	2147307	+	ENSSSCG00000004024	ENSSSCG00000004024	0.229077	-1.07579	0.00519658	0.0981501	Hyper_Down
6	167358159	167358213	6:167358159-167358213	6	167357729	167363729	-	ENSSSCG00000034778	ARTN	0.0607498	2.2861	0.0182827	0.20229	Hyper_Up
6	167939646	167939759	6:167939646-167939759	6	167937870	167943870	-	ENSSSCG00000003950	TIE1	0.214266	1.56403	0.00246182	0.0623486	Hyper_Up
7	5059007	5059117	7:5059007-5059117	7	5055817	5061817	+	ENSSSCG00000001027	BMP6	0.15543	1.11546	0.0216503	0.221038	Hyper_Up
7	22889337	22889550	7:22889337-22889550	7	22885906	22891906	+	ENSSSCG00000062469	protein_coding	0.106362	1.26266	0.00118081	0.0405112	Hyper_Up
7	22936589	22936658	7:22936589-22936658	7	22935248	22941248	+	ENSSSCG00000001229	protein_coding	0.174645	1.90676	5.09e-06	0.00104186	Hyper_Up
7	22936763	22936983	7:22936763-22936983	7	22935248	22941248	+	ENSSSCG00000001229	protein_coding	0.217873	1.90676	5.09e-06	0.00104186	Hyper_Up
7	23014580	23015918	7:23014580-23015918	7	23012536	23018536	-	ENSSSCG00000001341	protein_coding	0.225944	1.65489	0.00658419	0.111159	Hyper_Up
7	23018280	23018499	7:23018280-23018499	7	23012536	23018536	-	ENSSSCG00000001341	protein_coding	0.216973	1.65489	0.00658419	0.111159	Hyper_Up
1	273971415	273971517	1:273971415-273971517	1	273968971	273974971	+	ENSSSCG00000005751	COL5A1	0.23548	-1.46114	0.00030098	0.0161377	Hyper_Down
8	70415591	70415661	8:70415591-70415661	8	70414923	70420923	+	ENSSSCG00000008963	AREG	0.246528	-3.17675	2.72e-05	0.00340867	Hyper_Down
7	36832627	36832970	7:36832627-36832970	7	36827394	36833394	+	ENSSSCG00000001620	MDFI	0.320089	1.53925	0.01639	0.188917	Hyper_Up
7	40863592	40863795	7:40863592-40863795	7	40860886	40866886	-	ENSSSCG00000037416	CLIC5	0.262187	1.59637	6.49e-05	0.00567938	Hyper_Up
12	5412168	5412331	12:5412168-5412331	12	5406577	5412577	+	ENSSSCG00000017192	ENSSSCG00000017192	0.262431	-1.0302	0.00838229	0.129228	Hyper_Down
10	23687648	23687790	10:23687648-23687790	10	23686380	23692380	+	ENSSSCG00000030694	PKP1	0.26445	-3.47634	0.00191887	0.0526306	Hyper_Down
7	75987136	75987355	7:75987136-75987355	7	75987220	75993220	+	ENSSSCG00000002037	CDH24	0.201785	1.24169	0.0460416	0.331589	Hyper_Up
7	87103303	87103415	7:87103303-87103415	7	87100309	87106309	-	ENSSSCG00000002263	SLCO3A1	0.080169	1.64905	0.026761	0.247388	Hyper_Up
11	6601571	6601701	11:6601571-6601701	11	6601658	6607658	-	ENSSSCG00000029456	SLC7A1	0.274106	-1.60568	0.000637957	0.0266656	Hyper_Down
2	8917073	8917123	2:8917073-8917123	2	8916072	8922072	-	ENSSSCG00000022404	SLC3A2	0.287624	-1.31391	0.0129166	0.162229	Hyper_Down
7	42370920	42371044	7:42370920-42371044	7	42370211	42376211	+	ENSSSCG00000059476	ENSSSCG00000059476	0.290266	-2.44305	0.00206587	0.0549972	Hyper_Down
3	8714681	8714791	3:8714681-8714791	3	8710215	8716215	+	ENSSSCG00000027486	TRIP6	0.306009	-1.21268	0.00882114	0.133032	Hyper_Down
4	93508381	93508473	4:93508381-93508473	4	93507815	93513815	-	ENSSSCG00000006479	TTC24	0.308426	-3.69838	0.0168457	0.191612	Hyper_Down
11	6602010	6602108	11:6602010-6602108	11	6601658	6607658	-	ENSSSCG00000029456	SLC7A1	0.315945	-1.60568	0.000637957	0.0266656	Hyper_Down
7	23822905	23823002	7:23822905-23823002	7	23822112	23828112	-	ENSSSCG00000040885	ENSSSCG00000040885	0.322193	-4.33835	0.000266515	0.0150692	Hyper_Down
1	25448193	25448271	1:25448193-25448271	1	25444594	25450594	-	ENSSSCG00000004145	ABRACL	0.338142	-1.64854	0.0069699	0.115046	Hyper_Down

## Sheet: GO
Additional file 5: Table S5. Identification and functional enrichment analysis of DE-DMGs
	ID	Description	GeneRatio	BgRatio	pvalue	p.adjust	qvalue	geneID
GO:0098739	GO:0098739	import across plasma membrane	45735	48/6964	0.000275622	0.000275622	0.11286	SCNN1B/SLC15A1/SLC7A1
GO:0032355	GO:0032355	response to estradiol	45707	18/6964	0.00105136	0.00105136	0.151161	FOXA1/AREG
GO:0061138	GO:0061138	morphogenesis of a branching epithelium	45735	79/6964	0.00119455	0.00119455	0.151161	ST14/FOXA1/AREG
GO:0001763	GO:0001763	morphogenesis of a branching structure	45735	85/6964	0.00147663	0.00147663	0.151161	ST14/FOXA1/AREG
GO:0007173	GO:0007173	epidermal growth factor receptor signaling pathway	45707	27/6964	0.00237689	0.00237689	0.189589	RHBDF2/AREG
GO:0060562	GO:0060562	epithelial tube morphogenesis	45735	106/6964	0.0027816	0.0027816	0.189589	ST14/FOXA1/AREG
GO:0038127	GO:0038127	ERBB signaling pathway	45707	33/6964	0.00354081	0.00354081	0.189589	RHBDF2/AREG
GO:0006865	GO:0006865	amino acid transport	45707	36/6964	0.0042043	0.0042043	0.189589	SLC3A2/SLC7A1
GO:0021915	GO:0021915	neural tube development	45707	41/6964	0.00542802	0.00542802	0.189589	ST14/FOXA1
GO:0022612	GO:0022612	gland morphogenesis	45707	44/6964	0.00623167	0.00623167	0.189589	FOXA1/AREG
GO:0002009	GO:0002009	morphogenesis of an epithelium	45735	151/6964	0.00750456	0.00750456	0.189589	ST14/FOXA1/AREG
GO:0032870	GO:0032870	cellular response to hormone stimulus	45735	153/6964	0.0077819	0.0077819	0.189589	SCNN1B/FOXA1/MZB1
GO:0071383	GO:0071383	cellular response to steroid hormone stimulus	45707	50/6964	0.0079914	0.0079914	0.189589	SCNN1B/FOXA1
GO:0008284	GO:0008284	positive regulation of cell population proliferation	45766	325/6964	0.0103417	0.0103417	0.189589	ARPC2/MZB1/AREG/SLC7A1
GO:0014070	GO:0014070	response to organic cyclic compound	45735	171/6964	0.0105544	0.0105544	0.189589	SCNN1B/FOXA1/AREG
GO:0033993	GO:0033993	response to lipid	45735	179/6964	0.0119498	0.0119498	0.189589	SCNN1B/FOXA1/AREG
GO:0048545	GO:0048545	response to steroid hormone	45707	62/6964	0.0120985	0.0120985	0.189589	SCNN1B/FOXA1
GO:0002064	GO:0002064	epithelial cell development	45707	64/6964	0.0128566	0.0128566	0.189589	ST14/FOXA1
GO:0048729	GO:0048729	tissue morphogenesis	45735	184/6964	0.012874	0.012874	0.189589	ST14/FOXA1/AREG
GO:0048754	GO:0048754	branching morphogenesis of an epithelial tube	45707	66/6964	0.013635	0.013635	0.189589	FOXA1/AREG
GO:0007169	GO:0007169	transmembrane receptor protein tyrosine kinase signaling pathway	45735	189/6964	0.0138386	0.0138386	0.189589	RHBDF2/MZB1/AREG
GO:0042445	GO:0042445	hormone metabolic process	45707	69/6964	0.0148405	0.0148405	0.189589	SCNN1B/FOXA1
GO:0009725	GO:0009725	response to hormone	45735	202/6964	0.0165381	0.0165381	0.189589	SCNN1B/FOXA1/MZB1
GO:0032944	GO:0032944	regulation of mononuclear cell proliferation	45707	74/6964	0.0169485	0.0169485	0.189589	MZB1/SLC7A1
GO:0050670	GO:0050670	regulation of lymphocyte proliferation	45707	74/6964	0.0169485	0.0169485	0.189589	MZB1/SLC7A1
GO:0070663	GO:0070663	regulation of leukocyte proliferation	45707	79/6964	0.0191773	0.0191773	0.189589	MZB1/SLC7A1
GO:1901700	GO:1901700	response to oxygen-containing compound	45766	403/6964	0.0214073	0.0214073	0.189589	SCNN1B/FOXA1/MZB1/AREG
GO:0098657	GO:0098657	import into cell	45735	229/6964	0.0230416	0.0230416	0.189589	SCNN1B/SLC15A1/SLC7A1
GO:0006936	GO:0006936	muscle contraction	45707	88/6964	0.0234829	0.0234829	0.189589	SCNN1B/TNNI2
GO:0015849	GO:0015849	organic acid transport	45707	92/6964	0.0255138	0.0255138	0.189589	SLC3A2/SLC7A1
GO:0046942	GO:0046942	carboxylic acid transport	45707	92/6964	0.0255138	0.0255138	0.189589	SLC3A2/SLC7A1
GO:0035239	GO:0035239	tube morphogenesis	45735	243/6964	0.0268961	0.0268961	0.189589	ST14/FOXA1/AREG
GO:0003009	GO:0003009	skeletal muscle contraction	45676	10/6964	0.0269678	0.0269678	0.189589	TNNI2
GO:0003382	GO:0003382	epithelial cell morphogenesis	45676	10/6964	0.0269678	0.0269678	0.189589	ST14
GO:0007176	GO:0007176	regulation of epidermal growth factor-activated receptor activity	45676	10/6964	0.0269678	0.0269678	0.189589	AREG
GO:0032941	GO:0032941	secretion by tissue	45676	10/6964	0.0269678	0.0269678	0.189589	SCNN1B
GO:0045136	GO:0045136	development of secondary sexual characteristics	45676	10/6964	0.0269678	0.0269678	0.189589	AREG
GO:0060669	GO:0060669	embryonic placenta morphogenesis	45676	10/6964	0.0269678	0.0269678	0.189589	ST14
GO:0002269	GO:0002269	leukocyte activation involved in inflammatory response	45676	11/6964	0.0296264	0.0296264	0.189589	SCNN1B
GO:0010592	GO:0010592	positive regulation of lamellipodium assembly	45676	11/6964	0.0296264	0.0296264	0.189589	ARPC2
GO:0021532	GO:0021532	neural tube patterning	45676	11/6964	0.0296264	0.0296264	0.189589	FOXA1
GO:0033598	GO:0033598	mammary gland epithelial cell proliferation	45676	11/6964	0.0296264	0.0296264	0.189589	AREG
GO:0055075	GO:0055075	potassium ion homeostasis	45676	11/6964	0.0296264	0.0296264	0.189589	SCNN1B
GO:0060479	GO:0060479	lung cell differentiation	45676	11/6964	0.0296264	0.0296264	0.189589	FOXA1
GO:0060487	GO:0060487	lung epithelial cell differentiation	45676	11/6964	0.0296264	0.0296264	0.189589	FOXA1
GO:0089718	GO:0089718	amino acid import across plasma membrane	45676	11/6964	0.0296264	0.0296264	0.189589	SLC7A1
GO:0032943	GO:0032943	mononuclear cell proliferation	45707	103/6964	0.031454	0.031454	0.189589	MZB1/SLC7A1
GO:0046651	GO:0046651	lymphocyte proliferation	45707	103/6964	0.031454	0.031454	0.189589	MZB1/SLC7A1
GO:0015711	GO:0015711	organic anion transport	45707	104/6964	0.0320191	0.0320191	0.189589	SLC3A2/SLC7A1
GO:0036230	GO:0036230	granulocyte activation	45676	12/6964	0.0322781	0.0322781	0.189589	SCNN1B
GO:0042119	GO:0042119	neutrophil activation	45676	12/6964	0.0322781	0.0322781	0.189589	SCNN1B
GO:0050881	GO:0050881	musculoskeletal movement	45676	12/6964	0.0322781	0.0322781	0.189589	TNNI2
GO:0050891	GO:0050891	multicellular organismal-level water homeostasis	45676	12/6964	0.0322781	0.0322781	0.189589	SCNN1B
GO:0060444	GO:0060444	branching involved in mammary gland duct morphogenesis	45676	12/6964	0.0322781	0.0322781	0.189589	AREG
GO:0070633	GO:0070633	transepithelial transport	45676	12/6964	0.0322781	0.0322781	0.189589	SCNN1B
GO:0003006	GO:0003006	developmental process involved in reproduction	45735	266/6964	0.0339467	0.0339467	0.189589	ST14/FOXA1/AREG
GO:0010719	GO:0010719	negative regulation of epithelial to mesenchymal transition	45676	13/6964	0.0349229	0.0349229	0.189589	FOXA1
GO:0030520	GO:0030520	intracellular estrogen receptor signaling pathway	45676	13/6964	0.0349229	0.0349229	0.189589	FOXA1
GO:0032094	GO:0032094	response to food	45676	13/6964	0.0349229	0.0349229	0.189589	SCNN1B
GO:0050879	GO:0050879	multicellular organismal movement	45676	13/6964	0.0349229	0.0349229	0.189589	TNNI2
GO:0055078	GO:0055078	sodium ion homeostasis	45676	13/6964	0.0349229	0.0349229	0.189589	SCNN1B
GO:0060602	GO:0060602	branch elongation of an epithelium	45676	13/6964	0.0349229	0.0349229	0.189589	AREG
GO:1902745	GO:1902745	positive regulation of lamellipodium organization	45676	13/6964	0.0349229	0.0349229	0.189589	ARPC2
GO:2000273	GO:2000273	positive regulation of signaling receptor activity	45676	13/6964	0.0349229	0.0349229	0.189589	AREG
GO:0045321	GO:0045321	leukocyte activation	45735	270/6964	0.0352638	0.0352638	0.189589	SCNN1B/MZB1/SLC7A1
GO:0003012	GO:0003012	muscle system process	45707	111/6964	0.0360874	0.0360874	0.189589	SCNN1B/TNNI2
GO:0070661	GO:0070661	leukocyte proliferation	45707	113/6964	0.0372853	0.0372853	0.189589	MZB1/SLC7A1
GO:0010591	GO:0010591	regulation of lamellipodium assembly	45676	14/6964	0.0375608	0.0375608	0.189589	ARPC2
GO:0042058	GO:0042058	regulation of epidermal growth factor receptor signaling pathway	45676	14/6964	0.0375608	0.0375608	0.189589	RHBDF2
GO:0060512	GO:0060512	prostate gland morphogenesis	45676	14/6964	0.0375608	0.0375608	0.189589	FOXA1
GO:0060603	GO:0060603	mammary gland duct morphogenesis	45676	14/6964	0.0375608	0.0375608	0.189589	AREG
GO:0060740	GO:0060740	prostate gland epithelium morphogenesis	45676	14/6964	0.0375608	0.0375608	0.189589	FOXA1
GO:0061098	GO:0061098	positive regulation of protein tyrosine kinase activity	45676	14/6964	0.0375608	0.0375608	0.189589	AREG
GO:0071542	GO:0071542	dopaminergic neuron differentiation	45676	14/6964	0.0375608	0.0375608	0.189589	FOXA1
GO:1900026	GO:1900026	positive regulation of substrate adhesion-dependent cell spreading	45676	14/6964	0.0375608	0.0375608	0.189589	ARPC2
GO:0007167	GO:0007167	enzyme-linked receptor protein signaling pathway	45735	278/6964	0.0379785	0.0379785	0.189589	RHBDF2/MZB1/AREG
GO:0045785	GO:0045785	positive regulation of cell adhesion	45707	117/6964	0.0397272	0.0397272	0.189589	ARPC2/SLC7A1
GO:0034314	GO:0034314	Arp2/3 complex-mediated actin nucleation	45676	15/6964	0.040192	0.040192	0.189589	ARPC2
GO:0048665	GO:0048665	neuron fate specification	45676	15/6964	0.040192	0.040192	0.189589	FOXA1
GO:0060441	GO:0060441	epithelial tube branching involved in lung morphogenesis	45676	15/6964	0.040192	0.040192	0.189589	FOXA1
GO:0048732	GO:0048732	gland development	45707	121/6964	0.0422294	0.0422294	0.189589	FOXA1/AREG
GO:0003401	GO:0003401	axis elongation	45676	16/6964	0.0428163	0.0428163	0.189589	AREG
GO:0008589	GO:0008589	regulation of smoothened signaling pathway	45676	16/6964	0.0428163	0.0428163	0.189589	FOXA1
GO:0030838	GO:0030838	positive regulation of actin filament polymerization	45676	16/6964	0.0428163	0.0428163	0.189589	ARPC2
GO:0042044	GO:0042044	fluid transport	45676	16/6964	0.0428163	0.0428163	0.189589	SCNN1B
GO:0046626	GO:0046626	regulation of insulin receptor signaling pathway	45676	16/6964	0.0428163	0.0428163	0.189589	MZB1
GO:0035295	GO:0035295	tube development	45735	293/6964	0.0433559	0.0433559	0.189589	ST14/FOXA1/AREG
GO:0071407	GO:0071407	cellular response to organic cyclic compound	45707	123/6964	0.0435027	0.0435027	0.189589	SCNN1B/FOXA1
GO:0008207	GO:0008207	C21-steroid hormone metabolic process	45676	17/6964	0.0454338	0.0454338	0.189589	SCNN1B
GO:0030850	GO:0030850	prostate gland development	45676	17/6964	0.0454338	0.0454338	0.189589	FOXA1
GO:0031640	GO:0031640	killing of cells of another organism	45676	17/6964	0.0454338	0.0454338	0.189589	SCNN1B
GO:0045010	GO:0045010	actin nucleation	45676	17/6964	0.0454338	0.0454338	0.189589	ARPC2
GO:0060428	GO:0060428	lung epithelium development	45676	17/6964	0.0454338	0.0454338	0.189589	FOXA1
GO:0060711	GO:0060711	labyrinthine layer development	45676	17/6964	0.0454338	0.0454338	0.189589	ST14
GO:0141061	GO:0141061	disruption of cell in another organism	45676	17/6964	0.0454338	0.0454338	0.189589	SCNN1B
GO:1901184	GO:1901184	regulation of ERBB signaling pathway	45676	17/6964	0.0454338	0.0454338	0.189589	RHBDF2
GO:0030888	GO:0030888	regulation of B cell proliferation	45676	18/6964	0.0480445	0.0480445	0.189589	MZB1
GO:0048286	GO:0048286	lung alveolus development	45676	18/6964	0.0480445	0.0480445	0.189589	FOXA1
GO:0050909	GO:0050909	sensory perception of taste	45676	18/6964	0.0480445	0.0480445	0.189589	SCNN1B
GO:0071384	GO:0071384	cellular response to corticosteroid stimulus	45676	18/6964	0.0480445	0.0480445	0.189589	SCNN1B
GO:0141060	GO:0141060	disruption of anatomical structure in another organism	45676	18/6964	0.0480445	0.0480445	0.189589	SCNN1B
GO:1900024	GO:1900024	regulation of substrate adhesion-dependent cell spreading	45676	18/6964	0.0480445	0.0480445	0.189589	ARPC2
GO:1902743	GO:1902743	regulation of lamellipodium organization	45676	18/6964	0.0480445	0.0480445	0.189589	ARPC2
GO:0051249	GO:0051249	regulation of lymphocyte activation	45707	131/6964	0.0487393	0.0487393	0.189589	MZB1/SLC7A1
GO:0001775	GO:0001775	cell activation	45735	310/6964	0.0498986	0.0498986	0.189589	SCNN1B/MZB1/SLC7A1
GO:0030252	GO:0030252	growth hormone secretion	45666	10/6964	0.012857	0.012857	0.178613	SSTR1
GO:0071392	GO:0071392	cellular response to estradiol stimulus	45666	10/6964	0.012857	0.012857	0.178613	SSTR1
GO:0001945	GO:0001945	lymph vessel development	45666	11/6964	0.0141345	0.0141345	0.178613	TMEM204
GO:0048010	GO:0048010	vascular endothelial growth factor receptor signaling pathway	45666	13/6964	0.0166853	0.0166853	0.178613	TMEM204
GO:0031640	GO:0031640	killing of cells of another organism	45666	17/6964	0.0217692	0.0217692	0.178613	PRF1
GO:0141061	GO:0141061	disruption of cell in another organism	45666	17/6964	0.0217692	0.0217692	0.178613	PRF1
GO:0032355	GO:0032355	response to estradiol	45666	18/6964	0.0230365	0.0230365	0.178613	SSTR1
GO:0141060	GO:0141060	disruption of anatomical structure in another organism	45666	18/6964	0.0230365	0.0230365	0.178613	PRF1
GO:0051145	GO:0051145	smooth muscle cell differentiation	45666	24/6964	0.0306099	0.0306099	0.178613	TMEM204
GO:0002792	GO:0002792	negative regulation of peptide secretion	45666	25/6964	0.031867	0.031867	0.178613	SSTR1
GO:0007156	GO:0007156	homophilic cell adhesion via plasma membrane adhesion molecules	45666	25/6964	0.031867	0.031867	0.178613	ESAM
GO:0070830	GO:0070830	bicellular tight junction assembly	45666	25/6964	0.031867	0.031867	0.178613	ESAM
GO:0090278	GO:0090278	negative regulation of peptide hormone secretion	45666	25/6964	0.031867	0.031867	0.178613	SSTR1
GO:0120192	GO:0120192	tight junction assembly	45666	25/6964	0.031867	0.031867	0.178613	ESAM
GO:0043297	GO:0043297	apical junction assembly	45666	28/6964	0.0356297	0.0356297	0.178613	ESAM
GO:0120193	GO:0120193	tight junction organization	45666	28/6964	0.0356297	0.0356297	0.178613	ESAM
GO:0046888	GO:0046888	negative regulation of hormone secretion	45666	29/6964	0.036881	0.036881	0.178613	SSTR1
GO:1990830	GO:1990830	cellular response to leukemia inhibitory factor	45666	29/6964	0.036881	0.036881	0.178613	SSTR1
GO:0001909	GO:0001909	leukocyte mediated cytotoxicity	45666	30/6964	0.0381309	0.0381309	0.178613	PRF1
GO:1990823	GO:1990823	response to leukemia inhibitory factor	45666	30/6964	0.0381309	0.0381309	0.178613	SSTR1
GO:0019319	GO:0019319	hexose biosynthetic process	45666	35/6964	0.0443589	0.0443589	0.182972	CHST15
GO:0046364	GO:0046364	monosaccharide biosynthetic process	45666	38/6964	0.0480784	0.0480784	0.182972	CHST15
GO:0007218	GO:0007218	neuropeptide signaling pathway	45666	39/6964	0.0493153	0.0493153	0.182972	SSTR1

## Sheet: KEGG
Additional file 5: Table S5. Identification and functional enrichment analysis of DE-DMGs
	category	subcategory	ID	Description	GeneRatio	BgRatio	pvalue	p.adjust	qvalue	geneID	Count
ssc00600	Metabolism	Lipid metabolism	ssc00600	Sphingolipid metabolism	45738	54/9199	0.000272132	0.000272132	0.0100259	100153167/100525187/100521979	3
ssc04974	Organismal Systems	Digestive system	ssc04974	Protein digestion and absorption	45738	104/9199	0.00184906	0.00184906	0.0340617	397624/397533/100144589	3
ssc04512	Environmental Information Processing	Signaling molecules and interaction	ssc04512	ECM-receptor interaction	45710	90/9199	0.0192581	0.0192581	0.228079	445520/110257482	2
ssc05206	Human Diseases	Cancer: overview	ssc05206	MicroRNAs in cancer	45738	267/9199	0.0247628	0.0247628	0.228079	445520/100517843/503545	3
ssc04142	Cellular Processes	Transport and catabolism	ssc04142	Lysosome	45710	131/9199	0.0386063	0.0386063	0.284467	100153167/100521979	2
ssc04151	Environmental Information Processing	Signal transduction	ssc04151	PI3K-Akt signaling pathway	45738	351/9199	0.0495743	0.0495743	0.304404	445520/110257482/397668	3
ssc04670	Organismal Systems	Immune system	ssc04670	Leukocyte transendothelial migration	45764	115/9199	4.87e-05	4.87e-05	0.00220221	100620989/100517325/100522817/100523474	4
ssc04015	Environmental Information Processing	Signal transduction	ssc04015	Rap1 signaling pathway	45733	213/9199	0.00654854	0.00654854	0.148204	100620989/100517325/102166564	3
ssc05215	Human Diseases	Cancer: specific types	ssc05215	Prostate cancer	45705	96/9199	0.0132375	0.0132375	0.199723	100625364/102166564	2
ssc04072	Environmental Information Processing	Signal transduction	ssc04072	Phospholipase D signaling pathway	45705	149/9199	0.0302269	0.0302269	0.284592	100620989/102166564	2
ssc04514	Environmental Information Processing	Signaling molecules and interaction	ssc04514	Cell adhesion molecules	45705	154/9199	0.032123	0.032123	0.284592	100522817/397160	2
ssc00532	Metabolism	Glycan biosynthesis and metabolism	ssc00532	Glycosaminoglycan biosynthesis - chondroitin sulfate / dermatan sulfate	45674	21/9199	0.0381404	0.0381404	0.284592	100152393	1
