# Supplementary material for: Preliminary Analysis of Placental DNA Methylation Profiles in Piglets with Extreme Birth Weight Variations
Source: Animals (Basel). 2025 Jul 23;15(15):2168. doi: 10.3390/ani15152168 (PMC12345441; doi:10.3390/ani15152168)
Supplement: Supplementary file 1 [file animals-15-02168-s001.zip › Table S6ú║All primer used in this study.xlsx]

## Sheet: PCR
Additional file 6: Table S6. All primer used in this study
Symbol	Forward Primers(5'-3')	Reverse Primers(5'-3')	Tm(°C)
AREG	GATCCTCTGCTCAGCCCATT	GCTACCAGAAGGCATTTCGC	60
COL14A1	CAGGACTGCTCTTACGTCCC	TGTTGGTGGAGCCACTTGAC	60
ERG	TGACTTTCAGAGGCCCACC	GAAAATAAAAGCTGCACCCCCTGT	60
LGALS12	GTATCCGGTTGGACACCCTT	GTCCCCGCACTATGATGACC	60
PACC1	CCAACCACACCCTGAAATCC	CTGAAGTCCTCGCTGCTCTG	60
PDE9A	GCCTCGGAACACGACCATC	CACTTTGTAGGGAGTTCGTTCG	60
PKP1	TGGGGCTATCCGATCTACAA	TCGCAGTAGAGGTCGGGTT	60
PRF1	GTGTCGCTTCTACAGTTTTCACC	GGATGAAGTGGGTGCCGTAG	60
SIPA1	CCTGGAGGAGCCACAGAG	GTTCTGGTGTTCTTTGCCG	60
SLC7A1	CCACGCTTCCATCTGAACGTC	CATTGCGGTTCAGACCTGCTC	60
CD81	TCGTCTTCTGGCTGGCTGGAG	GCCTGGTCGTAGAACTGCTTCAC	60
CLIC5	CTTCTCCAAGTTCTCCGCCTACATC	TACCGCCACAGACCCGTCATC	60

## Sheet: MSP
Additional file 6: Table S6. All primer used in this study
Symbol	Forward Primers(5'-3')	Reverse Primers(5'-3')
pig-SLC7A1(M)	TTTATTTGTAGGTTGGGGTGTACG	CGACAACTCCACCCTACCCG
pig-SLC7A1(U)	TTTTATTTGTAGGTTGGGGTGTATG	ACAACAACTCCACCCTACCCA
pig-PKP1(M)	GGTTGTAGTATCGGATAATTTTAAGTGAC	CAAAACAAAATATCATAAAACATATCACG
pig-PKP1(U)	TGGTTGTAGTATTGGATAATTTTAAGTGAT	ACAAAACAAAATATCATAAAACATATCACA
pig-PACC1(M)	TGTTACGAAGGGTAAATGTTATGATTC	ACAATATCCGAAAATCTACCCCG
pig-PACC1(U)	TGTTATGAAGGGTAAATGTTATGATTTG	TAACAATATCCAAAAATCTACCCCA
